# Supplementary material for: Identification of Hanks-Type Kinase PknB-Specific Targets in the Streptococcus thermophilus Phosphoproteome
Source: Front Microbiol. 2019 Jun 19;10:1329. doi: 10.3389/fmicb.2019.01329 (PMC6593474; doi:10.3389/fmicb.2019.01329)
Supplement: TABLE S1 — Identification of 891 proteins found by LC-MS/MS and present in the 8 samples (4 WT and 4 mutants). This table gives details about peptides and proteins. [file Table_1.XLSX]

## Sheet: proteins
			Supporting information Table S1. Identification by LC-MS/MS of proteins present in the 8 samples
			Filter list proteins: proteins filtered from original list of X!TandemPipeline. Here we conserved only proteins if number of peptides>2 ; Maximum peptide Evalue = O.05 ; Maximum protein Evalue = -4
			881 functionals groups; total of 891 proteins
	Results from X!Tandem (version 2015.04.01.1)
	Parser 3.4.2 developped by PAPPSO platform ( http://pappso.inra.fr/bioinfo /)
Modifications on amino acids
	Carbamidomethylation of Cys residues = +57.04
	Oxidation of Met residues = +15.99
	Deamidation of peptide N-terminus = -17.0265
	N-ter acetylation of the protein = +42.0
	-H2O Nterminal Glutamic acid = -18.01
Informations Table
Group ID	Group to which protein belongs. Proteins sharing at least one peptide are grouped
Sub-groups	Corresponds to unique proteins. All the proteins in a sub group are identified with the same valid peptides
Protein ID	Protein ID in the sub-group
Description	Protein description
New protein name	New protein ID in NCBI database
Evalue	Statistical value representing the number of times this protein would be identified randomly, calculated as the product of unique peptide E-values in the sample
Coverage	Percentage of coverage on the sequence protein, MW: Molecular weight in KDa
MW	Molecular Weight (Da)
Size	Number of amino acids of the protein sequence
Spectra	Total number of MS/MS spectra identified per protein
Specific	Total number of spectra that are specific to this sub-group of proteins. Only availalbe if there are more than one sub-gropu within a group
Uniques	Number of unique peptide sequence identified for the protein
Specific uniques	Number of unique peptides specific to the protein, compared to other proteins of the same group
Uniques peptide-mod-charge	The number of unique peptide assigned to this protein, counting separately sequences obtained with different modifications and charges.
Theoretical number of tryptic peptides	Based on trypsin cleavage sites (K and R except when a P follows)
PAI	Protein Abondance Index
emPAI	Exponentially modified protein abundance index 10^(PAI)-1
spectral count AI	Abundance index computed as the number of spectra assigned to the protein divided by the number
Sub-group proteins	of theoretical tryptic peptides
number of MS samples	The number of samples in which the protein is identified
Group ID	Sub-group ID	Protein ID	Description	New protein ID	Cellular localization	log(E value)	Coverage	MW	size	Spectra	Specific	Uniques	Specific uniques	Uniques peptide-mod-charge	Theoretical number of tryptic peptides	PAI	emPAI	spectral count AI	Sub-group proteins	number of MS samples
a1	a1.a1	a1.a1.a1	gi|116627146|ref|YP_819765.1|STER_0253|groEL|Chaperonin GroEL (HSP60 family) _hit-name:groEL _hit-score:962_hit-evalue:0.0_identity-percent:95.5473098330241			-640.139	97	56.8	539	2650		66		119	29	4.10345	12688.6	91.3793	1	8
a2	a2.a1	a2.a1.a1	gi|116627519|ref|YP_820138.1|STER_0684|eno|Enolase _hit-name:eno _hit-score:853_hit-evalue:0.0_identity-percent:99.5391705069124			-472.441	90	46.9	434	1289		48		87	23	3.78261	6060.9	56.0435	1	8
a3	a3.a1	a3.a1.a1	gi|116627379|ref|YP_819998.1|STER_0524|GTPase - translation elongation factor _hit-name:tuf _hit-score:726_hit-evalue:0.0_identity-percent:92.713567839196			-385.276	91	43.7	398	1243		44		83	19	4.36842	23356.2	65.4211	1	8
a4	a4.a1	a4.a1.a1	gi|116627931|ref|YP_820550.1|STER_1163|Pyruvate kinase _hit-name:pyk _hit-score:909_hit-evalue:0.0_identity-percent:94.2			-417.064	89	54.4	500	1015		48		91	22	4.13636	13687.7	46.1364	1	8
a5	a5.a1	a5.a1.a1	gi|116628305|ref|YP_820924.1|STER_1578|ATP-binding subunit of Clp protease and DnaK/DnaJ chaperones _hit-name:clpL _hit-score:1241_hit-evalue:0.0_identity-percent:93.7134502923977			-591.54	90	77	699	907		68		117	31	3.77419	5944.57	29.2581	1	8
a6	a6.a1	a6.a1.a1	gi|116627083|ref|YP_819702.1|STER_0163|Molecular chaperone _hit-name:dnaK _hit-score:1061_hit-evalue:0.0_identity-percent:92.58			-514.191	88	64.7	607	855		65		112	26	4.30769	20308.2	32.8846	1	8
a7	a7.a1	a7.a1.a1	gi|116628477|ref|YP_821096.1|STER_1761|Glyceraldehyde-3-phosphate dehydrogenase _hit-name:gapA1 _hit-score:633_hit-evalue:0.0_identity-percent:94.64			-284.891	93	35.9	336	814		36		61	12	5.08333	121152	67.8333	1	8
a8	a8.a1	a8.a1.a1	gi|116628116|ref|YP_820735.1|STER_1366|Beta-galactosidase _hit-name:lacZ _hit-score:2081_hit-evalue:0.0_identity-percent:98.53			-519.909	71	116.8	1026	811		69		107	49	2.18367	151.642	16.551	1	8
a9	a9.a1	a9.a1.a1	gi|116628478|ref|YP_821097.1|STER_1762|Translation elongation factor (GTPase) _hit-name:fus _hit-score:1366_hit-evalue:0.0_identity-percent:100			-533.788	87	76.5	693	693		54		108	31	3.48387	3045.99	22.3548	1	8
b10	b10.a1	b10.a1.a1	gi|116628547|ref|YP_821166.1|STER_1845|rpoB|DNA-directed RNA polymerase, beta subunit/140 kD subunit _hit-name:rpoB _hit-score:2296_hit-evalue:0.0_identity-percent:97.40			-560.507	70	133.1	1193	618		82		122	52	2.34615	220.898	11.8846	1	8
b11	b11.a1	b11.a1.a1	gi|116628546|ref|YP_821165.1|STER_1844|DNA-directed RNA polymerase, beta' subunit/160 kD subunit _hit-name:rpoC _hit-score:2248_hit-evalue:0.0_identity-percent:96.13			-497.028	73	135.1	1212	560		80		119	60	1.98333	95.2351	9.33333	1	8
b12	b12.a1	b12.a1.a1	gi|116628471|ref|YP_821090.1|STER_1755|pgk|3-phosphoglycerate kinase _hit-name:pgk _hit-score:748_hit-evalue:0.0_identity-percent:96.24			-323.951	93	42.1	399	554		43		65	20	3.25	1777.28	27.7	1	8
b13	b13.a1	b13.a1.a1	gi|116627411|ref|YP_820030.1|STER_0559|carB|Carbamoylphosphate synthase large subunit _hit-name:carB _hit-score:2038_hit-evalue:0.0_identity-percent:98.86			-479.249	65	116.2	1059	532		59		95	49	1.93878	85.8511	10.8571	1	8
b14	b14.a1	b14.a1.a1	gi|116627487|ref|YP_820106.1|STER_0648|ATP-binding subunit of Clp protease and DnaK/DnaJ chaperones _hit-name:clpE _hit-score:1377_hit-evalue:0.0_identity-percent:94.14			-263.935	66	83.6	752	290	279	45	44	60	34	1.76471	57.1709	8.52941	1	8
b14	b14.a2	b14.a2.a1	gi|116627036|ref|YP_819655.1|STER_0109|ATP-binding subunit of Clp protease and DnaK/DnaJ chaperones _hit-name:clpC _hit-score:1558_hit-evalue:0.0_identity-percent:99.38			-185.308	48	90.2	816	159	148	27	26	35	34	1.02941	9.70069	4.67647	1	8
b15	b15.a1	b15.a1.a1	gi|116628674|ref|YP_821293.1|STER_1992|IMP dehydrogenase/GMP reductase _hit-name:guaB _hit-score:923_hit-evalue:0.0_identity-percent:96.55			-355.801	89	52.8	493	431		41		64	22	2.90909	810.131	19.5909	1	8
b16	b16.a1	b16.a1.a1	gi|116627481|ref|YP_820100.1|STER_0639|rpsA|Ribosomal protein S1 _hit-name:rpsA _hit-score:694_hit-evalue:0.0_identity-percent:92			-345.011	81	43.8	400	426		45		72	18	4	9999	23.6667	1	8
b17	b17.a1	b17.a1.a1	gi|116627134|ref|YP_819753.1|STER_0241|p gi|Glucose-6-phosphate isomerase _hit-name:pgi _hit-score:890_hit-evalue:0.0_identity-percent:100			-302.589	80	49.7	449	405		39		62	19	3.26316	1831.98	21.3158	1	8
b18	b18.a1	b18.a1.a1	gi|116627327|ref|YP_819946.1|STER_0467|Glutamate dehydrogenase/leucine dehydrogenase _hit-name:gdhA _hit-score:893_hit-evalue:0.0_identity-percent:100			-244.24	71	48.2	450	403		30		53	24	2.20833	160.56	16.7917	1	8
b19	b19.a1	b19.a1.a1	gi|116627655|ref|YP_820274.1|STER_0833|Phosphomannomutase _hit-name:pgmA _hit-score:1127_hit-evalue:0.0_identity-percent:99.82			-347.805	84	63	572	383		44		72	34	2.11765	130.113	11.2647	1	8
b20	b20.a1	b20.a1.a1	gi|116627590|ref|YP_820209.1|STER_0760|Phosphoenolpyruvate carboxylase _hit-name:ppc _hit-score:1776_hit-evalue:0.0_identity-percent:97.12			-386.781	67	106.8	940	380		59		90	46	1.95652	89.4736	8.26087	1	8
b21	b21.a1	b21.a1.a1	gi|116627799|ref|YP_820418.1|STER_1012|aminopeptidase N _hit-name:pepN _hit-score:1691_hit-evalue:0.0_identity-percent:100			-372.521	74	96.1	846	377		50		77	33	2.33333	214.443	11.4242	1	8
b22	b22.a1	b22.a1.a1	gi|116628346|ref|YP_820965.1|STER_1622|Pyruvate-formate lyase _hit-name:pfl _hit-score:1562_hit-evalue:0.0_identity-percent:100			-400.321	71	86.9	769	371		49		74	36	2.05556	112.646	10.3056	1	8
b23	b23.a1	b23.a1.a1	gi|116627803|ref|YP_820422.1|STER_1016|Glucan phosphorylase _hit-name:glgP _hit-score:1439_hit-evalue:0.0_identity-percent:95.88			-350.932	67	86.3	754	362		49		72	33	2.18182	150.991	10.9697	1	8
b24	b24.a1	b24.a1.a1	gi|116628152|ref|YP_820771.1|STER_1411|ABC-type oligopeptide transport system, periplasmic component _hit-name:amiA3 _hit-score:1162_hit-evalue:0.0_identity-percent:89.34			-317.026	68	72.1	657	252	178	42	31	51	28	1.82143	65.287	9	1	8
b24	b24.a2	b24.a2.a1	gi|116628150|ref|YP_820769.1|STER_1409|ABC-type oligopeptide transport system, periplasmic component _hit-name:amiA2 _hit-score:1218_hit-evalue:0.0_identity-percent:94.35			-243.237	64	71.7	655	182	108	38	27	41	27	1.51852	32.0003	6.74074	1	8
b25	b25.a1	b25.a1.a1	gi|116627611|ref|YP_820230.1|STER_0783|ileS|Isoleucyl-tRNA synthetase _hit-name:ileS _hit-score:1856_hit-evalue:0.0_identity-percent:98.70			-348.59	58	105.6	929	358		55		79	34	2.32353	209.634	10.5294	1	8
b26	b26.a1	b26.a1.a1	gi|116627368|ref|YP_819987.1|STER_0513|valS|Valyl-tRNA synthetase _hit-name:valS _hit-score:1765_hit-evalue:0.0_identity-percent:97.96			-334.171	58	101	883	350		47		67	41	1.63415	42.0672	8.53659	1	8
b27	b27.a1	b27.a1.a1	gi|116628570|ref|YP_821189.1|STER_1876|Fructose/tagatose bisphosphate aldolase _hit-name:tnp1191 _hit-score:_hit-evalue:1.2_identity-percent:29.16			-229.906	66	31.4	293	347		24		40	9	4.44444	27824.6	38.5556	1	8
b28	b28.a1	b28.a1.a1	gi|116627229|ref|YP_819848.1|STER_0349|Transketolase _hit-name:tkt _hit-score:1313_hit-evalue:0.0_identity-percent:99.69			-315.508	85	71.2	658	345		45		66	29	2.27586	187.739	11.8966	1	8
b29	b29.a1	b29.a1.a1	gi|116628007|ref|YP_820626.1|STER_1242|Phosphoenolpyruvate-protein kinase (PTS system EI component in bacteria) _hit-name:ptsI _hit-score:1082_hit-evalue:0.0_identity-percent:97.57			-296.329	70	62.9	577	333		37		63	20	3.15	1411.54	16.65	1	8
b30	b30.a1	b30.a1.a1	gi|116627351|ref|YP_819970.1|STER_0493|alaS|Alanyl-tRNA synthetase _hit-name:alaS _hit-score:1669_hit-evalue:0.0_identity-percent:96.78			-361.385	67	96.5	872	329		53		66	38	1.73684	53.5559	8.65789	1	8
b31	b31.a1	b31.a1.a1	gi|116628006|ref|YP_820625.1|STER_1241|NAD-dependent aldehyde dehydrogenase _hit-name:gapN _hit-score:853_hit-evalue:0.0_identity-percent:93.50			-244.239	76	50.7	477	327		27		42	22	1.90909	80.1131	14.8636	1	8
b32	b32.a1	b32.a1.a1	gi|116626999|ref|YP_819618.1|STER_0050|Phosphoribosylformylglycinamidine (FGAM) synthase _hit-name:purL _hit-score:2397_hit-evalue:0.0_identity-percent:98.79			-393.87	65	135.6	1241	320		62		73	54	1.35185	21.4829	5.92593	1	8
b33	b33.a1	b33.a1.a1	gi|116627140|ref|YP_819759.1|STER_0247|Prolyl-tRNA synthetase _hit-name:proS _hit-score:1208_hit-evalue:0.0_identity-percent:99.83			-328.005	71	68.4	615	320		41		64	28	2.28571	192.07	11.4286	1	8
b34	b34.a1	b34.a1.a1	gi|116627940|ref|YP_820559.1|STER_1172|Phosphoglycerate mutase 1 _hit-name:gpmA _hit-score:469_hit-evalue:1e-134_identity-percent:100			-210.942	79	26.1	230	313		29		48	13	3.69231	4922.88	24.0769	1	8
b35	b35.a1	b35.a1.a1	gi|116627714|ref|YP_820333.1|STER_0912|guaA|GMP synthase _hit-name:guaA _hit-score:993_hit-evalue:0.0_identity-percent:96.15			-269.483	72	57.3	520	310		36		56	26	2.15385	141.51	11.9231	1	8
b36	b36.a1	b36.a1.a1	gi|116627032|ref|YP_819651.1|STER_0105|rpsB|Ribosomal protein S2 _hit-name:rpsB _hit-score:478_hit-evalue:1e-137_identity-percent:95.68			-181.076	85	28.3	255	309		24		49	12	4.08333	12114.3	25.75	1	8
b37	b37.a1	b37.a1.a1	gi|116627261|ref|YP_819880.1|STER_0383|infB|Translation initiation factor 2 _hit-name:infB _hit-score:1414_hit-evalue:0.0_identity-percent:81.44			-268.396	53	103.6	943	303		46		62	31	2	99	9.77419	1	8
b38	b38.a1	b38.a1.a1	gi|116628655|ref|YP_821274.1|STER_1973|rpsD|Ribosomal protein S4 _hit-name:rpsD _hit-score:401_hit-evalue:1e-114_identity-percent:100			-173.361	88	23	203	299		25		41	14	2.92857	847.343	21.3571	1	8
b39	b39.a1	b39.a1.a1	gi|116627033|ref|YP_819652.1|STER_0106|tsf|Translation elongation factor Ts _hit-name:tsf _hit-score:578_hit-evalue:1e-167_identity-percent:89.30			-215.139	81	37.2	346	299		27		44	14	3.14286	1388.5	21.3571	1	8
b40	b40.a1	b40.a1.a1	gi|116627090|ref|YP_819709.1|STER_0191|tig|FKBP-type peptidyl-prolyl cis-trans isomerase (trigger factor) _hit-name:tig _hit-score:737_hit-evalue:0.0_identity-percent:90.63			-334.969	81	46.6	427	285		42		60	17	3.52941	3382.86	16.7647	1	8
b41	b41.a1	b41.a1.a1	gi|116628027|ref|YP_820646.1|STER_1267|pheT|Phenylalanyl-tRNA synthetase beta chain _hit-name:pheT _hit-score:1547_hit-evalue:0.0_identity-percent:97.91			-294.121	64	88.5	816	283		39		54	35	1.54286	33.9025	8.08571	1	8
b42	b42.a1	b42.a1.a1	gi|116627932|ref|YP_820551.1|STER_1164|6-phosphofructokinase _hit-name:pfkA _hit-score:637_hit-evalue:0.0_identity-percent:96.46			-212.044	92	35.9	339	280		27		46	16	2.875	748.894	17.5	1	8
b43	b43.a1	b43.a1.a1	gi|116627011|ref|YP_819630.1|STER_0064|Adenylosuccinate lyase _hit-name:purB _hit-score:863_hit-evalue:0.0_identity-percent:100			-236.354	75	49.4	432	272		35		46	29	1.58621	37.5662	9.37931	1	8
b44	b44.a1	b44.a1.a1	gi|116628425|ref|YP_821044.1|STER_1705|secA|Preprotein translocase subunit SecA (ATPase, RNA helicase) _hit-name:secA _hit-score:1643_hit-evalue:0.0_identity-percent:98.58			-278.151	64	96.2	849	271		46		63	42	1.5	30.6228	6.45238	1	8
b45	b45.a1	b45.a1.a1	gi|116627817|ref|YP_820436.1|STER_1033|Pyruvate/2-oxoglutarate dehydrogenase complex, dihydrolipoamide dehydrogenase (E3) component, or related enzyme _hit-name:acoL _hit-score:1001_hit-evalue:0.0_identity-percent:89.72			-165.735	48	61.9	584	169	148	26	24	39	22	1.77273	58.2553	7.68182	1	8
b45	b45.a2	b45.a2.a1	gi|116627818|ref|YP_820437.1|STER_1034|Pyruvate dehydrogenase complex, dihydrolipoamide acyltransferase (E2) component _hit-name:acoC _hit-score:735_hit-evalue:0.0_identity-percent:84.8484848484848			-141.986	63	49.2	462	123	102	22	20	30	21	1.42857	25.827	5.85714	1	8
b46	b46.a1	b46.a1.a1	gi|116628604|ref|YP_821223.1|STER_1913|Adenylosuccinate synthase _hit-name:purA _hit-score:862_hit-evalue:0.0_identity-percent:99.76			-282.098	78	47.4	430	271		33		50	21	2.38095	239.41	12.9048	1	8
b47	b47.a1	b47.a1.a1	gi|116627157|ref|YP_819776.1|STER_0268|leuS|Leucyl-tRNA synthetase _hit-name:leuS _hit-score:1707_hit-evalue:0.0_identity-percent:100			-281.419	58	94.2	833	268		41		56	27	2.07407	117.597	9.92593	1	8
b48	b48.a1	b48.a1.a1	gi|116627708|ref|YP_820327.1|STER_0903|Glucosamine 6-phosphate synthetase, contains amidotransferase and phosphosugar isomerase domains _hit-name:glmS _hit-score:1160_hit-evalue:0.0_identity-percent:98.83			-332.059	85	65.3	602	264		37		53	29	1.82759	66.2336	9.10345	1	8
b49	b49.a1	b49.a1.a1	gi|116627376|ref|YP_819995.1|STER_0521|F0F1-type ATP synthase, beta subunit _hit-name:atpD _hit-score:830_hit-evalue:0.0_identity-percent:92.94			-278.356	86	50.7	468	260		34		52	20	2.6	397.107	13	1	8
b50	b50.a1	b50.a1.a1	gi|116627343|ref|YP_819962.1|STER_0485|Methyonyl-tRNA synthetase _hit-name:metG _hit-score:1309_hit-evalue:0.0_identity-percent:97.30			-251.516	51	76.1	667	244		37		49	32	1.53125	32.9821	7.625	1	8
b51	b51.a1	b51.a1.a1	gi|116627393|ref|YP_820012.1|STER_0540|glyS|Glycyl-tRNA synthetase, beta subunit _hit-name:glyS _hit-score:1190_hit-evalue:0.0_identity-percent:92.03			-265.687	59	74.3	678	241		37		48	26	1.84615	69.1704	9.26923	1	8
b52	b52.a1	b52.a1.a1	gi|116628468|ref|YP_821087.1|STER_1751|Glutamine synthetase _hit-name:tnp1239 _hit-score:_hit-evalue:9.6_identity-percent:35.13			-209.59	63	50	447	240		29		45	16	2.8125	648.382	15	1	8
b53	b53.a1	b53.a1.a1	gi|116627605|ref|YP_820224.1|STER_0777|Cell division GTPase _hit-name:ftsZ _hit-score:718_hit-evalue:0.0_identity-percent:87.04			-240.463	66	46.4	440	240		24		37	15	2.46667	291.864	16	1	8
b54	b54.a1	b54.a1.a1	gi|116628117|ref|YP_820736.1|STER_1367|Na+/xyloside symporter or related transporter _hit-name:lacS _hit-score:1133_hit-evalue:0.0_identity-percent:91.16			-193.696	46	69.1	634	240		24		39	14	2.78571	609.54	17.1429	1	8
b55	b55.a1	b55.a1.a1	gi|116627458|ref|YP_820077.1|STER_0613|thrS|Threonyl-tRNA synthetase _hit-name:thrS _hit-score:1282_hit-evalue:0.0_identity-percent:97.68			-246.492	71	74.7	648	239		38		59	29	2.03448	107.264	8.24138	1	8
b56	b56.a1	b56.a1.a1	gi|116627679|ref|YP_820298.1|STER_0864|asnC|Aspartyl/asparaginyl-tRNA synthetase _hit-name:asnS _hit-score:874_hit-evalue:0.0_identity-percent:96.657			-185.753	56	50.9	448	237		27		44	22	2	99	10.7727	1	8
b57	b57.a1	b57.a1.a1	gi|116627374|ref|YP_819993.1|STER_0519|F0F1-type ATP synthase, alpha subunit _hit-name:atpA _hit-score:948_hit-evalue:0.0_identity-percent:98			-186.784	47	54.5	501	234		24		43	16	2.6875	485.968	14.625	1	8
b58	b58.a1	b58.a1.a1	gi|116627120|ref|YP_819739.1|STER_0222|ABC-type transport system involved in Fe-S cluster assembly, permease component _hit-name:polC _hit-score:25_hit-evalue:2.1_identity-percent:29.72			-216.56	74	53	472	233		34		53	26	2.03846	108.26	8.96154	1	8
b59	b59.a1	b59.a1.a1	gi|116628586|ref|YP_821205.1|STER_1895|rplE|Ribosomal protein L5 _hit-name:rplE _hit-score:320_hit-evalue:9e-90_identity-percent:91.66			-148.594	82	19.7	180	233		19		37	11	3.36364	2309.13	21.1818	1	8
b60	b60.a1	b60.a1.a1	gi|116628467|ref|YP_821086.1|STER_1749|mRNA degradation ribonuclease J1/J2, metallo-beta-lactamase superfamily enzyme _hit-name:vicX _hit-score:45_hit-evalue:2e-06_identity-percent:25			-223.245	73	61	560	233		30		42	26	1.61538	40.2463	8.96154	1	8
b61	b61.a1	b61.a1.a1	gi|116628595|ref|YP_821214.1|STER_1904|rplB|Ribosomal protein L2 _hit-name:rplB _hit-score:557_hit-evalue:1e-161_identity-percent:100			-156.876	72	29.9	277	232		25		37	9	4.11111	12914.5	25.7778	1	8
b62	b62.a1	b62.a1.a1	gi|116627012|ref|YP_819631.1|STER_0065|argS|Arginyl-tRNA synthetase _hit-name:argS _hit-score:1080_hit-evalue:0.0_identity-percent:97.51			-226.704	65	62.8	563	230		33		47	33	1.42424	25.5609	6.9697	1	8
b63	b63.a1	b63.a1.a1	gi|116628572|ref|YP_821191.1|STER_1881|DNA-directed RNA polymerase, alpha subunit/40 kD subunit _hit-name:rpoA _hit-score:608_hit-evalue:1e-176_identity-percent:100			-235.384	77	34.3	312	229		34		50	16	3.125	1332.52	14.3125	1	8
b64	b64.a1	b64.a1.a1	gi|116628018|ref|YP_820637.1|STER_1256|DNA gyrase, A subunit _hit-name:gyrA _hit-score:1499_hit-evalue:0.0_identity-percent:95.68			-145.39	35	91.2	817	135	134	27	26	33	37	0.891892	6.79636	3.64865	1	8
b64	b64.a2	b64.a2.a1	gi|116627478|ref|YP_820097.1|STER_0634|DNA topoisomerase IV subunit A _hit-name:parC _hit-score:1550_hit-evalue:0.0_identity-percent:98.63			-101.108	29	90.8	806	92	91	19	18	22	29	0.758621	4.73615	3.17241	1	8
b65	b65.a1	b65.a1.a1	gi|116626986|ref|YP_819605.1|STER_0014|ATP-dependent Zn protease _hit-name:ftsH _hit-score:1214_hit-evalue:0.0_identity-percent:96.18			-260.003	53	71.8	655	224		33		45	26	1.73077	52.7984	8.61538	1	8
b66	b66.a1	b66.a1.a1	gi|116627672|ref|YP_820291.1|STER_0856|Uncharacterized ABC-type transport system, periplasmic component/surface lipoprotein _hit-name:ileS _hit-score:26_hit-evalue:1.1_identity-percent:21.62			-224.197	73	37.5	356	223		33		47	12	3.91667	8253.04	18.5833	1	8
b67	b67.a1	b67.a1.a1	gi|116628019|ref|YP_820638.1|STER_1257|ldh|L-lactate dehydrogenase _hit-name:ldh _hit-score:642_hit-evalue:0.0_identity-percent:100			-196.98	60	35.3	328	223		21		30	9	3.33333	2153.43	24.7778	1	8
b68	b68.a1	b68.a1.a1	gi|116627604|ref|YP_820223.1|STER_0776|Actin-like ATPase involved in cell division _hit-name:ftsA _hit-score:850_hit-evalue:0.0_identity-percent:96.50			-228.176	71	49.8	458	218		29		48	17	2.82353	665.085	12.8235	1	8
b69	b69.a1	b69.a1.a1	gi|116627441|ref|YP_820060.1|STER_0596|Pyruvate/2-oxoglutarate dehydrogenase complex, dihydrolipoamide dehydrogenase (E3) component _hit-name:acoL _hit-score:172_hit-evalue:7e-45_identity-percent:27.70			-199.706	78	46.9	438	218		26		41	20	2.05	111.202	10.9	1	8
b70	b70.a1	b70.a1.a1	gi|116628424|ref|YP_821043.1|STER_1704|3-deoxy-D-arabino-heptulosonate 7-phosphate (DAHP) synthase _hit-name:aroG2 _hit-score:691_hit-evalue:0.0_identity-percent:99.70			-144.989	77	38.6	343	123	92	20	17	30	14	2.14286	137.95	8.78571	1	8
b70	b70.a2	b70.a2.a1	gi|116628423|ref|YP_821042.1|STER_1703|3-deoxy-D-arabino-heptulosonate 7-phosphate (DAHP) synthase _hit-name:aroG1 _hit-score:687_hit-evalue:0.0_identity-percent:99.70			-121.155	65	38.6	343	122	91	19	16	26	16	1.625	41.1697	7.625	1	8
b71	b71.a1	b71.a1.a1	gi|116628502|ref|YP_821121.1|STER_1793|gltX|Glutamyl- and glutaminyl-tRNA synthetase _hit-name:gltX _hit-score:943_hit-evalue:0.0_identity-percent:96.69			-220.685	68	55.2	484	213		33		48	23	2.08696	121.168	9.26087	1	8
b72	b72.a1	b72.a1.a1	gi|116628343|ref|YP_820962.1|STER_1619|ABC-type amino acid transport/signal transduction system, periplasmic component/domain _hit-name:gnlP _hit-score:85_hit-evalue:1e-18_identity-percent:25.92			-126.697	66	30.6	276	115	114	18	17	25	13	1.92308	82.7678	8.84615	1	8
b72	b72.a2	b72.a2.a1	gi|116627220|ref|YP_819839.1|STER_0339|ABC-type amino acid transport/signal transduction system, periplasmic component/domain _hit-name:gnlP _hit-score:64_hit-evalue:2e-12_identity-percent:26.52			-98.8055	62	31.2	282	79	38	13	6	16	7	2.28571	192.07	11.2857	1	8
b72	b72.a3	b72.a3.a1	gi|116627214|ref|YP_819833.1|STER_0333|ABC-type amino acid transport/signal transduction system, periplasmic component/domain _hit-name:gnlP _hit-score:60_hit-evalue:4e-11_identity-percent:25.21			-71.8599	46	31.4	282	59	19	11	5	14	6	2.33333	214.443	9.83333	1	8
b73	b73.a1	b73.a1.a1	gi|116628318|ref|YP_820937.1|STER_1591|gatA|Asp-tRNA-Asn/Glu-tRNA-Gln amidotransferase A subunit _hit-name:gatA _hit-score:897_hit-evalue:0.0_identity-percent:94.87			-236.053	73	52	488	212		27		40	24	1.66667	45.4159	8.83333	1	8
b74	b74.a1	b74.a1.a1	gi|116627418|ref|YP_820037.1|STER_0568|rplL|Ribosomal protein L7/L12 _hit-name:rplL _hit-score:125_hit-evalue:2e-31_identity-percent:68.57			-197.645	91	12.3	122	209		20		33	8	4.125	13334.2	26.125	1	8
b75	b75.a1	b75.a1.a1	gi|116627598|ref|YP_820217.1|STER_0770|Transcriptional regulator/sugar kinase _hit-name:glcK _hit-score:570_hit-evalue:1e-165_identity-percent:90.99			-195.637	77	33.3	322	209		24		35	15	2.33333	214.443	13.9333	1	8
b76	b76.a1	b76.a1.a1	gi|116628556|ref|YP_821175.1|STER_1854|Predicted kinase related to dihydroxyacetone kinase _hit-name:rpoC _hit-score:30_hit-evalue:0.10_identity-percent:19.84			-210.343	60	59.3	555	208		30		50	17	2.94118	872.326	12.2353	1	8
b77	b77.a1	b77.a1.a1	gi|116627783|ref|YP_820402.1|STER_0994|Superfamily I DNA and RNA helicase _hit-name:pcrA _hit-score:1430_hit-evalue:0.0_identity-percent:95.06			-217.072	70	86.8	770	208		41		52	37	1.40541	24.4335	5.62162	1	8
b78	b78.a1	b78.a1.a1	gi|116628597|ref|YP_821216.1|STER_1906|rplD|Ribosomal protein L4 _hit-name:rplD _hit-score:395_hit-evalue:1e-112_identity-percent:100			-99.9745	70	22.1	207	208		12		17	6	2.83333	680.292	34.6667	1	8
b79	b79.a1	b79.a1.a1	gi|116627658|ref|YP_820277.1|STER_0837|Formyltetrahydrofolate synthetase _hit-name:fhs _hit-score:1073_hit-evalue:0.0_identity-percent:98.20			-240.711	73	59.6	556	201		33		43	20	2.15	140.254	10.05	1	8
b80	b80.a1	b80.a1.a1	gi|116627164|ref|YP_819783.1|STER_0276|Aminopeptidase C _hit-name:pepC _hit-score:892_hit-evalue:0.0_identity-percent:99.55			-166.241	62	50.3	445	201		24		40	22	1.81818	64.7933	9.13636	1	8
b81	b81.a1	b81.a1.a1	gi|116628584|ref|YP_821203.1|STER_1893|rpsH|Ribosomal protein S8 _hit-name:rpsH _hit-score:258_hit-evalue:2e-71_identity-percent:100			-107.64	80	14.7	132	198		18		29	6	4.83333	68128.2	33	1	8
b82	b82.a1	b82.a1.a1	gi|116628317|ref|YP_820936.1|STER_1590|gatB|Asp-tRNA-Asn/Glu-tRNA-Gln amidotransferase B subunit _hit-name:tnp1191 _hit-score:_hit-evalue:8.0_identity-percent:45.45			-183.145	62	53.5	480	197		29		36	20	1.8	62.0957	9.85	1	8
b83	b83.a1	b83.a1.a1	gi|116627599|ref|YP_820218.1|STER_0771|Predicted membrane GTPase involved in stress response _hit-name:typA _hit-score:1145_hit-evalue:0.0_identity-percent:95.77			-189.889	47	68.5	615	192		28		41	22	1.86364	72.0527	8.72727	1	8
b84	b84.a1	b84.a1.a1	gi|116627316|ref|YP_819935.1|STER_0455|rplU|Ribosomal protein L21 _hit-name:rplU _hit-score:172_hit-evalue:1e-45_identity-percent:86.53			-48.3391	68	11.1	104	192		7		11	4	2.75	561.341	48	1	8
b85	b85.a1	b85.a1.a1	gi|116627664|ref|YP_820283.1|STER_0846|Subtilisin-like serine protease _hit-name:cbpD3 _hit-score:33_hit-evalue:0.048_identity-percent:38.63			-266.038	38	172.9	1618	190		39		42	53	0.792453	5.20087	3.58491	1	8
b86	b86.a1	b86.a1.a1	gi|116628560|ref|YP_821179.1|STER_1860|neutral endopeptidase _hit-name:pepO _hit-score:1249_hit-evalue:0.0_identity-percent:96.98			-212.348	61	71.8	631	190		40		51	30	1.7	49.1187	6.33333	1	8
b87	b87.a1	b87.a1.a1	gi|116628592|ref|YP_821211.1|STER_1901|rpsC|Ribosomal protein S3 _hit-name:rpsC _hit-score:428_hit-evalue:1e-122_identity-percent:99.53			-136.056	66	24	217	188		16		29	9	3.22222	1667.1	20.8889	1	8
b88	b88.a1	b88.a1.a1	gi|116628355|ref|YP_820974.1|STER_1633|X-prolyl dipeptidyl aminopeptidase _hit-name:tnp1193 _hit-score:28_hit-evalue:0.54_identity-percent:24			-175.983	51	85.5	755	188		32		46	29	1.58621	37.5662	6.48276	1	8
b89	b89.a1	b89.a1.a1	gi|116627549|ref|YP_820168.1|STER_0716|Transcriptional accessory protein _hit-name:tex _hit-score:1290_hit-evalue:0.0_identity-percent:95.21			-189.247	56	78.9	710	188		36		45	36	1.25	16.7828	5.22222	1	8
b90	b90.a1	b90.a1.a1	gi|116627469|ref|YP_820088.1|STER_0625|clpX|ATP-dependent protease Clp, ATPase subunit _hit-name:clpX _hit-score:785_hit-evalue:0.0_identity-percent:99.75			-186.222	78	44.9	408	186		27		40	21	1.90476	79.3086	8.85714	1	8
b91	b91.a1	b91.a1.a1	gi|116627653|ref|YP_820272.1|STER_0831|Methionine synthase II (cobalamin-independent) _hit-name:metE _hit-score:1492_hit-evalue:0.0_identity-percent:100			-215.49	54	84.4	749	186		33		40	33	1.21212	15.2975	5.63636	1	8
b92	b92.a1	b92.a1.a1	gi|116628598|ref|YP_821217.1|STER_1907|rplC|Ribosomal protein L3 _hit-name:rplC _hit-score:409_hit-evalue:1e-116_identity-percent:99.03			-88.4185	68	22.4	208	182		16		27	3	9	999999999	60.6667	1	8
b93	b93.a1	b93.a1.a1	gi|116627299|ref|YP_819918.1|STER_0434|3-oxoacyl-(acyl-carrier-protein) synthase _hit-name:fabF _hit-score:785_hit-evalue:0.0_identity-percent:96.58			-204.225	85	43.4	410	181		23		34	13	2.61538	411.463	13.9231	1	8
b94	b94.a1	b94.a1.a1	gi|116627566|ref|YP_820185.1|STER_0733|lysS|Lysyl-tRNA synthetase (class II) _hit-name:lysS _hit-score:968_hit-evalue:0.0_identity-percent:96.77			-197.827	57	56.3	496	180		32		44	21	2.09524	123.52	8.57143	1	8
b95	b95.a1	b95.a1.a1	gi|116627170|ref|YP_819789.1|STER_0283|hypothetical protein STER_0283 _hit-name:pcsB _hit-score:34_hit-evalue:0.006_identity-percent:21.69			-254.416	63	66	620	180		31		39	24	1.625	41.1697	7.5	1	8
b96	b96.a1	b96.a1.a1	gi|116627296|ref|YP_819915.1|STER_0431|Dioxygenase related to 2-nitropropane dioxygenase _hit-name:fabK _hit-score:596_hit-evalue:1e-172_identity-percent:96.26			-174.264	78	33.5	321	180		19		35	13	2.69231	491.388	13.8462	1	8
b97	b97.a1	b97.a1.a1	gi|116628646|ref|YP_821265.1|STER_1962|hypothetical protein STER_1962 _hit-name:grpE _hit-score:24_hit-evalue:1.4_identity-percent:36.36			-190.303	72	20.3	185	174		23		31	6	5.16667	146779	29	1	8
b98	b98.a1	b98.a1.a1	gi|116627053|ref|YP_819672.1|STER_0127|rplM|Ribosomal protein L13 _hit-name:rplM _hit-score:297_hit-evalue:6e-83_identity-percent:100			-96.2284	83	16.1	148	174		14		27	7	3.85714	7195.86	24.8571	1	8
b99	b99.a1	b99.a1.a1	gi|116628581|ref|YP_821200.1|STER_1890|rpsE|Ribosomal protein S5 _hit-name:rpsE _hit-score:259_hit-evalue:1e-71_identity-percent:85.97			-111.188	73	17	164	173		16		23	8	2.875	748.894	21.625	1	8
c100	c100.a1	c100.a1.a1	gi|116627995|ref|YP_820614.1|STER_1230|Phosphomannomutase _hit-name:pgmA _hit-score:49_hit-evalue:2e-07_identity-percent:37.09			-192.971	75	47.8	450	171		27		37	20	1.85	69.7946	8.55	1	8
c101	c101.a1	c101.a1.a1	gi|116627717|ref|YP_820336.1|STER_0915|Signal recognition particle GTPase _hit-name:ffh _hit-score:926_hit-evalue:0.0_identity-percent:95.84			-164.41	53	57.8	520	170		26		39	20	1.95	88.1251	8.5	1	8
c102	c102.a1	c102.a1.a1	gi|116628215|ref|YP_820834.1|STER_1479|Negative regulator of septation ring formation _hit-name:ezrA _hit-score:991_hit-evalue:0.0_identity-percent:96.42			-206.645	64	61.4	531	169		29		39	22	1.77273	58.2553	7.68182	1	8
c103	c103.a1	c103.a1.a1	gi|116628013|ref|YP_820632.1|STER_1248|Ribonucleotide reductase, alpha subunit _hit-name:nrdE _hit-score:1439_hit-evalue:0.0_identity-percent:100			-198.034	58	81.4	719	167		35		43	32	1.34375	21.0673	5.21875	1	8
c104	c104.a1	c104.a1.a1	gi|116628440|ref|YP_821059.1|STER_1722|uvrA|Excinuclease ATPase subunit _hit-name:uvrA _hit-score:1821_hit-evalue:0.0_identity-percent:97.98			-181.196	46	103.8	941	167		32		39	44	0.886364	6.69775	3.79545	1	8
c105	c105.a1	c105.a1.a1	gi|116627542|ref|YP_820161.1|STER_0709|CRISPR-system related protein, contains RuvC-like nuclease and HNH-nuclease domains _hit-name:smc _hit-score:31_hit-evalue:0.096_identity-percent:31.66			-183.994	39	129.2	1121	165		39		40	55	0.727273	4.3367	3	1	8
c106	c106.a1	c106.a1.a1	gi|116627246|ref|YP_819865.1|STER_0368|Seryl-tRNA synthetase _hit-name:serS _hit-score:840_hit-evalue:0.0_identity-percent:99.05			-164.189	73	48	425	158		23		32	16	2	99	9.875	1	8
c107	c107.a1	c107.a1.a1	gi|116627003|ref|YP_819622.1|STER_0054|purH|AICAR transformylase/IMP cyclohydrolase PurH _hit-name:purH _hit-score:955_hit-evalue:0.0_identity-percent:94.36			-169.681	66	56.2	515	158		31		40	19	2.10526	126.427	8.31579	1	8
c108	c108.a1	c108.a1.a1	gi|116628549|ref|YP_821168.1|STER_1847|Tyrosyl-tRNA synthetase _hit-name:tyrS _hit-score:829_hit-evalue:0.0_identity-percent:99.76			-181.519	67	47.1	418	158		24		29	16	1.8125	63.9382	9.875	1	8
c109	c109.a1	c109.a1.a1	gi|116628020|ref|YP_820639.1|STER_1258|Uncharacterized NAD(FAD)-dependent dehydrogenase _hit-name:nox _hit-score:896_hit-evalue:0.0_identity-percent:99.78			-167.971	76	49.5	457	158		25		35	15	2.33333	214.443	10.5333	1	8
c110	c110.a1	c110.a1.a1	gi|116628120|ref|YP_820739.1|STER_1370|Galactose-1-phosphate uridyltransferase _hit-name:galT _hit-score:988_hit-evalue:0.0_identity-percent:97.60			-161.909	75	56.4	502	157		27		40	20	2	99	7.85	1	8
c111	c111.a1	c111.a1.a1	gi|116627774|ref|YP_820393.1|STER_0981|pyrE|Orotate phosphoribosyltransferase _hit-name:pyrE _hit-score:408_hit-evalue:1e-116_identity-percent:99.52			-127.714	92	22.7	209	157		19		28	13	2.15385	141.51	12.0769	1	8
c112	c112.a1	c112.a1.a1	gi|116628550|ref|YP_821169.1|STER_1848|Ketol-acid reductoisomerase _hit-name:ilvC _hit-score:657_hit-evalue:0.0_identity-percent:96.76			-147.302	62	37.3	340	154		20		32	14	2.28571	192.07	11	1	8
c113	c113.a1	c113.a1.a1	gi|116628505|ref|YP_821124.1|STER_1797|rplA|Ribosomal protein L1 _hit-name:rplA _hit-score:417_hit-evalue:1e-119_identity-percent:94.75			-99.3873	63	24.4	229	154		15		22	9	2.44444	277.256	17.1111	1	8
c114	c114.a1	c114.a1.a1	gi|116628537|ref|YP_821156.1|STER_1834|Acetate kinase _hit-name:ackA _hit-score:747_hit-evalue:0.0_identity-percent:96.4735516372796			-145.384	61	43.2	397	153		21		29	19	1.52632	32.5982	8.05263	1	8
c115	c115.a1	c115.a1.a1	gi|116628198|ref|YP_820817.1|STER_1461|ABC-type amino acid transport system, periplasmic and permease components _hit-name:gnlP _hit-score:1298_hit-evalue:0.0_identity-percent:91.57			-174.398	61	80.1	736	152		30		36	25	1.44	26.5423	6.08	1	8
c116	c116.a1	c116.a1.a1	gi|116628121|ref|YP_820740.1|STER_1371|Galactokinase _hit-name:galK _hit-score:733_hit-evalue:0.0_identity-percent:94.58			-154.798	58	43.3	388	151		20		27	13	2.07692	118.378	11.6154	1	8
c117	c117.a1	c117.a1.a1	gi|116627380|ref|YP_819999.1|STER_0525|tpiA|Triosephosphate isomerase _hit-name:tpiA _hit-score:496_hit-evalue:1e-142_identity-percent:100			-137.984	71	26.5	252	151		20		29	8	3.625	4215.97	18.875	1	8
c118	c118.a1	c118.a1.a1	gi|116627347|ref|YP_819966.1|STER_0489|oligoendopeptidase F _hit-name:pepB _hit-score:1116_hit-evalue:0.0_identity-percent:92.34			-178.377	57	69.1	601	151		27		36	22	1.63636	42.2876	6.86364	1	8
c119	c119.a1	c119.a1.a1	gi|116628480|ref|YP_821099.1|STER_1764|rpsL|Ribosomal protein S12 _hit-name:rpsL _hit-score:272_hit-evalue:2e-75_identity-percent:100			-97.347	50	15	137	150		16		25	4	6.25	1.77828e+06	37.5	1	8
c120	c120.a1	c120.a1.a1	gi|116628583|ref|YP_821202.1|STER_1892|rplF|Ribosomal protein L6P/L9E _hit-name:rplF _hit-score:353_hit-evalue:1e-99_identity-percent:100			-117.819	65	19.4	178	148		15		26	6	4.33333	21543.3	24.6667	1	8
c121	c121.a1	c121.a1.a1	gi|116627434|ref|YP_820053.1|STER_0588|Predicted sulfurtransferase _hit-name:rheB _hit-score:28_hit-evalue:0.27_identity-percent:44.73			-185.743	80	37.6	327	148		25		31	18	1.72222	51.75	8.22222	1	8
c122	c122.a1	c122.a1.a1	gi|116628677|ref|YP_821296.1|STER_1995|ATPase component of ABC transporter with duplicated ATPase domains _hit-name:blpA _hit-score:69_hit-evalue:2e-13_identity-percent:25.58			-176.254	57	60.7	540	148		24		34	21	1.61905	40.5956	7.04762	1	8
c123	c123.a1	c123.a1.a1	gi|116627173|ref|YP_819792.1|STER_0286|murC|UDP-N-acetylmuramate-alanine ligase _hit-name:murC _hit-score:889_hit-evalue:0.0_identity-percent:99.77			-137.565	56	49.5	442	147		22		29	16	1.8125	63.9382	9.1875	1	8
c124	c124.a1	c124.a1.a1	gi|116627052|ref|YP_819671.1|STER_0126|Ketopantoate reductase _hit-name:panE _hit-score:641_hit-evalue:0.0_identity-percent:99.05			-146.917	78	36	318	147		18		31	17	1.82353	65.6085	8.64706	1	8
c125	c125.a1	c125.a1.a1	gi|116627054|ref|YP_819673.1|STER_0128|rpsI|Ribosomal protein S9 _hit-name:rpsI _hit-score:257_hit-evalue:6e-71_identity-percent:100			-64.4242	62	14.2	130	147		9		15	3	5	99999	49	1	8
c126	c126.a1	c126.a1.a1	gi|116627289|ref|YP_819908.1|STER_0424|Asparagine synthetase A _hit-name:asnA _hit-score:670_hit-evalue:0.0_identity-percent:99.69			-139.854	73	37.4	330	146		20		28	15	1.86667	72.5642	9.73333	1	8
c127	c127.a1	c127.a1.a1	gi|116627988|ref|YP_820607.1|STER_1222|dTDP-D-glucose 4,6-dehydratase _hit-name:rmlB _hit-score:720_hit-evalue:0.0_identity-percent:100			-137.819	54	39.1	348	145		19		26	13	2	99	11.1538	1	8
c128	c128.a1	c128.a1.a1	gi|116627077|ref|YP_819696.1|STER_0157|hypothetical protein STER_0157 _hit-name:acoL _hit-score:26_hit-evalue:1.1_identity-percent:22.65			-144.324	65	46.3	445	145		22		28	15	1.86667	72.5642	9.66667	1	8
c129	c129.a1	c129.a1.a1	gi|116628216|ref|YP_820835.1|STER_1480|gyrB|Type IIA topoisomerase (DNA gyrase/topo II, topoisomerase IV), B subunit _hit-name:gyrB _hit-score:1207_hit-evalue:0.0_identity-percent:94.61			-137.789	54	72.4	650	143		31		36	31	1.16129	13.4974	4.6129	1	8
c130	c130.a1	c130.a1.a1	gi|116627284|ref|YP_819903.1|STER_0419|Inorganic pyrophosphatase/exopolyphosphatase _hit-name:ppaC _hit-score:528_hit-evalue:1e-152_identity-percent:90.32			-145.782	79	33.7	310	143		22		30	13	2.30769	202.092	11	1	8
c131	c131.a1	c131.a1.a1	gi|116627620|ref|YP_820239.1|STER_0793|prfA|Protein chain release factor A _hit-name:prfA _hit-score:653_hit-evalue:0.0_identity-percent:94.42			-139.023	70	40.6	359	142		23		30	19	1.57895	36.9269	7.47368	1	8
c132	c132.a1	c132.a1.a1	gi|116627234|ref|YP_819853.1|STER_0354|DNA-binding response regulator, OmpR family (Rec-wHTH domains) _hit-name:rr01 _hit-score:444_hit-evalue:1e-127_identity-percent:99.56			-106.656	83	26.6	229	141		18		26	13	2	99	10.8462	1	8
c133	c133.a1	c133.a1.a1	gi|116627350|ref|YP_819969.1|STER_0492|Parvulin-like peptidyl-prolyl isomerase _hit-name:prtM _hit-score:506_hit-evalue:1e-145_identity-percent:89.07			-149.248	66	41	380	140		21		27	15	1.8	62.0957	9.33333	1	8
c134	c134.a1	c134.a1.a1	gi|116627905|ref|YP_820524.1|STER_1135|S-adenosylmethionine synthetase _hit-name:metK _hit-score:776_hit-evalue:0.0_identity-percent:99.74			-149.777	42	42.8	397	140		19		26	14	1.85714	70.9686	10	1	8
c135	c135.a1	c135.a1.a1	gi|116628431|ref|YP_821050.1|STER_1711|beta-fructofuranosidase _hit-name:scrB _hit-score:969_hit-evalue:0.0_identity-percent:97.2916666666667			-136.357	59	54.2	480	138		19		27	21	1.28571	18.307	6.57143	1	8
c136	c136.a1	c136.a1.a1	gi|116627740|ref|YP_820359.1|STER_0940|Thiamine pyrophosphate-requiring enzyme (acetolactate synthase, pyruvate dehydrogenase (cytochrome), glyoxylate carboligase, phosphonopyruvate decarboxylase) _hit-name:als _hit-score:1057_hit			-176.486	66	60.8	558	138		22		30	21	1.42857	25.827	6.57143	1	8
c137	c137.a1	c137.a1.a1	gi|116628593|ref|YP_821212.1|STER_1902|rplV|Ribosomal protein L22 _hit-name:rplV _hit-score:218_hit-evalue:3e-59_identity-percent:100			-98.4004	71	12.3	114	137		13		20	6	3.33333	2153.43	22.8333	1	8
c138	c138.a1	c138.a1.a1	gi|116627512|ref|YP_820131.1|STER_0676|Peptidyl-prolyl cis-trans isomerase (rotamase) - cyclophilin family _hit-name:pplB _hit-score:833_hit-evalue:0.0_identity-percent:91			-135.195	53	51.4	468	137		19		27	17	1.58824	37.7468	8.05882	1	8
c139	c139.a1	c139.a1.a1	gi|116628084|ref|YP_820703.1|STER_1332|hypothetical protein STER_1332 _hit-name:hemK _hit-score:30_hit-evalue:0.088_identity-percent:31.50			-152.419	59	55	494	137		26		35	22	1.59091	37.986	6.22727	1	8
c140	c140.a1	c140.a1.a1	gi|116627270|ref|YP_819889.1|STER_0394|upp|Uracil phosphoribosyltransferase _hit-name:upp _hit-score:409_hit-evalue:1e-116_identity-percent:100			-139.842	88	23	209	137		20		34	12	2.83333	680.292	11.4167	1	8
c141	c141.a1	c141.a1.a1	gi|116628574|ref|YP_821193.1|STER_1883|rpsM|Ribosomal protein S13 _hit-name:rpsM _hit-score:212_hit-evalue:1e-57_identity-percent:100			-93.0406	77	13.3	121	136		17		25	6	4.16667	14677	22.6667	1	8
c142	c142.a1	c142.a1.a1	gi|116627913|ref|YP_820532.1|STER_1144|rplS|Ribosomal protein L19 _hit-name:rplS _hit-score:226_hit-evalue:1e-61_identity-percent:100			-71.6214	68	13.1	115	136		13		22	6	3.66667	4640.59	22.6667	1	8
c143	c143.a1	c143.a1.a1	gi|116627417|ref|YP_820036.1|STER_0567|Ribosomal protein L10 _hit-name:rplJ _hit-score:306_hit-evalue:9e-86_identity-percent:100			-109.949	68	17.4	167	136		16		25	8	3.125	1332.52	17	1	8
c144	c144.a1	c144.a1.a1	gi|116628479|ref|YP_821098.1|STER_1763|Ribosomal protein S7 _hit-name:rpsG _hit-score:309_hit-evalue:1e-86_identity-percent:100			-76.7656	70	17.7	156	135		14		25	5	5	99999	27	1	8
c145	c145.a1	c145.a1.a1	gi|116627145|ref|YP_819764.1|STER_0252|groES|Co-chaperonin GroES (HSP10) _hit-name:groES _hit-score:181_hit-evalue:2e-48_identity-percent:100			-90.9537	97	9.8	95	134		13		21	7	3	999	19.1429	1	8
c146	c146.a1	c146.a1.a1	gi|116627877|ref|YP_820496.1|STER_1107|Cation transport ATPase _hit-name:pacL2 _hit-score:1630_hit-evalue:0.0_identity-percent:94.96			-192.155	45	97.1	894	133		30		35	38	0.921053	7.33782	3.5	1	8
c147	c147.a1	c147.a1.a1	gi|116627781|ref|YP_820400.1|STER_0992|trmE|tRNA modification GTPase, TrmE _hit-name:thdF _hit-score:840_hit-evalue:0.0_identity-percent:96.71			-156.962	55	50.3	456	133		22		30	17	1.76471	57.1709	7.82353	1	8
c148	c148.a1	c148.a1.a1	gi|116628637|ref|YP_821256.1|STER_1950|hisS|Histidyl-tRNA synthetase _hit-name:hisS _hit-score:775_hit-evalue:0.0_identity-percent:92.72			-128.369	67	48.2	426	132		24		34	21	1.61905	40.5956	6.28571	1	8
c149	c149.a1	c149.a1.a1	gi|116628515|ref|YP_821134.1|STER_1810|UDP-glucose pyrophosphorylase _hit-name:galU _hit-score:595_hit-evalue:1e-172_identity-percent:98.35			-133.118	82	33.6	304	132		17		29	11	2.63636	431.876	12	1	8
c150	c150.a1	c150.a1.a1	gi|116627302|ref|YP_819921.1|STER_0437|Biotin carboxylase _hit-name:accC _hit-score:886_hit-evalue:0.0_identity-percent:99.56			-153.33	67	49.9	456	130		24		35	19	1.84211	68.5193	6.84211	1	8
c151	c151.a1	c151.a1.a1	gi|116628243|ref|YP_820862.1|STER_1513|ligA|NAD-dependent DNA ligase _hit-name:ligA _hit-score:1229_hit-evalue:0.0_identity-percent:97.53			-167.072	52	71.3	648	130		27		33	35	0.942857	7.76712	3.71429	1	8
c152	c152.a1	c152.a1.a1	gi|116627024|ref|YP_819643.1|STER_0077|recA|RecA/RadA recombinase _hit-name:recA _hit-score:622_hit-evalue:1e-180_identity-percent:88.64			-88.6583	40	40.8	379	130		13		19	13	1.46154	27.9427	10	1	8
c153	c153.a1	c153.a1.a1	gi|116627510|ref|YP_820129.1|STER_0674|Exoribonuclease R _hit-name:rnr _hit-score:1553_hit-evalue:0.0_identity-percent:96.20			-126.645	39	92.9	817	129		25		33	33	1	9	3.90909	1	8
c154	c154.a1	c154.a1.a1	gi|116627934|ref|YP_820553.1|STER_1166|Putative translation factor (SUA5) _hit-name:potA _hit-score:23_hit-evalue:5.0_identity-percent:37.5			-126.593	77	29.1	261	129		20		30	15	2	99	8.6	1	8
c155	c155.a1	c155.a1.a1	gi|116628119|ref|YP_820738.1|STER_1369|UDP-glucose 4-epimerase _hit-name:galE1 _hit-score:674_hit-evalue:0.0_identity-percent:99.39			-143.239	78	36.7	333	129		16		26	13	2	99	9.92308	1	8
c156	c156.a1	c156.a1.a1	gi|116626993|ref|YP_819612.1|STER_0043|Phosphoribosylpyrophosphate synthetase _hit-name:prsA1 _hit-score:624_hit-evalue:0.0_identity-percent:100			-123.216	53	35	321	129		16		21	11	1.90909	80.1131	11.7273	1	8
c157	c157.a1	c157.a1.a1	gi|116627117|ref|YP_819736.1|STER_0219|ABC-type transport system involved in Fe-S cluster assembly, permease component _hit-name:glgP _hit-score:26_hit-evalue:1.1_identity-percent:30.13			-125.095	51	45.7	420	128		20		27	15	1.8	62.0957	8.53333	1	8
c158	c158.a1	c158.a1.a1	gi|116627206|ref|YP_819825.1|STER_0325|ureC|Urea amidohydrolase (urease) alpha subunit _hit-name:ureC _hit-score:1120_hit-evalue:0.0_identity-percent:97.55			-138.738	51	61.7	572	128		19		30	18	1.66667	45.4159	7.11111	1	8
c159	c159.a1	c159.a1.a1	gi|116628588|ref|YP_821207.1|STER_1897|rplN|Ribosomal protein L14 _hit-name:rplN _hit-score:202_hit-evalue:1e-54_identity-percent:87.70			-77.1909	61	13	122	128		13		21	5	4.2	15847.9	25.6	1	8
c160	c160.a1	c160.a1.a1	gi|116627116|ref|YP_819735.1|STER_0218|ABC-type transport system involved in Fe-S cluster assembly, ATPase component _hit-name:gnlQ _hit-score:76_hit-evalue:5e-16_identity-percent:24.89			-100.383	70	28.2	256	127		16		26	10	2.6	397.107	12.7	1	8
c161	c161.a1	c161.a1.a1	gi|116627595|ref|YP_820214.1|STER_0767|DNA-binding ferritin-like protein (oxidative damage protectant) _hit-name:dpr _hit-score:340_hit-evalue:6e-96_identity-percent:98.84			-96.86	77	19.1	173	126		12		29	5	5.8	630956	25.2	1	8
c162	c162.a1	c162.a1.a1	gi|116627804|ref|YP_820423.1|STER_1017|4-alpha-glucanotransferase _hit-name:malQ _hit-score:1031_hit-evalue:0.0_identity-percent:99.79			-141.289	57	56.5	493	126		28		32	13	2.46154	288.427	9.69231	1	8
c163	c163.a1	c163.a1.a1	gi|116628582|ref|YP_821201.1|STER_1891|rplR|Ribosomal protein L18 _hit-name:rplR _hit-score:227_hit-evalue:4e-62_identity-percent:98.30			-83.2808	76	12.8	118	126		12		18	3	6	999999	42	1	8
c164	c164.a1	c164.a1.a1	gi|116628255|ref|YP_820874.1|STER_1526|Superfamily II DNA and RNA helicase _hit-name:rheA _hit-score:910_hit-evalue:0.0_identity-percent:90.71			-130.988	50	58.9	527	125		24		29	14	2.07143	116.877	8.92857	1	8
c165	c165.a1	c165.a1.a1	gi|116627361|ref|YP_819980.1|STER_0506|Homoserine dehydrogenase _hit-name:hom _hit-score:826_hit-evalue:0.0_identity-percent:99.76			-120.119	48	46.2	428	125		18		24	16	1.5	30.6228	7.8125	1	8
c166	c166.a1	c166.a1.a1	gi|116627939|ref|YP_820558.1|STER_1171|Isopropylmalate synthase _hit-name:leuA _hit-score:971_hit-evalue:0.0_identity-percent:95.96			-181.325	59	56.9	520	125		25		34	22	1.54545	34.1119	5.68182	1	8
c167	c167.a1	c167.a1.a1	gi|116627622|ref|YP_820241.1|STER_0796|glyA|Glycine/serine hydroxymethyltransferase _hit-name:glyA _hit-score:808_hit-evalue:0.0_identity-percent:98.55			-149.728	59	45	416	124		17		27	20	1.35	21.3872	6.2	1	8
c168	c168.a1	c168.a1.a1	gi|116628140|ref|YP_820759.1|STER_1399|Signal recognition particle GTPase _hit-name:ftsY _hit-score:790_hit-evalue:0.0_identity-percent:90.71			-161.233	52	50.9	463	122		22		28	16	1.75	55.2341	7.625	1	8
c169	c169.a1	c169.a1.a1	gi|116627092|ref|YP_819711.1|STER_0193|CTP synthase (UTP-ammonia lyase) _hit-name:pyrG _hit-score:1035_hit-evalue:0.0_identity-percent:97.37			-149.435	59	58.9	534	122		25		35	19	1.84211	68.5193	6.42105	1	8
c170	c170.a1	c170.a1.a1	gi|116627465|ref|YP_820084.1|STER_0621|3-hydroxy-3-methylglutaryl CoA synthase _hit-name:mvaS _hit-score:746_hit-evalue:0.0_identity-percent:97.18			-165.518	86	43.1	391	121		23		31	18	1.72222	51.75	6.72222	1	8
c171	c171.a1	c171.a1.a1	gi|116627856|ref|YP_820475.1|STER_1083|dipeptidase _hit-name:pepV _hit-score:924_hit-evalue:0.0_identity-percent:97.22			-124.713	59	51.6	468	121		20		29	14	2.07143	116.877	8.64286	1	8
c172	c172.a1	c172.a1.a1	gi|116627448|ref|YP_820067.1|STER_0603|N-acetylglucosamine-1-phosphate uridyltransferase (contains nucleotidyltransferase and I-patch acetyltransferase domains) _hit-name:gcaD _hit-score:895_hit-evalue:0.0_identity-percent:99.13			-126.279	56	49.6	460	120		20		28	15	1.86667	72.5642	8	1	8
c173	c173.a1	c173.a1.a1	gi|116627161|ref|YP_819780.1|STER_0273|Nicotinic acid phosphoribosyltransferase _hit-name:pncB _hit-score:961_hit-evalue:0.0_identity-percent:99.17			-145.847	60	54.3	484	120		26		31	16	1.9375	85.5964	7.5	1	8
c174	c174.a1	c174.a1.a1	gi|116627921|ref|YP_820540.1|STER_1152|Predicted hydrolase of the metallo-beta-lactamase superfamily _hit-name:cmhR _hit-score:28_hit-evalue:0.50_identity-percent:28.33			-137.309	54	61	553	119		23		27	18	1.5	30.6228	6.61111	1	8
c175	c175.a1	c175.a1.a1	gi|116627313|ref|YP_819932.1|STER_0451|Thiamine biosynthesis ATP pyrophosphatase _hit-name:thiI _hit-score:797_hit-evalue:0.0_identity-percent:99.75			-126.857	48	45.4	407	118		20		29	15	1.93333	84.7696	7.86667	1	8
c176	c176.a1	c176.a1.a1	gi|116626977|ref|YP_819596.1|STER_0005|Predicted GTPase, probable translation factor _hit-name:obg _hit-score:77_hit-evalue:5e-16_identity-percent:34.32			-149.247	76	41.2	371	118		24		31	16	1.9375	85.5964	7.375	1	8
c177	c177.a1	c177.a1.a1	gi|116627258|ref|YP_819877.1|STER_0380|nusA|Transcription elongation factor _hit-name:nusA _hit-score:699_hit-evalue:0.0_identity-percent:92.83			-153.036	59	44.1	391	117		23		26	18	1.44444	26.8256	6.5	1	8
c178	c178.a1	c178.a1.a1	gi|116628635|ref|YP_821254.1|STER_1948|aspS|Aspartyl-tRNA synthetase _hit-name:aspS _hit-score:1147_hit-evalue:0.0_identity-percent:99.48			-156.488	50	65.8	583	117		24		33	22	1.5	30.6228	5.31818	1	8
c179	c179.a1	c179.a1.a1	gi|116627165|ref|YP_819784.1|STER_0277|Membrane carboxypeptidase (penicillin-binding protein) _hit-name:pbp1A _hit-score:1404_hit-evalue:0.0_identity-percent:92.44			-183.208	50	84.9	773	116		26		33	33	1	9	3.51515	1	8
c180	c180.a1	c180.a1.a1	gi|116627099|ref|YP_819718.1|STER_0200|Guanosine polyphosphate pyrophosphohydrolase/synthetase _hit-name:relA _hit-score:1384_hit-evalue:0.0_identity-percent:94.58			-135.997	39	83.9	739	115		25		32	36	0.888889	6.74264	3.19444	1	8
c181	c181.a1	c181.a1.a1	gi|116627084|ref|YP_819703.1|STER_0164|DnaJ-class molecular chaperone with C-terminal Zn finger domain _hit-name:dnaJ _hit-score:712_hit-evalue:0.0_identity-percent:93.36			-107.81	48	40.5	377	114		17		24	15	1.6	38.8107	7.6	1	8
c182	c182.a1	c182.a1.a1	gi|116628261|ref|YP_820880.1|STER_1532|prfC|Peptide chain release factor RF-3 _hit-name:prfC _hit-score:974_hit-evalue:0.0_identity-percent:94.74			-126.023	51	58.3	514	114		22		30	21	1.42857	25.827	5.42857	1	8
c183	c183.a1	c183.a1.a1	gi|116628571|ref|YP_821190.1|STER_1880|rplQ|Ribosomal protein L17 _hit-name:rplQ _hit-score:246_hit-evalue:7e-68_identity-percent:100			-62.431	68	14.4	128	114		9		14	5	2.8	629.957	22.8	1	8
c184	c184.a1	c184.a1.a1	gi|116627754|ref|YP_820373.1|STER_0960|Fibronectin-binding protein _hit-name:fbp _hit-score:1040_hit-evalue:0.0_identity-percent:96.55			-125.564	61	63.4	552	113		25		32	30	1.06667	10.6591	3.76667	1	8
c185	c185.a1	c185.a1.a1	gi|116627893|ref|YP_820512.1|STER_1123|UDP-N-acetylglucosamine enolpyruvyl transferase _hit-name:murA _hit-score:810_hit-evalue:0.0_identity-percent:99.29			-121.733	69	45.1	423	113		20		30	17	1.76471	57.1709	6.64706	1	8
c186	c186.a1	c186.a1.a1	gi|116627222|ref|YP_819841.1|STER_0342|ABC-type metal ion transport system, ATPase component _hit-name:gnlQ _hit-score:180_hit-evalue:4e-47_identity-percent:38.09			-89.2555	46	38.7	355	112		16		23	18	1.27778	17.9574	6.22222	1	8
c187	c187.a1	c187.a1.a1	gi|116627372|ref|YP_819991.1|STER_0517|F0F1-type ATP synthase, subunit b _hit-name:atpF _hit-score:312_hit-evalue:2e-87_identity-percent:100			-124.572	71	18.2	165	111		18		24	9	2.66667	463.159	12.3333	1	8
c188	c188.a1	c188.a1.a1	gi|116627526|ref|YP_820145.1|STER_0691|Chorismate synthase _hit-name:aroF _hit-score:675_hit-evalue:0.0_identity-percent:89.43			-121.682	50	42.5	388	111		20		31	17	1.82353	65.6085	6.52941	1	8
c189	c189.a1	c189.a1.a1	gi|116627673|ref|YP_820292.1|STER_0857|ABC-type uncharacterized transport system, ATPase component _hit-name:livG _hit-score:121_hit-evalue:3e-29_identity-percent:30.56			-138.001	58	55.4	512	111		24		30	20	1.5	30.6228	5.55	1	8
c190	c190.a1	c190.a1.a1	gi|116628430|ref|YP_821049.1|STER_1710|sucrose PTS, EIIBCA _hit-name:scrA _hit-score:1031_hit-evalue:0.0_identity-percent:85.46			-113.17	26	66.8	633	111		13		21	13	1.61538	40.2463	8.53846	1	8
c191	c191.a1	c191.a1.a1	gi|116627848|ref|YP_820467.1|STER_1072|Purine-nucleoside phosphorylase _hit-name:deoD _hit-score:446_hit-evalue:1e-127_identity-percent:94.91			-89.7833	65	26.1	236	111		11		20	11	1.81818	64.7933	10.0909	1	8
c192	c192.a1	c192.a1.a1	gi|116627290|ref|YP_819909.1|STER_0425|Aspartokinase _hit-name:lysC _hit-score:886_hit-evalue:0.0_identity-percent:99.77			-110.831	48	50.2	452	110		17		21	18	1.16667	13.678	6.11111	1	8
c193	c193.a1	c193.a1.a1	gi|116627221|ref|YP_819840.1|STER_0340|ABC-type metal ion transport system, periplasmic component/surface antigen _hit-name:purL _hit-score:28_hit-evalue:0.24_identity-percent:29.31			-120.923	68	32.8	300	110		20		26	12	2.16667	145.78	9.16667	1	8
c194	c194.a1	c194.a1.a1	gi|116628454|ref|YP_821073.1|STER_1736|DNA polymerase I - 3'-5' exonuclease and polymerase domains _hit-name:polA _hit-score:1684_hit-evalue:0.0_identity-percent:98.06			-139.543	40	98.5	879	110		30		34	44	0.772727	4.92553	2.5	1	8
c195	c195.a1	c195.a1.a1	gi|116628587|ref|YP_821206.1|STER_1896|rplX|Ribosomal protein L24 _hit-name:rplX _hit-score:197_hit-evalue:4e-53_identity-percent:99			-82.1101	67	10.8	101	108		12		21	3	7	9999999	36	1	8
c196	c196.a1	c196.a1.a1	gi|116627250|ref|YP_819869.1|STER_0372|Phosphotransferase system, mannose/fructose-specific component IIA _hit-name:manL _hit-score:609_hit-evalue:1e-176_identity-percent:94.84			-125.127	72	35.7	330	108		20		26	14	1.85714	70.9686	7.71429	1	8
c197	c197.a1	c197.a1.a1	gi|116626994|ref|YP_819613.1|STER_0045|Aspartate/tyrosine/aromatic aminotransferase _hit-name:araT _hit-score:741_hit-evalue:0.0_identity-percent:96.67			-118.801	58	43.2	391	108		23		31	19	1.63158	41.8133	5.68421	1	8
c198	c198.a1	c198.a1.a1	gi|116628382|ref|YP_821001.1|STER_1660|Predicted Fe-S-cluster redox enzyme _hit-name:hk09 _hit-score:25_hit-evalue:1.6_identity-percent:26.26			-124.446	56	44.3	389	107		20		26	18	1.44444	26.8256	5.94444	1	8
c199	c199.a1	c199.a1.a1	gi|116628497|ref|YP_821116.1|STER_1788|Predicted RNA-binding protein _hit-name:jag _hit-score:597_hit-evalue:1e-173_identity-percent:89.97			-130.884	59	39	349	106		20		22	18	1.22222	15.681	5.88889	1	8
c200	c200.a1	c200.a1.a1	gi|116628187|ref|YP_820806.1|STER_1448|DNA-directed RNA polymerase, sigma subunit (sigma70/sigma32) _hit-name:rpoD _hit-score:717_hit-evalue:0.0_identity-percent:99.45			-123.389	61	41.9	369	106		16		22	13	1.69231	48.2388	8.15385	1	8
c201	c201.a1	c201.a1.a1	gi|116627732|ref|YP_820351.1|STER_0932|Membrane GTPase LepA _hit-name:lepA _hit-score:1150_hit-evalue:0.0_identity-percent:97.70			-144.519	47	68.1	610	106		21		25	23	1.08696	11.2168	4.6087	1	8
c202	c202.a1	c202.a1.a1	gi|116628164|ref|YP_820783.1|STER_1425|Phosphoribosylpyrophosphate synthetase _hit-name:prsA2 _hit-score:625_hit-evalue:0.0_identity-percent:99.69			-103.094	63	35	323	106		16		20	13	1.53846	33.5511	8.15385	1	8
c203	c203.a1	c203.a1.a1	gi|116627279|ref|YP_819898.1|STER_0404|Cysteine synthase _hit-name:cysM1 _hit-score:522_hit-evalue:1e-150_identity-percent:87.66			-102.171	66	32	308	105		14		17	15	1.13333	12.5936	7	1	8
c204	c204.a1	c204.a1.a1	gi|116627238|ref|YP_819857.1|STER_0359|engA|Predicted GTPase _hit-name:thdF _hit-score:94_hit-evalue:3e-21_identity-percent:30.80			-122.359	47	48.7	436	105		18		23	22	1.04545	10.1034	4.77273	1	8
c205	c205.a1	c205.a1.a1	gi|116627040|ref|YP_819659.1|STER_0114|Polyribonucleotide nucleotidyltransferase (polynucleotide phosphorylase) _hit-name:pnpA _hit-score:1425_hit-evalue:0.0_identity-percent:98.92			-97.2226	33	80.9	741	105		19		23	33	0.69697	3.97702	3.18182	1	8
c206	c206.a1	c206.a1.a1	gi|116627784|ref|YP_820403.1|STER_0995|O-acetylhomoserine sulfhydrylase _hit-name:cysD _hit-score:812_hit-evalue:0.0_identity-percent:94.73			-158.975	65	47.4	437	105		19		24	16	1.5	30.6228	6.5625	1	8
c207	c207.a1	c207.a1.a1	gi|116627960|ref|YP_820579.1|STER_1193|Metal-dependent hydrolase of the beta-lactamase superfamily III _hit-name:elaC _hit-score:611_hit-evalue:1e-177_identity-percent:100			-107.153	58	33.9	309	104		17		22	19	1.15789	13.3845	5.47368	1	8
c208	c208.a1	c208.a1.a1	gi|116627586|ref|YP_820205.1|STER_0756|hypothetical protein STER_0756 _hit-name:tnp1193 _hit-score:_hit-evalue:6.9_identity-percent:22.22			-77.9373	67	20.8	186	104		13		19	9	2.11111	128.155	11.5556	1	8
c209	c209.a1	c209.a1.a1	gi|116627850|ref|YP_820469.1|STER_1077|Phosphopentomutase _hit-name:deoB _hit-score:819_hit-evalue:0.0_identity-percent:99.50			-94.4474	55	44.3	403	104		17		23	16	1.4375	26.3842	6.5	1	8
c210	c210.a1	c210.a1.a1	gi|116628034|ref|YP_820653.1|STER_1274|Aspartate-semialdehyde dehydrogenase _hit-name:asd _hit-score:652_hit-evalue:0.0_identity-percent:97.66			-113.792	68	38.6	358	103		17		26	11	2.36364	230.013	9.36364	1	8
c211	c211.a1	c211.a1.a1	gi|116627798|ref|YP_820417.1|STER_1011|Phosphate uptake regulator _hit-name:phoU _hit-score:419_hit-evalue:1e-119_identity-percent:99.54			-122.645	75	24.8	218	103		15		18	13	1.38462	23.2446	7.92308	1	8
c212	c212.a1	c212.a1.a1	gi|116627515|ref|YP_820134.1|STER_0679|catabolite control protein A _hit-name:tnp1191 _hit-score:_hit-evalue:0.042_identity-percent:34.14			-125.17	81	36.5	333	103		20		28	13	2.15385	141.51	7.92308	1	8
c213	c213.a1	c213.a1.a1	gi|116627990|ref|YP_820609.1|STER_1224|dTDP-glucose pyrophosphorylase _hit-name:rmlA _hit-score:568_hit-evalue:1e-164_identity-percent:99.30			-134.127	79	32	289	102		20		26	12	2.16667	145.78	8.5	1	8
c214	c214.a1	c214.a1.a1	gi|116627881|ref|YP_820500.1|STER_1111|Predicted hydrolase of the HAD superfamily _hit-name:pplB _hit-score:77_hit-evalue:3e-16_identity-percent:27.65			-118.441	69	29.9	269	102		18		23	14	1.64286	42.9397	7.28571	1	8
c215	c215.a1	c215.a1.a1	gi|116627945|ref|YP_820564.1|STER_1178|hypothetical protein STER_1178 _hit-name:obg _hit-score:27_hit-evalue:0.29_identity-percent:26.43			-115.887	82	30.2	278	102		16		24	11	2.18182	150.991	9.27273	1	8
c216	c216.a1	c216.a1.a1	gi|116628579|ref|YP_821198.1|STER_1888|rplO|Ribosomal protein L15 _hit-name:rplO _hit-score:258_hit-evalue:2e-71_identity-percent:91.09			-46.0763	76	15.4	146	101		10		18	4	4.5	31621.8	25.25	1	8
c217	c217.a1	c217.a1.a1	gi|116628232|ref|YP_820851.1|STER_1500|neopullulanase _hit-name:amyL _hit-score:1028_hit-evalue:0.0_identity-percent:100			-131.674	53	56	483	101		19		26	19	1.36842	22.3572	5.31579	1	8
c218	c218.a1	c218.a1.a1	gi|116628268|ref|YP_820887.1|STER_1539|ABC-type amino acid transport/signal transduction system, periplasmic component/domain _hit-name:tnp1193 _hit-score:_hit-evalue:5.5_identity-percent:40.90			-120.575	70	31.2	284	100		20		20	16	1.25	16.7828	6.25	1	8
c219	c219.a1	c219.a1.a1	gi|116627725|ref|YP_820344.1|STER_0923|DNA topoisomerase I, TopA _hit-name:topA _hit-score:1267_hit-evalue:0.0_identity-percent:93.41			-165.457	53	80.6	714	100		29		36	34	1.05882	10.4505	2.94118	1	8
c220	c220.a1	c220.a1.a1	gi|116628173|ref|YP_820792.1|STER_1434|ABC-type polysaccharide/polyol phosphate transport system, ATPase component _hit-name:rgpD _hit-score:530_hit-evalue:1e-152_identity-percent:68.15			-95.5364	45	44.5	400	100		19		22	15	1.46667	28.2864	6.66667	1	8
c221	c221.a1	c221.a1.a1	gi|116628021|ref|YP_820640.1|STER_1259|ATPase component of ABC transporter with duplicated ATPase domains _hit-name:livG _hit-score:64_hit-evalue:7e-12_identity-percent:23.67			-93.1414	42	58	512	100		16		19	19	1	9	5.26316	1	8
c222	c222.a1	c222.a1.a1	gi|116628559|ref|YP_821178.1|STER_1857|Threonine synthase _hit-name:thrC _hit-score:931_hit-evalue:0.0_identity-percent:96.35			-133.056	65	53.7	494	100		22		27	22	1.22727	15.8761	4.54545	1	8
c223	c223.a1	c223.a1.a1	gi|116628596|ref|YP_821215.1|STER_1905|rplW|Ribosomal protein L23 _hit-name:rplW _hit-score:187_hit-evalue:2e-50_identity-percent:100			-61.1134	90	10.7	98	99		13		18	7	2.57143	371.759	14.1429	1	8
c224	c224.a1	c224.a1.a1	gi|116627112|ref|YP_819731.1|STER_0214|ABC-type amino acid transport system, permease and periplasmic component _hit-name:gnlP _hit-score:203_hit-evalue:5e-54_identity-percent:29.81			-104.057	48	56.6	516	98		18		20	20	1	9	4.9	1	8
c225	c225.a1	c225.a1.a1	gi|116627610|ref|YP_820229.1|STER_0782|Cell division initiation protein _hit-name:divIVA _hit-score:550_hit-evalue:1e-158_identity-percent:98.28			-97.5958	40	32.9	291	97		12		17	8	2.125	132.352	12.125	1	8
c226	c226.a1	c226.a1.a1	gi|116628030|ref|YP_820649.1|STER_1270|pheS|Phenylalanyl-tRNA synthetase alpha subunit _hit-name:pheS _hit-score:687_hit-evalue:0.0_identity-percent:99.13			-98.5043	50	39	347	96		17		20	13	1.53846	33.5511	7.38462	1	8
c227	c227.a1	c227.a1.a1	gi|116628577|ref|YP_821196.1|STER_1886|Adenylate kinase _hit-name:adk _hit-score:433_hit-evalue:1e-123_identity-percent:99.54			-121.137	81	23.8	218	96		17		26	12	2.16667	145.78	8	1	8
c228	c228.a1	c228.a1.a1	gi|116628031|ref|YP_820650.1|STER_1271|Chromosome segregation ATPase _hit-name:smc _hit-score:2160_hit-evalue:0.0_identity-percent:96.85			-124.279	30	132.1	1177	96		25		28	64	0.4375	1.73842	1.5	1	8
c229	c229.a1	c229.a1.a1	gi|116627858|ref|YP_820477.1|STER_1087|rplT|Ribosomal protein L20 _hit-name:rplT _hit-score:120_hit-evalue:9e-30_identity-percent:83.33			-71.6476	67	13.5	119	96		10		19	4	4.75	56233.1	24	1	8
c230	c230.a1	c230.a1.a1	gi|116627820|ref|YP_820439.1|STER_1036|Pyruvate/2-oxoglutarate dehydrogenase complex, dehydrogenase (E1) component, alpha subunit _hit-name:acoA _hit-score:605_hit-evalue:1e-175_identity-percent:93.18			-95.9693	67	35.6	323	95		17		23	12	1.91667	81.5404	7.91667	1	8
c231	c231.a1	c231.a1.a1	gi|116627888|ref|YP_820507.1|STER_1118|ABC-type amino acid transport/signal transduction system, periplasmic component/domain _hit-name:gnlP _hit-score:80_hit-evalue:3e-17_identity-percent:28.7081339712919			-93.3592	56	30.9	277	94		17		21	15	1.4	24.1189	6.26667	1	8
c232	c232.a1	c232.a1.a1	gi|116627392|ref|YP_820011.1|STER_0539|glyQ|Glycyl-tRNA synthetase, alpha subunit _hit-name:glyQ _hit-score:625_hit-evalue:0.0_identity-percent:100			-83.1371	49	34.8	305	94		16		21	13	1.61538	40.2463	7.23077	1	8
c233	c233.a1	c233.a1.a1	gi|116628401|ref|YP_821020.1|STER_1681|ATP-dependent exoDNAse (exonuclease V) beta subunit (contains helicase and exonuclease domains) _hit-name:rexA _hit-score:2185_hit-evalue:0.0_identity-percent:92.93			-126.458	29	138.1	1217	94		26		27	60	0.45	1.81838	1.56667	1	8
c234	c234.a1	c234.a1.a1	gi|116627678|ref|YP_820297.1|STER_0863|Aspartate/tyrosine/aromatic aminotransferase _hit-name:aspC1 _hit-score:738_hit-evalue:0.0_identity-percent:96.69			-128.473	72	42.9	393	94		22		27	16	1.6875	47.6968	5.875	1	8
c235	c235.a1	c235.a1.a1	gi|116627530|ref|YP_820149.1|STER_0695|5-enolpyruvylshikimate-3-phosphate synthase _hit-name:aroA _hit-score:818_hit-evalue:0.0_identity-percent:99.06			-102.213	56	45.8	427	93		17		25	18	1.38889	23.4844	5.16667	1	8
c236	c236.a1	c236.a1.a1	gi|116628681|ref|YP_821300.1|STER_2002|Trypsin-like serine protease, typically periplasmic, contain C-terminal PDZ domain _hit-name:htrA _hit-score:638_hit-evalue:0.0_identity-percent:83.94			-171.963	61	42.7	411	92		20		25	12	2.08333	120.153	7.66667	1	8
c237	c237.a1	c237.a1.a1	gi|116627632|ref|YP_820251.1|STER_0808|Cation transport ATPase _hit-name:pacL1 _hit-score:1602_hit-evalue:0.0_identity-percent:95.67			-154.653	34	95.5	878	92		24		25	26	0.961538	8.15247	3.53846	1	8
c238	c238.a1	c238.a1.a1	gi|116628146|ref|YP_820765.1|STER_1405|ABC-type oligopeptide transport system, ATPase component _hit-name:amiF1 _hit-score:574_hit-evalue:1e-166_identity-percent:94.49			-112.353	66	35.1	309	91	82	18	17	24	18	1.33333	20.5443	5.05556	1	8
c238	c238.a2	c238.a2.a1	gi|116627121|ref|YP_819740.1|STER_0227|ABC-type oligopeptide transport system, ATPase component _hit-name:optF _hit-score:602_hit-evalue:1e-174_identity-percent:97.11			-4.60642	13	35.2	312	10	1	2	1	2	13	0.153846	0.425103	0.769231	1	7
c239	c239.a1	c239.a1.a1	gi|116628014|ref|YP_820633.1|STER_1249|nrdF|Ribonucleotide reductase, beta subunit _hit-name:nrdF _hit-score:618_hit-evalue:1e-179_identity-percent:95.62			-100.934	59	36.9	320	92		17		22	13	1.69231	48.2388	7.07692	1	8
c240	c240.a1	c240.a1.a1	gi|116628221|ref|YP_820840.1|STER_1487|Phosphoglycerate dehydrogenase _hit-name:serA _hit-score:748_hit-evalue:0.0_identity-percent:97.44			-132.803	58	42.8	392	91		23		27	23	1.17391	13.925	3.95652	1	8
c241	c241.a1	c241.a1.a1	gi|116627943|ref|YP_820562.1|STER_1175|nucleoid DNA-binding protein _hit-name:hstH _hit-score:142_hit-evalue:7e-37_identity-percent:84.61			-80.6829	86	9.5	91	90		9		13	4	3.25	1777.28	22.5	1	8
c242	c242.a1	c242.a1.a1	gi|116627819|ref|YP_820438.1|STER_1035|Pyruvate dehydrogenase (E1) component, beta subunit _hit-name:acoB _hit-score:610_hit-evalue:1e-176_identity-percent:93.47			-103.144	59	36.2	337	89		16		20	13	1.53846	33.5511	6.84615	1	8
c243	c243.a1	c243.a1.a1	gi|116628514|ref|YP_821133.1|STER_1809|gpsA|Glycerol-3-phosphate dehydrogenase _hit-name:gpsA _hit-score:658_hit-evalue:0.0_identity-percent:99.11			-124.633	74	37.1	340	89		20		28	17	1.64706	43.3669	5.23529	1	8
c244	c244.a1	c244.a1.a1	gi|116627514|ref|YP_820133.1|STER_0678|proline dipeptidase _hit-name:pepQ _hit-score:725_hit-evalue:0.0_identity-percent:99.44			-80.0936	57	40.2	361	89		17		22	14	1.57143	36.2759	6.35714	1	8
c245	c245.a1	c245.a1.a1	gi|116628455|ref|YP_821074.1|STER_1737|DNA structure-specific ATPase involved in suppression of recombination, MutS family _hit-name:mutS2 _hit-score:1445_hit-evalue:0.0_identity-percent:95.78			-123.426	33	87.9	783	88		20		24	35	0.685714	3.84969	2.51429	1	8
c246	c246.a1	c246.a1.a1	gi|116627628|ref|YP_820247.1|STER_0802|D-alanine-activating enzyme _hit-name:dltA _hit-score:1021_hit-evalue:0.0_identity-percent:99.41			-108.19	47	57.4	516	88		17		18	16	1.125	12.3352	5.5	1	8
c247	c247.a1	c247.a1.a1	gi|116628446|ref|YP_821065.1|STER_1728|rpsF|Ribosomal protein S6 _hit-name:rpsF _hit-score:190_hit-evalue:4e-51_identity-percent:98.95			-96.1548	80	11	96	88		10		18	5	3.6	3980.07	17.6	1	8
c248	c248.a1	c248.a1.a1	gi|116627297|ref|YP_819916.1|STER_0432|(acyl-carrier-protein) S-malonyltransferase _hit-name:fabD _hit-score:584_hit-evalue:1e-169_identity-percent:99.67			-92.4975	67	32.6	306	88		15		21	13	1.61538	40.2463	6.76923	1	8
c249	c249.a1	c249.a1.a1	gi|116627407|ref|YP_820026.1|STER_0555|Pyrimidine operon attenuation protein/uracil phosphoribosyltransferase _hit-name:pyrR _hit-score:331_hit-evalue:5e-93_identity-percent:99.42			-64.6772	60	19.4	173	87		10		14	7	2	99	12.4286	1	8
c250	c250.a1	c250.a1.a1	gi|116626973|ref|YP_819592.1|STER_0001|dnaA|ATPase involved in DNA replication initiation _hit-name:dnaA _hit-score:901_hit-evalue:0.0_identity-percent:100			-92.3659	47	52.1	454	87		17		20	26	0.769231	4.87802	3.34615	1	8
c251	c251.a1	c251.a1.a1	gi|116627536|ref|YP_820155.1|STER_0701|hypothetical protein STER_0701 _hit-name:mip _hit-score:357_hit-evalue:1e-101_identity-percent:98.35			-53.5952	55	19.5	182	86		9		15	5	3	999	17.2	1	8
c252	c252.a1	c252.a1.a1	gi|116627980|ref|YP_820599.1|STER_1214|Predicted sugar phosphatase of the HAD superfamily _hit-name:pstS _hit-score:30_hit-evalue:0.031_identity-percent:34.28			-91.7539	78	28.1	257	86		14		18	12	1.5	30.6228	7.16667	1	8
c253	c253.a1	c253.a1.a1	gi|116628589|ref|YP_821208.1|STER_1898|rpsQ|Ribosomal protein S17 _hit-name:rpsQ _hit-score:168_hit-evalue:2e-44_identity-percent:98.83			-53.2095	63	9.9	86	85		9		13	3	4.33333	21543.3	28.3333	1	8
c254	c254.a1	c254.a1.a1	gi|116627397|ref|YP_820016.1|STER_0545|Peptidyl-prolyl cis-trans isomerase (rotamase) - cyclophilin family _hit-name:tnpSth1 _hit-score:_hit-evalue:3.6_identity-percent:24.13			-81.5183	63	27.8	252	85		15		18	16	1.125	12.3352	5.3125	1	8
c255	c255.a1	c255.a1.a1	gi|116627106|ref|YP_819725.1|STER_0208|rpsO|Ribosomal protein S15P/S13E _hit-name:rpsO _hit-score:181_hit-evalue:1e-48_identity-percent:100			-46.6685	66	10.4	89	85		11		15	3	5	99999	28.3333	1	8
c256	c256.a1	c256.a1.a1	gi|116628190|ref|YP_820809.1|STER_1452|ABC-type amino acid transport/signal transduction system, periplasmic component/domain _hit-name:gnlP _hit-score:100_hit-evalue:2e-23_identity-percent:32.86			-111.307	70	28.2	264	85		17		20	13	1.53846	33.5511	6.53846	1	8
c257	c257.a1	c257.a1.a1	gi|116627333|ref|YP_819952.1|STER_0474|pyrH|Uridylate kinase _hit-name:pyrH _hit-score:473_hit-evalue:1e-135_identity-percent:99.59			-92.3806	47	26.2	245	84		13		17	12	1.41667	25.1016	7	1	8
c258	c258.a1	c258.a1.a1	gi|116627895|ref|YP_820514.1|STER_1125|UDP-glucose 4-epimerase _hit-name:galE2 _hit-score:676_hit-evalue:0.0_identity-percent:98.51			-88.0391	64	37	337	84		16		21	10	2.1	124.893	8.4	1	8
c259	c259.a1	c259.a1.a1	gi|116627306|ref|YP_819925.1|STER_0442|Predicted membrane-associated HD superfamily hydrolase _hit-name:smc _hit-score:35_hit-evalue:0.004_identity-percent:20.63			-105.877	41	59.9	532	83		19		23	22	1.04545	10.1034	3.77273	1	8
c260	c260.a1	c260.a1.a1	gi|116627274|ref|YP_819893.1|STER_0398|ABC-type branched-chain amino acid transport system, periplasmic component _hit-name:livJ _hit-score:757_hit-evalue:0.0_identity-percent:99.74			-147.556	72	41.7	391	83		22		26	16	1.625	41.1697	5.1875	1	8
c261	c261.a1	c261.a1.a1	gi|116628396|ref|YP_821015.1|STER_1675|proA|Gamma-glutamyl phosphate reductase _hit-name:proA _hit-score:769_hit-evalue:0.0_identity-percent:96.87			-107	58	45.2	416	83		18		18	20	0.9	6.94328	4.15	1	8
c262	c262.a1	c262.a1.a1	gi|116628445|ref|YP_821064.1|STER_1727|Single-stranded DNA-binding protein _hit-name:tnpSth1 _hit-score:_hit-evalue:8.1_identity-percent:28			-70.1065	80	18.6	172	83		9		16	8	2	99	10.375	1	8
c263	c263.a1	c263.a1.a1	gi|116627552|ref|YP_820171.1|STER_0719|Serine kinase of the HPr protein, regulates carbohydrate metabolism _hit-name:ptsK _hit-score:574_hit-evalue:1e-166_identity-percent:94.82			-86.7971	58	34.2	309	82		15		20	16	1.25	16.7828	5.125	1	8
c264	c264.a1	c264.a1.a1	gi|116627886|ref|YP_820505.1|STER_1116|DNA-binding response regulator, OmpR family (Rec-wHTH domains) _hit-name:rr05 _hit-score:463_hit-evalue:1e-132_identity-percent:99.57			-71.5968	70	27	235	82		14		16	12	1.33333	20.5443	6.83333	1	8
c265	c265.a1	c265.a1.a1	gi|116628004|ref|YP_820623.1|STER_1239|Superfamily II DNA and RNA helicase _hit-name:deaD _hit-score:655_hit-evalue:0.0_identity-percent:93.888			-87.3696	47	40.9	360	81		15		20	17	1.17647	14.0131	4.76471	1	8
c266	c266.a1	c266.a1.a1	gi|116627082|ref|YP_819701.1|STER_0162|Molecular chaperone GrpE (heat shock protein) _hit-name:grpE _hit-score:252_hit-evalue:3e-69_identity-percent:91.48			-82.4896	59	23.3	204	80		13		18	10	1.8	62.0957	8	1	8
c267	c267.a1	c267.a1.a1	gi|116627292|ref|YP_819911.1|STER_0427|Dihydroxynaphthoic acid synthase _hit-name:phaB _hit-score:485_hit-evalue:1e-139_identity-percent:95.81			-91.3682	51	28.7	263	80		15		17	10	1.7	49.1187	8	1	8
c268	c268.a1	c268.a1.a1	gi|116628386|ref|YP_821005.1|STER_1664|Superfamily II DNA and RNA helicase _hit-name:rheB _hit-score:790_hit-evalue:0.0_identity-percent:99.75			-89.654	48	50.8	447	80		20		23	21	1.09524	11.452	3.80952	1	8
c269	c269.a1	c269.a1.a1	gi|116628353|ref|YP_820972.1|STER_1630|hypothetical protein STER_1630 _hit-name:cppA _hit-score:474_hit-evalue:1e-136_identity-percent:95.211			-103.005	69	28.5	251	80		15		18	11	1.63636	42.2876	7.27273	1	8
c270	c270.a1	c270.a1.a1	gi|116628325|ref|YP_820944.1|STER_1600|Aspartate/tyrosine/aromatic aminotransferase _hit-name:aspC2 _hit-score:794_hit-evalue:0.0_identity-percent:96.78			-95.6617	44	45.4	404	80		17		21	18	1.16667	13.678	4.44444	1	8
c271	c271.a1	c271.a1.a1	gi|116627086|ref|YP_819705.1|STER_0166|Hydroxymethylpyrimidine/phosphomethylpyrimidine kinase _hit-name:thiD _hit-score:498_hit-evalue:1e-143_identity-percent:100			-82.7927	62	27.5	253	80		13		17	12	1.41667	25.1016	6.66667	1	8
c272	c272.a1	c272.a1.a1	gi|116626998|ref|YP_819617.1|STER_0049|Phosphoribosylaminoimidazolesuccinocarboxamide (SAICAR) synthase _hit-name:purC _hit-score:464_hit-evalue:1e-133_identity-percent:98.29			-82.3936	61	26.9	235	79		15		17	17	1	9	4.64706	1	8
c273	c273.a1	c273.a1.a1	gi|116628435|ref|YP_821054.1|STER_1715|Translation elongation factor P (EF-P)/translation initiation factor 5A (eIF-5A) _hit-name:efp _hit-score:328_hit-evalue:3e-92_identity-percent:90.86			-68.659	71	20.6	186	78		10		14	6	2.33333	214.443	13	1	8
c274	c274.a1	c274.a1.a1	gi|116627871|ref|YP_820490.1|STER_1101|Predicted ATPase involved in cell division _hit-name:ftsE _hit-score:461_hit-evalue:1e-132_identity-percent:100			-78.6959	66	26.5	235	78		14		17	11	1.54545	34.1119	7.09091	1	8
c275	c275.a1	c275.a1.a1	gi|116628591|ref|YP_821210.1|STER_1900|rplP|Ribosomal protein L16/L10E _hit-name:rplP _hit-score:275_hit-evalue:2e-76_identity-percent:99.27			-65.7866	43	15.3	137	78		8		13	3	4.33333	21543.3	26	1	8
c276	c276.a1	c276.a1.a1	gi|116627169|ref|YP_819788.1|STER_0282|Predicted N6-adenine-specific DNA methylase _hit-name:sunL _hit-score:32_hit-evalue:0.017_identity-percent:28.70			-78.1227	45	43.6	388	78		17		19	16	1.1875	14.3993	4.875	1	8
c277	c277.a1	c277.a1.a1	gi|116628294|ref|YP_820913.1|STER_1566|Dihydroxyacid dehydratase/phosphogluconate dehydratase _hit-name:ilvD1 _hit-score:1028_hit-evalue:0.0_identity-percent:92.41			-98.9136	41	59.7	567	77		17		19	21	0.904762	7.03086	3.66667	1	8
c278	c278.a1	c278.a1.a1	gi|116628278|ref|YP_820897.1|STER_1549|Tryptophan synthase beta chain _hit-name:trpB _hit-score:794_hit-evalue:0.0_identity-percent:99.25			-98.5823	64	43.3	402	77		21		24	17	1.41176	24.8086	4.52941	1	8
c279	c279.a1	c279.a1.a1	gi|116628201|ref|YP_820820.1|STER_1464|obgE|Predicted GTPase _hit-name:obg _hit-score:812_hit-evalue:0.0_identity-percent:94.50			-81.1288	48	48.5	437	76		15		18	19	0.947368	7.85867	4	1	8
c280	c280.a1	c280.a1.a1	gi|116627195|ref|YP_819814.1|STER_0309|16S rRNA uridine-516 pseudouridylate synthase or related pseudouridylate synthase _hit-name:rluB _hit-score:504_hit-evalue:1e-145_identity-percent:100			-78.6628	67	28.9	255	75		16		19	13	1.46154	27.9427	5.76923	1	8
c281	c281.a1	c281.a1.a1	gi|116627849|ref|YP_820468.1|STER_1075|Purine nucleoside phosphorylase _hit-name:punA _hit-score:526_hit-evalue:1e-151_identity-percent:98.14			-69.8901	59	28.7	269	75		12		16	8	2	99	9.375	1	8
c282	c282.a1	c282.a1.a1	gi|116627248|ref|YP_819867.1|STER_0370|mannose-specific PTS system component IID _hit-name:manN _hit-score:599_hit-evalue:1e-173_identity-percent:98.01			-99.4555	35	33.5	303	75		13		18	15	1.2	14.8489	5	1	8
c283	c283.a1	c283.a1.a1	gi|116627225|ref|YP_819844.1|STER_0345|hypothetical protein STER_0345 _hit-name:citB _hit-score:27_hit-evalue:0.38_identity-percent:24.29			-85.9519	67	31.3	282	75		17		19	15	1.26667	17.4785	5	1	8
c284	c284.a1	c284.a1.a1	gi|116628263|ref|YP_820882.1|STER_1534|UDP-N-acetylmuramyl pentapeptide synthase _hit-name:murF _hit-score:897_hit-evalue:0.0_identity-percent:99.56			-96.0772	41	50.1	457	74		16		20	20	1	9	3.7	1	8
c285	c285.a1	c285.a1.a1	gi|116627375|ref|YP_819994.1|STER_0520|F0F1-type ATP synthase, gamma subunit _hit-name:atpG _hit-score:566_hit-evalue:1e-163_identity-percent:100			-95.8074	68	32.1	292	74		14		18	13	1.38462	23.2446	5.69231	1	8
c286	c286.a1	c286.a1.a1	gi|116627314|ref|YP_819933.1|STER_0452|Glycosyltransferase _hit-name:rip _hit-score:28_hit-evalue:0.45_identity-percent:28.91			-86.8246	43	57.8	503	73		20		23	28	0.821429	5.6287	2.60714	1	8
c287	c287.a1	c287.a1.a1	gi|116627334|ref|YP_819953.1|STER_0475|frr|Ribosome recycling factor _hit-name:frr _hit-score:351_hit-evalue:5e-99_identity-percent:99.45			-59.2287	55	20.5	185	73		12		15	10	1.5	30.6228	7.3	1	8
c288	c288.a1	c288.a1.a1	gi|116628273|ref|YP_820892.1|STER_1544|ddl|D-alanine-D-alanine ligase or related ATP-grasp enzyme _hit-name:ddl _hit-score:678_hit-evalue:0.0_identity-percent:99.71			-90.7219	47	38.4	348	73		14		19	18	1.05556	10.3646	4.05556	1	8
c289	c289.a1	c289.a1.a1	gi|116628312|ref|YP_820931.1|STER_1585|Predicted GTPase _hit-name:thdF _hit-score:37_hit-evalue:4e-04_identity-percent:35.52			-85.6606	54	41.3	372	73		15		18	20	0.9	6.94328	3.65	1	8
c290	c290.a1	c290.a1.a1	gi|116627271|ref|YP_819890.1|STER_0395|clpP|Protease subunit of ATP-dependent Clp protease _hit-name:clpP _hit-score:362_hit-evalue:1e-102_identity-percent:94.89			-61.9756	49	21.5	196	73		7		12	5	2.4	250.189	14.6	1	8
c291	c291.a1	c291.a1.a1	gi|116627162|ref|YP_819781.1|STER_0274|nadE|NAD synthase _hit-name:nadE _hit-score:540_hit-evalue:1e-156_identity-percent:100			-106.339	69	30	273	73		12		15	14	1.07143	10.7877	5.21429	1	8
c292	c292.a1	c292.a1.a1	gi|116628339|ref|YP_820958.1|STER_1615|Thioredoxin reductase _hit-name:trxB1 _hit-score:587_hit-evalue:1e-170_identity-percent:96.73			-109.84	56	33	306	73		14		21	11	1.90909	80.1131	6.63636	1	8
c293	c293.a1	c293.a1.a1	gi|116627320|ref|YP_819939.1|STER_0460|Dihydrodipicolinate reductase _hit-name:dapB _hit-score:497_hit-evalue:1e-143_identity-percent:99.60			-83.6185	66	27.6	255	73		16		21	11	1.90909	80.1131	6.63636	1	8
c294	c294.a1	c294.a1.a1	gi|116627529|ref|YP_820148.1|STER_0694|Enzyme with possibly activities of L-2-hydroxyisocaproate/malate/lactate dehydrogenase _hit-name:hdhL _hit-score:610_hit-evalue:1e-177_identity-percent:99.36			-79.9491	46	34.3	315	72		13		15	14	1.07143	10.7877	5.14286	1	8
c295	c295.a1	c295.a1.a1	gi|116627887|ref|YP_820506.1|STER_1117|ABC-type polar amino acid transport system, ATPase component _hit-name:gnlQ _hit-score:266_hit-evalue:2e-73_identity-percent:54.95			-85.0794	71	28	255	72		17		20	10	2	99	7.2	1	8
c296	c296.a1	c296.a1.a1	gi|116627303|ref|YP_819922.1|STER_0438|Acetyl-CoA carboxylase beta subunit _hit-name:accD _hit-score:561_hit-evalue:1e-162_identity-percent:98.95			-78.4984	51	31.4	288	72		15		20	13	1.53846	33.5511	5.53846	1	8
c297	c297.a1	c297.a1.a1	gi|116627283|ref|YP_819902.1|STER_0408|Ribosome-associated protein Y (PSrp-1) _hit-name:clpE _hit-score:30_hit-evalue:0.025_identity-percent:24.27			-58.5374	49	21.1	182	71		10		16	8	2	99	8.875	1	8
c298	c298.a1	c298.a1.a1	gi|116628008|ref|YP_820627.1|STER_1243|Phosphotransferase system, HPr-related protein _hit-name:ptsH _hit-score:146_hit-evalue:7e-38_identity-percent:88.50			-46.4971	81	8.8	87	71		6		13	3	4.33333	21543.3	23.6667	1	8
c299	c299.a1	c299.a1.a1	gi|116628033|ref|YP_820652.1|STER_1273|Dihydrodipicolinate synthase/N-acetylneuraminate lyase _hit-name:dapA _hit-score:567_hit-evalue:1e-164_identity-percent:93.24			-75.0437	39	33.7	311	71		10		14	14	1	9	5.07143	1	8
c300	c300.a1	c300.a1.a1	gi|116627410|ref|YP_820029.1|STER_0558|Carbamoylphosphate synthase small subunit _hit-name:carA _hit-score:727_hit-evalue:0.0_identity-percent:98.89			-83.7807	44	39.9	362	70		12		15	11	1.36364	22.1013	6.36364	1	8
c301	c301.a1	c301.a1.a1	gi|116627000|ref|YP_819619.1|STER_0051|Glutamine phosphoribosylpyrophosphate amidotransferase _hit-name:purF _hit-score:919_hit-evalue:0.0_identity-percent:96.65			-85.2248	41	52.5	479	70		16		20	17	1.17647	14.0131	4.11765	1	8
c302	c302.a1	c302.a1.a1	gi|116628324|ref|YP_820943.1|STER_1599|Pleiotropic transcriptional repressor _hit-name:codY _hit-score:506_hit-evalue:1e-145_identity-percent:100			-83.0041	65	28.8	261	70		16		16	11	1.45455	27.4804	6.36364	1	8
c303	c303.a1	c303.a1.a1	gi|116628171|ref|YP_820790.1|STER_1432|Lipopolysaccharide biosynthesis protein _hit-name:rgpF _hit-score:692_hit-evalue:0.0_identity-percent:54.56			-73.8411	35	68.3	581	70		16		19	26	0.730769	4.37984	2.69231	1	8
c304	c304.a1	c304.a1.a1	gi|116627521|ref|YP_820140.1|STER_0686|Phosphoglycerol transferase or related protein, alkaline phosphatase superfamily _hit-name:purD _hit-score:30_hit-evalue:0.16_identity-percent:27.94			-74.6934	23	75.9	680	69		13		15	20	0.75	4.62341	3.45	1	8
c305	c305.a1	c305.a1.a1	gi|116627373|ref|YP_819992.1|STER_0518|F0F1-type ATP synthase, delta subunit _hit-name:atpH _hit-score:336_hit-evalue:1e-94_identity-percent:100			-50.3406	67	20.4	178	69		11		12	9	1.33333	20.5443	7.66667	1	8
c306	c306.a1	c306.a1.a1	gi|116627989|ref|YP_820608.1|STER_1223|dTDP-4-dehydrorhamnose 3,5-epimerase or related enzyme _hit-name:rmlC _hit-score:407_hit-evalue:1e-116_identity-percent:100			-68.2928	67	22.4	197	69		11		14	10	1.4	24.1189	6.9	1	8
c307	c307.a1	c307.a1.a1	gi|116628326|ref|YP_820945.1|STER_1601|Universal stress protein UspA or related nucleotide-binding protein _hit-name:oxlT _hit-score:24_hit-evalue:1.3_identity-percent:41.02			-75.9454	83	16.8	150	69		11		15	7	2.14286	137.95	9.85714	1	8
c308	c308.a1	c308.a1.a1	gi|116627801|ref|YP_820420.1|STER_1014|Lipoate-protein ligase A _hit-name:lplA _hit-score:652_hit-evalue:0.0_identity-percent:98.78			-72.1101	47	37.4	329	69		13		18	18	1	9	3.83333	1	8
c309	c309.a1	c309.a1.a1	gi|116627946|ref|YP_820565.1|STER_1179|ATPase involved in DNA repair _hit-name:recN _hit-score:1040_hit-evalue:0.0_identity-percent:97.66			-87.8528	42	62.3	556	69		17		22	26	0.846154	6.01704	2.65385	1	8
c310	c310.a1	c310.a1.a1	gi|116627872|ref|YP_820491.1|STER_1102|Protein chain release factor B _hit-name:prfB _hit-score:635_hit-evalue:0.0_identity-percent:94.65			-78.5414	44	38.6	337	68		13		18	15	1.2	14.8489	4.53333	1	8
c311	c311.a1	c311.a1.a1	gi|116627631|ref|YP_820250.1|STER_0805|D-alanyl transfer protein _hit-name:dltD _hit-score:816_hit-evalue:0.0_identity-percent:95.73			-82.5035	47	48.5	422	68		14		16	18	0.888889	6.74264	3.77778	1	8
c312	c312.a1	c312.a1.a1	gi|116628147|ref|YP_820766.1|STER_1406|ABC-type dipeptide/oligopeptide/nickel transport system, ATPase component _hit-name:amiE _hit-score:716_hit-evalue:0.0_identity-percent:100			-85.5621	48	39.8	361	68		14		18	18	1	9	3.77778	1	8
c313	c313.a1	c313.a1.a1	gi|116627304|ref|YP_819923.1|STER_0439|Acetyl-CoA carboxylase alpha subunit _hit-name:accA _hit-score:455_hit-evalue:1e-130_identity-percent:91.79			-64.6004	50	28	256	68		11		15	13	1.15385	13.251	5.23077	1	8
c314	c314.a1	c314.a1.a1	gi|116627501|ref|YP_820120.1|STER_0662|Cell division protein FtsI/penicillin-binding protein 2 _hit-name:pbp2B _hit-score:1283_hit-evalue:0.0_identity-percent:94.31			-92.0804	43	77	704	67		22		22	26	0.846154	6.01704	2.57692	1	8
c315	c315.a1	c315.a1.a1	gi|116627277|ref|YP_819896.1|STER_0401|ABC-type branched-chain amino acid transport system, ATPase component _hit-name:livG _hit-score:488_hit-evalue:1e-140_identity-percent:99.21			-51.4876	56	27.8	254	67		11		14	8	1.75	55.2341	8.375	1	8
c316	c316.a1	c316.a1.a1	gi|116626974|ref|YP_819593.1|STER_0002|DNA polymerase sliding clamp subunit (PCNA homolog) _hit-name:dnaN _hit-score:687_hit-evalue:0.0_identity-percent:96.03			-80.3958	46	41.7	378	67		12		16	15	1.06667	10.6591	4.46667	1	8
c317	c317.a1	c317.a1.a1	gi|116628506|ref|YP_821125.1|STER_1798|rplK|Ribosomal protein L11 _hit-name:rplK _hit-score:273_hit-evalue:9e-76_identity-percent:100			-56.2293	59	14.7	141	67		9		15	7	2.14286	137.95	9.57143	1	8
c318	c318.a1	c318.a1.a1	gi|116627230|ref|YP_819849.1|STER_0350|K+ transport system, NAD-binding component _hit-name:trkA2 _hit-score:414_hit-evalue:1e-118_identity-percent:94.61			-73.0422	73	24.4	223	67		13		16	10	1.6	38.8107	6.7	1	8
c319	c319.a1	c319.a1.a1	gi|116627882|ref|YP_820501.1|STER_1112|Peptidoglycan interpeptide bridge formation enzyme _hit-name:murM _hit-score:801_hit-evalue:0.0_identity-percent:99.25			-87.8725	45	46.1	404	67		11		14	15	0.933333	7.57696	4.46667	1	8
c320	c320.a1	c320.a1.a1	gi|116628144|ref|YP_820763.1|STER_1403|ABC-type multidrug transport system, ATPase component _hit-name:livG _hit-score:85_hit-evalue:9e-19_identity-percent:25.94			-68.8556	65	25.9	232	67		14		16	10	1.6	38.8107	6.7	1	8
c321	c321.a1	c321.a1.a1	gi|116626985|ref|YP_819604.1|STER_0013|Hypoxanthine-guanine phosphoribosyltransferase _hit-name:hpt _hit-score:326_hit-evalue:1e-91_identity-percent:91.66			-72.3831	54	20.4	180	66		11		12	7	1.71429	50.7947	9.42857	1	8
c322	c322.a1	c322.a1.a1	gi|116628675|ref|YP_821294.1|STER_1993|Tryptophanyl-tRNA synthetase _hit-name:trpS _hit-score:673_hit-evalue:0.0_identity-percent:99.70			-75.6107	53	38.2	340	66		15		17	16	1.0625	10.5478	4.125	1	8
c323	c323.a1	c323.a1.a1	gi|116627592|ref|YP_820211.1|STER_0762|Superoxide dismutase _hit-name:sodA _hit-score:411_hit-evalue:1e-117_identity-percent:99.50			-60.464	82	22.4	201	66		12		15	7	2.14286	137.95	9.42857	1	8
c324	c324.a1	c324.a1.a1	gi|116627006|ref|YP_819625.1|STER_0058|Phosphoribosylamine-glycine ligase _hit-name:purD _hit-score:804_hit-evalue:0.0_identity-percent:96.42			-103.649	59	45	420	66		18		20	17	1.17647	14.0131	3.88235	1	8
c325	c325.a1	c325.a1.a1	gi|116627309|ref|YP_819928.1|STER_0447|Pyruvate/2-oxoglutarate dehydrogenase complex, dihydrolipoamide dehydrogenase (E3) component, or related enzyme _hit-name:gor _hit-score:874_hit-evalue:0.0_identity-percent:97.11			-82.7485	43	48.6	450	65		14		16	14	1.14286	12.895	4.64286	1	8
c326	c326.a1	c326.a1.a1	gi|116628139|ref|YP_820758.1|STER_1398|gmk|Guanylate kinase _hit-name:gmk _hit-score:409_hit-evalue:1e-116_identity-percent:99.04			-50.1377	44	23.9	209	65		8		14	7	2	99	9.28571	1	8
c327	c327.a1	c327.a1.a1	gi|116627845|ref|YP_820464.1|STER_1069|Capsular polysaccharide biosynthesis protein _hit-name:epsC _hit-score:332_hit-evalue:4e-93_identity-percent:76.95			-66.6601	67	25.3	230	65		13		16	10	1.6	38.8107	6.5	1	8
c328	c328.a1	c328.a1.a1	gi|116627470|ref|YP_820089.1|STER_0626|Predicted GTPase _hit-name:era _hit-score:59_hit-evalue:6e-11_identity-percent:30.06			-62.9583	58	22.7	199	65		9		14	11	1.27273	17.7382	5.90909	1	8
c329	c329.a1	c329.a1.a1	gi|116627124|ref|YP_819743.1|STER_0230|hslO|Disulfide bond chaperones of the HSP33 family _hit-name:hslO _hit-score:565_hit-evalue:1e-163_identity-percent:99.65			-71.8607	41	31.4	288	65		11		14	12	1.16667	13.678	5.41667	1	8
c330	c330.a1	c330.a1.a1	gi|116627294|ref|YP_819913.1|STER_0429|3-oxoacyl-(acyl-carrier-protein) synthase III _hit-name:fabH _hit-score:575_hit-evalue:1e-166_identity-percent:94.06			-81.0918	47	34.1	320	65		10		15	8	1.875	73.9894	8.125	1	8
c331	c331.a1	c331.a1.a1	gi|116628444|ref|YP_821063.1|STER_1726|rpsR|Ribosomal protein S18 _hit-name:rpsR _hit-score:130_hit-evalue:4e-33_identity-percent:86.07			-82.7092	53	9.2	79	64		10		13	4	3.25	1777.28	16	1	8
c332	c332.a1	c332.a1.a1	gi|116628599|ref|YP_821218.1|STER_1908|rpsJ|Ribosomal protein S10 _hit-name:rpsJ _hit-score:198_hit-evalue:1e-53_identity-percent:99.01			-37.3856	66	11.5	102	64		9		11	5	2.2	157.489	12.8	1	8
c333	c333.a1	c333.a1.a1	gi|116627797|ref|YP_820416.1|STER_1010|ABC-type phosphate transport system, ATPase component _hit-name:pstB2 _hit-score:496_hit-evalue:1e-142_identity-percent:99.20			-87.5865	78	27.9	252	64		14		16	10	1.6	38.8107	6.4	1	8
c334	c334.a1	c334.a1.a1	gi|116627558|ref|YP_820177.1|STER_0725|Collagenase or related protease _hit-name:fus _hit-score:27_hit-evalue:0.63_identity-percent:37.20			-61.8151	41	47.9	428	64		13		17	21	0.809524	5.44947	3.04762	1	8
c335	c335.a1	c335.a1.a1	gi|116628660|ref|YP_821279.1|STER_1978|tRNA uridine 5-carboxymethylaminomethyl modification FAD-utilizing enzyme _hit-name:gidA _hit-score:1241_hit-evalue:0.0_identity-percent:99.84			-93.5747	38	70.2	633	64		18		21	27	0.777778	4.99484	2.37037	1	8
c336	c336.a1	c336.a1.a1	gi|116627957|ref|YP_820576.1|STER_1190|Adenine/guanine phosphoribosyltransferase or related PRPP-binding protein _hit-name:apt _hit-score:346_hit-evalue:1e-97_identity-percent:100			-71.5739	87	18.6	172	64		12		16	11	1.45455	27.4804	5.81818	1	8
c337	c337.a1	c337.a1.a1	gi|116627440|ref|YP_820059.1|STER_0594|Metal-dependent amidase/aminoacylase/carboxypeptidase _hit-name:hipO1 _hit-score:734_hit-evalue:0.0_identity-percent:96.06			-69.6763	43	41.6	381	64		11		14	7	2	99	9.14286	1	8
c338	c338.a1	c338.a1.a1	gi|116627298|ref|YP_819917.1|STER_0433|fabG|3-oxoacyl-acyl carrier protein reductase _hit-name:fabG _hit-score:433_hit-evalue:1e-123_identity-percent:93.85			-59.8022	72	25.7	244	63		13		16	8	2	99	7.875	1	8
c339	c339.a1	c339.a1.a1	gi|116627189|ref|YP_819808.1|STER_0303|Xanthosine triphosphate pyrophosphatase _hit-name:amyL _hit-score:30_hit-evalue:0.041_identity-percent:27.53			-66.4327	57	36	324	63		12		15	13	1.15385	13.251	4.84615	1	8
c340	c340.a1	c340.a1.a1	gi|116628297|ref|YP_820916.1|STER_1570|Predicted choline kinase involved in LPS biosynthesis _hit-name:amtB _hit-score:32_hit-evalue:0.014_identity-percent:30.43			-36.258	33	30.9	263	62		9		12	13	0.923077	7.37678	4.76923	1	8
c341	c341.a1	c341.a1.a1	gi|116627102|ref|YP_819721.1|STER_0204|Threonine dehydratase _hit-name:ilvA _hit-score:824_hit-evalue:0.0_identity-percent:99.75			-75.9976	49	45.6	416	62		13		17	19	0.894737	6.8476	3.26316	1	8
c342	c342.a1	c342.a1.a1	gi|116628125|ref|YP_820744.1|STER_1379|Glutathione biosynthesis bifunctional protein _hit-name:gnlA _hit-score:27_hit-evalue:1.6_identity-percent:34.92			-72.2435	31	85	754	62		17		17	25	0.68	3.7863	2.48	1	8
c343	c343.a1	c343.a1.a1	gi|116628223|ref|YP_820842.1|STER_1489|Phosphoserine aminotransferase _hit-name:serC _hit-score:725_hit-evalue:0.0_identity-percent:99.72			-69.4095	36	40.2	364	62		12		16	16	1	9	3.875	1	8
c344	c344.a1	c344.a1.a1	gi|116627525|ref|YP_820144.1|STER_0690|aroB|3-dehydroquinate synthetase _hit-name:tnpSth1 _hit-score:_hit-evalue:3.3_identity-percent:28.57			-69.4477	47	38.9	355	62		12		14	19	0.736842	4.45559	3.26316	1	8
c345	c345.a1	c345.a1.a1	gi|116627015|ref|YP_819634.1|STER_0068|Mismatch repair ATPase (MutS family) _hit-name:mutS1 _hit-score:1631_hit-evalue:0.0_identity-percent:98.47			-66.2602	24	95.3	852	62		12		15	34	0.441176	1.7617	1.82353	1	8
c346	c346.a1	c346.a1.a1	gi|116628658|ref|YP_821277.1|STER_1976|rplI|Ribosomal protein L9 _hit-name:rplI _hit-score:246_hit-evalue:1e-67_identity-percent:86.18			-59.4793	68	17	152	61		12		13	6	2.16667	145.78	10.1667	1	8
c347	c347.a1	c347.a1.a1	gi|116628195|ref|YP_820814.1|STER_1457|Helicase subunit of the DNA excision repair complex _hit-name:uvrB _hit-score:1290_hit-evalue:0.0_identity-percent:98.05			-62.9691	29	76.5	668	61		16		20	35	0.571429	2.72759	1.74286	1	8
c348	c348.a1	c348.a1.a1	gi|116627941|ref|YP_820560.1|STER_1173|Dihydroorotate dehydrogenase _hit-name:pyrDa _hit-score:632_hit-evalue:0.0_identity-percent:99.67			-38.1224	36	34.3	312	60		10		13	10	1.3	18.9526	6	1	8
c349	c349.a1	c349.a1.a1	gi|116627135|ref|YP_819754.1|STER_0242|hypothetical protein STER_0242 _hit-name:metK _hit-score:28_hit-evalue:0.11_identity-percent:25.35			-71.5785	55	25.8	238	60		10		13	7	1.85714	70.9686	8.57143	1	8
c350	c350.a1	c350.a1.a1	gi|116627564|ref|YP_820183.1|STER_0731|Site-specific DNA methylase _hit-name:polC _hit-score:28_hit-evalue:0.20_identity-percent:33.33			-84.6908	53	46.3	406	60		16		20	20	1	9	3	1	8
c351	c351.a1	c351.a1.a1	gi|116627175|ref|YP_819794.1|STER_0289|greA|Transcription elongation factor _hit-name:greA _hit-score:268_hit-evalue:4e-74_identity-percent:89.375			-89.3743	91	17.4	160	60		12		15	9	1.66667	45.4159	6.66667	1	8
c352	c352.a1	c352.a1.a1	gi|116627224|ref|YP_819843.1|STER_0344|Na+/H+-dicarboxylate symporter _hit-name:dctA _hit-score:623_hit-evalue:1e-180_identity-percent:82.83			-59.7373	25	42.1	402	60		13		15	10	1.5	30.6228	6	1	8
c353	c353.a1	c353.a1.a1	gi|116628275|ref|YP_820894.1|STER_1546|Cation transport ATPase _hit-name:copA _hit-score:1396_hit-evalue:0.0_identity-percent:97.70			-70.7595	21	79.1	742	59		13		15	21	0.714286	4.17947	2.80952	1	8
c354	c354.a1	c354.a1.a1	gi|116628594|ref|YP_821213.1|STER_1903|rpsS|Ribosomal protein S19 _hit-name:rpsS _hit-score:189_hit-evalue:7e-51_identity-percent:98.91			-65.1933	68	10.5	92	59		9		16	5	3.2	1583.89	11.8	1	8
c355	c355.a1	c355.a1.a1	gi|116627154|ref|YP_819773.1|STER_0263|nusG|Transcription antiterminator _hit-name:nusG _hit-score:321_hit-evalue:4e-90_identity-percent:91.62			-50.8096	70	20.3	179	59		10		15	11	1.36364	22.1013	5.36364	1	8
c356	c356.a1	c356.a1.a1	gi|116627616|ref|YP_820235.1|STER_0789|Phosphoesterase, DHH family protein _hit-name:ppaC _hit-score:38_hit-evalue:2e-04_identity-percent:24.40			-83.7955	57	35.9	325	59		13		16	12	1.33333	20.5443	4.91667	1	8
c357	c357.a1	c357.a1.a1	gi|116628491|ref|YP_821110.1|STER_1777|Predicted phosphatase homologous to the C-terminal domain of histone macroH2A1 _hit-name:adk _hit-score:26_hit-evalue:0.77_identity-percent:33.96			-62.6007	54	29.2	260	59		11		12	13	0.923077	7.37678	4.53846	1	8
c358	c358.a1	c358.a1.a1	gi|116627354|ref|YP_819973.1|STER_0499|Aspartate/tyrosine/aromatic aminotransferase _hit-name:aspC3 _hit-score:748_hit-evalue:0.0_identity-percent:95.67			-97.7781	59	42.7	393	59		15		16	16	1	9	3.6875	1	8
c359	c359.a1	c359.a1.a1	gi|116627961|ref|YP_820580.1|STER_1194|Galactose-1-phosphate uridyltransferase distant homolog _hit-name:galT _hit-score:33_hit-evalue:0.003_identity-percent:34.09			-69.7294	63	24.5	215	59		11		16	11	1.45455	27.4804	5.36364	1	8
c360	c360.a1	c360.a1.a1	gi|116627505|ref|YP_820124.1|STER_0668|era|GTPase _hit-name:era _hit-score:589_hit-evalue:1e-170_identity-percent:99.66			-57.4194	40	34	299	58		12		15	14	1.07143	10.7877	4.14286	1	8
c361	c361.a1	c361.a1.a1	gi|116627847|ref|YP_820466.1|STER_1071|Transcriptional regulator _hit-name:epsA _hit-score:811_hit-evalue:0.0_identity-percent:89.09			-82.5574	54	53.4	486	58		17		19	18	1.05556	10.3646	3.22222	1	8
c362	c362.a1	c362.a1.a1	gi|116628402|ref|YP_821021.1|STER_1682|ATP-dependent nuclease, subunit B _hit-name:rexB _hit-score:2090_hit-evalue:0.0_identity-percent:97.19			-106.286	32	126.6	1106	58		23		23	54	0.425926	1.6664	1.07407	1	8
c363	c363.a1	c363.a1.a1	gi|116627103|ref|YP_819722.1|STER_0205|def|N-formylmethionyl-tRNA deformylase _hit-name:def _hit-score:407_hit-evalue:1e-116_identity-percent:100			-81.8142	72	22.7	204	57		14		15	11	1.36364	22.1013	5.18182	1	8
c364	c364.a1	c364.a1.a1	gi|116628183|ref|YP_820802.1|STER_1444|dTDP-4-dehydrorhamnose reductase _hit-name:rmlD _hit-score:576_hit-evalue:1e-166_identity-percent:99.29			-66.2453	52	32.1	283	57		11		16	17	0.941176	7.73326	3.35294	1	8
c365	c365.a1	c365.a1.a1	gi|116628481|ref|YP_821100.1|STER_1765|Adenine/guanine phosphoribosyltransferase or related PRPP-binding protein _hit-name:purR _hit-score:518_hit-evalue:1e-149_identity-percent:99.63			-52.2212	42	29.8	274	57		10		11	11	1	9	5.18182	1	8
c366	c366.a1	c366.a1.a1	gi|116627317|ref|YP_819936.1|STER_0456|rpmA|Ribosomal protein L27 _hit-name:rpmA _hit-score:193_hit-evalue:4e-52_identity-percent:100			-40.4473	49	10.2	96	56		6		11	5	2.2	157.489	11.2	1	8
c367	c367.a1	c367.a1.a1	gi|116627617|ref|YP_820236.1|STER_0790|Glutathione S-transferase _hit-name:rmlA _hit-score:25_hit-evalue:1.3_identity-percent:36.11			-53.5416	49	29.7	262	56		12		13	14	0.928571	7.48343	4	1	8
c368	c368.a1	c368.a1.a1	gi|116627043|ref|YP_819662.1|STER_0117|cysS|Cysteinyl-tRNA synthetase _hit-name:cysS _hit-score:902_hit-evalue:0.0_identity-percent:99.77			-63.8039	32	50.6	447	56		11		13	19	0.684211	3.83293	2.94737	1	8
c369	c369.a1	c369.a1.a1	gi|116627312|ref|YP_819931.1|STER_0450|Cysteine sulfinate desulfinase/cysteine desulfurase or related enzyme _hit-name:nifS2 _hit-score:747_hit-evalue:0.0_identity-percent:100			-53.909	42	41.4	381	56		11		14	14	1	9	4	1	8
c370	c370.a1	c370.a1.a1	gi|116627689|ref|YP_820308.1|STER_0875|Predicted P-loop-containing kinase _hit-name:rpsG _hit-score:26_hit-evalue:0.90_identity-percent:32			-76.7623	57	33.6	296	56		14		15	17	0.882353	6.62699	3.29412	1	8
c371	c371.a1	c371.a1.a1	gi|116627695|ref|YP_820314.1|STER_0882|Cation transport ATPase _hit-name:copB _hit-score:1145_hit-evalue:0.0_identity-percent:95.41			-79.8372	22	80.7	732	56		23		24	15	1.6	38.8107	3.73333	1	8
c372	c372.a1	c372.a1.a1	gi|116628538|ref|YP_821157.1|STER_1835|Adenine-specific DNA methylase _hit-name:ksgA _hit-score:30_hit-evalue:0.052_identity-percent:34.14			-47.3131	29	35.7	318	56		6		11	7	1.57143	36.2759	8	1	8
c373	c373.a1	c373.a1.a1	gi|116627301|ref|YP_819920.1|STER_0436|fabZ|3-hydroxymyristoyl/3-hydroxydecanoyl-(acyl carrier protein) dehydratase _hit-name:fabZ _hit-score:276_hit-evalue:1e-76_identity-percent:100			-43.9977	54	15.4	141	55		10		14	7	2	99	7.85714	1	8
c374	c374.a1	c374.a1.a1	gi|116628629|ref|YP_821248.1|STER_1942|Oxygen-sensitive ribonucleoside-triphosphate reductase _hit-name:nrdD _hit-score:1435_hit-evalue:0.0_identity-percent:96.04			-79.9784	29	83.3	734	55		17		19	35	0.542857	2.49025	1.57143	1	8
c375	c375.a1	c375.a1.a1	gi|116627721|ref|YP_820340.1|STER_0919|rbgA|Predicted GTPase _hit-name:feoB _hit-score:47_hit-evalue:5e-07_identity-percent:50.94			-45.5662	61	32.3	284	55		15		15	14	1.07143	10.7877	3.92857	1	8
c376	c376.a1	c376.a1.a1	gi|116626992|ref|YP_819611.1|STER_0042|Surface antigen _hit-name:pcsB _hit-score:192_hit-evalue:7e-51_identity-percent:80.86			-70.4379	51	46.4	455	52	50	14	13	16	8	2	99	6.5	1	8
c376	c376.a2	c376.a2.a1	gi|116627337|ref|YP_819956.1|STER_0478|Surface antigen _hit-name:pcsB _hit-score:237_hit-evalue:3e-64_identity-percent:94.78			-9.48946	8	50.4	499	5	3	2	1	2	2	1	9	2.5	1	4
c377	c377.a1	c377.a1.a1	gi|116628224|ref|YP_820843.1|STER_1491|Lactoylglutathione lyase or related lyase _hit-name:gloA _hit-score:273_hit-evalue:8e-76_identity-percent:99.23			-57.3261	53	15.2	131	54		8		12	6	2	99	9	1	8
c378	c378.a1	c378.a1.a1	gi|116627001|ref|YP_819620.1|STER_0052|Phosphoribosylaminoimidazole (AIR) synthetase _hit-name:purM _hit-score:633_hit-evalue:0.0_identity-percent:95.87			-77.2009	46	36.2	339	54		12		15	12	1.25	16.7828	4.5	1	8
c379	c379.a1	c379.a1.a1	gi|116628337|ref|YP_820956.1|STER_1613|coaD|Phosphopantetheine adenylyltransferase _hit-name:kdtB _hit-score:326_hit-evalue:1e-91_identity-percent:99.39			-63.0931	63	18.6	165	54		7		10	8	1.25	16.7828	6.75	1	8
c380	c380.a1	c380.a1.a1	gi|116627958|ref|YP_820577.1|STER_1191|Single-stranded DNA-specific exonuclease _hit-name:recJ _hit-score:1392_hit-evalue:0.0_identity-percent:96.19			-59.3975	26	82.5	736	54		13		14	26	0.538462	2.45511	2.07692	1	8
c381	c381.a1	c381.a1.a1	gi|116627876|ref|YP_820495.1|STER_1106|Nitroreductase _hit-name:nfrA _hit-score:489_hit-evalue:1e-140_identity-percent:99.59			-39.2931	38	28	248	54		6		10	10	1	9	5.4	1	8
c382	c382.a1	c382.a1.a1	gi|116627136|ref|YP_819755.1|STER_0243|Preprotein translocase subunit YajC _hit-name:yajC _hit-score:185_hit-evalue:2e-49_identity-percent:89.28			-52.3361	75	12.2	112	54		8		11	5	2.2	157.489	10.8	1	8
c383	c383.a1	c383.a1.a1	gi|116627729|ref|YP_820348.1|STER_0927|tRNA uridine 5-carboxymethylaminomethyl modification FAD-utilizing enzyme _hit-name:gid _hit-score:894_hit-evalue:0.0_identity-percent:99.77			-88.4686	58	49.6	447	54		16		19	17	1.11765	12.1113	3.17647	1	8
c384	c384.a1	c384.a1.a1	gi|116627844|ref|YP_820463.1|STER_1068|Tyrosine-protein kinase (capsular polysaccharide biosynthesis) _hit-name:epsD _hit-score:422_hit-evalue:1e-120_identity-percent:90.24			-45.6539	38	26.7	246	53		8		9	9	1	9	5.88889	1	8
c385	c385.a1	c385.a1.a1	gi|116627602|ref|YP_820221.1|STER_0774|murG|UDP-N-acetylglucosamine:LPS N-acetylglucosamine transferase _hit-name:murG _hit-score:676_hit-evalue:0.0_identity-percent:96.06			-68.5391	48	40.1	356	53		12		16	19	0.842105	5.95193	2.78947	1	8
c386	c386.a1	c386.a1.a1	gi|116628242|ref|YP_820861.1|STER_1512|Sphingosine kinase and enzyme related to eukaryotic diacylglycerol kinase _hit-name:pps _hit-score:32_hit-evalue:0.019_identity-percent:21.50			-56.5826	28	36.7	337	53		11		11	11	1	9	4.81818	1	8
c387	c387.a1	c387.a1.a1	gi|116628528|ref|YP_821147.1|STER_1824|EMAP domain _hit-name:pheT _hit-score:79_hit-evalue:6e-17_identity-percent:38.88			-49.9839	40	22.4	207	53		7		9	8	1.125	12.3352	6.625	1	8
c388	c388.a1	c388.a1.a1	gi|116627451|ref|YP_820070.1|STER_0606|Nucleoside phosphorylase _hit-name:pfs _hit-score:412_hit-evalue:1e-117_identity-percent:94.78			-41.377	40	24.6	230	52		8		9	9	1	9	5.77778	1	8
c389	c389.a1	c389.a1.a1	gi|116627477|ref|YP_820096.1|STER_0633|DNA topoisomerase IV subunit B _hit-name:parE _hit-score:1157_hit-evalue:0.0_identity-percent:90.90			-49.2491	20	71.8	649	52		11		12	21	0.571429	2.72759	2.47619	1	8
c390	c390.a1	c390.a1.a1	gi|116628249|ref|YP_820868.1|STER_1519|UDP-N-acetylglucosamine enolpyruvyl transferase _hit-name:murZ _hit-score:774_hit-evalue:0.0_identity-percent:95.47			-62.3772	47	44.8	420	52		14		17	21	0.809524	5.44947	2.47619	1	8
c391	c391.a1	c391.a1.a1	gi|116627686|ref|YP_820305.1|STER_0872|Enzyme related to GTP cyclohydrolase I _hit-name:punA _hit-score:24_hit-evalue:1.5_identity-percent:29.78			-45.0561	63	19.1	163	52		9		13	11	1.18182	14.1991	4.72727	1	8
c392	c392.a1	c392.a1.a1	gi|116627796|ref|YP_820415.1|STER_1009|ABC-type phosphate transport system, ATPase component _hit-name:pstB1 _hit-score:533_hit-evalue:1e-154_identity-percent:99.62			-65.8354	53	30.2	267	52		12		15	14	1.07143	10.7877	3.71429	1	8
c393	c393.a1	c393.a1.a1	gi|116627174|ref|YP_819793.1|STER_0288|Predicted periplasmic solute-binding protein _hit-name:pabC _hit-score:1149_hit-evalue:0.0_identity-percent:91.18			-64.4952	35	73	658	51		15		17	25	0.68	3.7863	2.04	1	8
c394	c394.a1	c394.a1.a1	gi|116627427|ref|YP_820046.1|STER_0580|queA|S-adenosylmethionine:tRNA-ribosyltransferase-isomerase (queuine synthetase) _hit-name:tnpSth1 _hit-score:_hit-evalue:4.2_identity-percent:26.78			-54.1969	31	38.7	347	51		10		12	13	0.923077	7.37678	3.92308	1	8
c395	c395.a1	c395.a1.a1	gi|116628531|ref|YP_821150.1|STER_1827|glutamyl aminopeptidase _hit-name:pepA _hit-score:712_hit-evalue:0.0_identity-percent:99.71			-65.2916	45	38.6	355	51		9		13	14	0.928571	7.48343	3.64286	1	8
c396	c396.a1	c396.a1.a1	gi|116627300|ref|YP_819919.1|STER_0435|Biotin carboxyl carrier protein _hit-name:accB _hit-score:211_hit-evalue:4e-57_identity-percent:72.83			-37.7802	40	16.9	162	51		5		9	7	1.28571	18.307	7.28571	1	8
c397	c397.a1	c397.a1.a1	gi|116627142|ref|YP_819761.1|STER_0249|Ribose/xylose/arabinose/galactoside ABC-type transport system, permease component _hit-name:amiA2 _hit-score:33_hit-evalue:0.016_identity-percent:32.83			-62.3666	31	62	584	50		12		14	16	0.875	6.49894	3.125	1	8
c398	c398.a1	c398.a1.a1	gi|116628015|ref|YP_820634.1|STER_1253|Predicted secreted protein _hit-name:thrS _hit-score:28_hit-evalue:0.15_identity-percent:25.31			-67.9503	57	34.9	322	50		13		16	10	1.6	38.8107	5	1	8
c399	c399.a1	c399.a1.a1	gi|116627027|ref|YP_819646.1|STER_0096|Leucyl aminopeptidase (aminopeptidase T) _hit-name:tnpSth1 _hit-score:26_hit-evalue:1.4_identity-percent:27.05			-61.8731	44	45.2	413	50		15		17	13	1.30769	19.3092	3.84615	1	8
c400	c400.a1	c400.a1.a1	gi|116628565|ref|YP_821184.1|STER_1869|hypothetical protein STER_1869 _hit-name:gltX _hit-score:24_hit-evalue:2.1_identity-percent:27.45			-65.3903	48	25.9	244	50		12		14	11	1.27273	17.7382	4.54545	1	8
c401	c401.a1	c401.a1.a1	gi|116627237|ref|YP_819856.1|STER_0358|DNA replication protein _hit-name:dnaI _hit-score:590_hit-evalue:1e-171_identity-percent:99.66			-56.4168	44	34.1	300	50		12		16	16	1	9	3.125	1	8
c402	c402.a1	c402.a1.a1	gi|116627715|ref|YP_820334.1|STER_0913|Transcriptional regulator _hit-name:proWY _hit-score:27_hit-evalue:0.30_identity-percent:27.14			-52.3128	58	26.4	232	50		10		10	15	0.666667	3.64159	3.33333	1	8
c403	c403.a1	c403.a1.a1	gi|116628082|ref|YP_820701.1|STER_1330|DNA or RNA helicase of superfamily II _hit-name:sthII _hit-score:2233_hit-evalue:0.0_identity-percent:80.70			-76.45	18	168.1	1462	50		17		17	67	0.253731	0.793624	0.746269	1	8
c404	c404.a1	c404.a1.a1	gi|116628292|ref|YP_820911.1|STER_1564|hypothetical protein STER_1564 _hit-name:tnp1239 _hit-score:_hit-evalue:0.12_identity-percent:26.26			-49.0387	56	20.4	178	49		9		11	6	1.83333	67.1292	8.16667	1	8
c405	c405.a1	c405.a1.a1	gi|116627125|ref|YP_819744.1|STER_0231|tRNA-dihydrouridine synthase _hit-name:nifR _hit-score:641_hit-evalue:0.0_identity-percent:99.69			-60.564	58	35.7	325	49		13		14	14	1	9	3.5	1	8
c406	c406.a1	c406.a1.a1	gi|116627998|ref|YP_820617.1|STER_1233|UDP-N-acetylmuramyl tripeptide synthase _hit-name:murD _hit-score:33_hit-evalue:0.009_identity-percent:26.73			-81.1195	42	48.6	441	49		13		14	17	0.823529	5.66085	2.88235	1	8
c407	c407.a1	c407.a1.a1	gi|116627889|ref|YP_820508.1|STER_1119|ABC-type amino acid transport system, permease component _hit-name:gnlP _hit-score:103_hit-evalue:2e-24_identity-percent:35.55			-40.4505	28	25.4	232	49		5		7	7	1	9	7	1	8
c408	c408.a1	c408.a1.a1	gi|116628519|ref|YP_821138.1|STER_1814|Galactoside O-acetyltransferase _hit-name:dapD _hit-score:444_hit-evalue:1e-127_identity-percent:100			-62.4504	47	24	232	49		10		13	9	1.44444	26.8256	5.44444	1	8
c409	c409.a1	c409.a1.a1	gi|116627938|ref|YP_820557.1|STER_1170|3-isopropylmalate dehydrogenase _hit-name:leuB _hit-score:643_hit-evalue:0.0_identity-percent:96.23			-58.3102	45	37	345	48		15		15	14	1.07143	10.7877	3.42857	1	8
c410	c410.a1	c410.a1.a1	gi|116628283|ref|YP_820902.1|STER_1554|Anthranilate/para-aminobenzoate synthase component I _hit-name:trpE _hit-score:864_hit-evalue:0.0_identity-percent:96.67			-56.3955	42	50.5	451	48		12		13	17	0.764706	4.81709	2.82353	1	8
c411	c411.a1	c411.a1.a1	gi|116627793|ref|YP_820412.1|STER_1006|ABC-type phosphate transport system, periplasmic component _hit-name:pstS _hit-score:568_hit-evalue:1e-164_identity-percent:99.65			-62.0052	43	31.3	291	48		8		11	11	1	9	4.36364	1	8
c412	c412.a1	c412.a1.a1	gi|116628138|ref|YP_820757.1|STER_1397|DNA-directed RNA polymerase, subunit K/omega _hit-name:rpoZ _hit-score:149_hit-evalue:8e-39_identity-percent:100			-63.5483	64	11.7	104	47		8		11	3	3.66667	4640.59	15.6667	1	8
c413	c413.a1	c413.a1.a1	gi|116627377|ref|YP_819996.1|STER_0522|atpC|F0F1-type ATP synthase, epsilon subunit _hit-name:atpC _hit-score:288_hit-evalue:3e-80_identity-percent:99.32			-41.0547	51	16.7	148	47		8		10	6	1.66667	45.4159	7.83333	1	8
c414	c414.a1	c414.a1.a1	gi|116627364|ref|YP_819983.1|STER_0509|hypothetical protein STER_0509 _hit-name:apbE _hit-score:27_hit-evalue:0.32_identity-percent:32.78			-65.367	67	22	205	47		11		14	5	2.8	629.957	9.4	1	8
c415	c415.a1	c415.a1.a1	gi|116628003|ref|YP_820622.1|STER_1238|Uridine kinase _hit-name:udk _hit-score:352_hit-evalue:2e-99_identity-percent:85.78			-57.7369	47	24.2	211	47		10		12	11	1.09091	11.3285	4.27273	1	8
c416	c416.a1	c416.a1.a1	gi|116628002|ref|YP_820621.1|STER_1237|ATPase component of ABC transporter with duplicated ATPase domains _hit-name:potA _hit-score:64_hit-evalue:1e-11_identity-percent:25.47			-62.6234	24	72.2	639	47		12		12	22	0.545455	2.51119	2.13636	1	8
c417	c417.a1	c417.a1.a1	gi|116627019|ref|YP_819638.1|STER_0072|mutL|DNA mismatch repair enzyme (predicted ATPase) _hit-name:mutL _hit-score:1240_hit-evalue:0.0_identity-percent:98.29			-39.5452	26	72.3	647	47		12		13	25	0.52	2.31131	1.88	1	7
c418	c418.a1	c418.a1.a1	gi|116628246|ref|YP_820865.1|STER_1516|methionine aminopeptidase _hit-name:pepM _hit-score:582_hit-evalue:1e-168_identity-percent:99.65			-61.8022	43	31.6	286	47		10		14	10	1.4	24.1189	4.7	1	8
c419	c419.a1	c419.a1.a1	gi|116627924|ref|YP_820543.1|STER_1155|ABC-type uncharacterized transport system, periplasmic component _hit-name:cysM2 _hit-score:26_hit-evalue:0.80_identity-percent:27.77			-53.8886	50	35.6	333	47		11		13	13	1	9	3.61538	1	8
c420	c420.a1	c420.a1.a1	gi|116627908|ref|YP_820527.1|STER_1138|DNA polymerase III, gamma/tau subunit _hit-name:dnaX _hit-score:991_hit-evalue:0.0_identity-percent:94			-58.0462	34	61.2	550	47		12		12	19	0.631579	3.28133	2.47368	1	8
c421	c421.a1	c421.a1.a1	gi|116628281|ref|YP_820900.1|STER_1552|trpD|Anthranilate phosphoribosyltransferase _hit-name:trpD _hit-score:640_hit-evalue:0.0_identity-percent:99.40			-60.5383	35	35.9	334	47		9		11	11	1	9	4.27273	1	8
c422	c422.a1	c422.a1.a1	gi|116627235|ref|YP_819854.1|STER_0356|Predicted transcriptional regulator, consists of a Zn-ribbon and ATP-cone domains _hit-name:nrdD _hit-score:29_hit-evalue:0.034_identity-percent:21.73			-41.5425	36	18.4	159	47		8		11	8	1.375	22.7137	5.875	1	8
c423	c423.a1	c423.a1.a1	gi|116627484|ref|YP_820103.1|STER_0644|Peptidoglycan interpeptide bridge formation enzyme _hit-name:murN _hit-score:815_hit-evalue:0.0_identity-percent:99.02			-47.4444	34	47.1	411	46		12		13	17	0.764706	4.81709	2.70588	1	8
c424	c424.a1	c424.a1.a1	gi|116628136|ref|YP_820755.1|STER_1395|fmt|Methionyl-tRNA formyltransferase _hit-name:fmt _hit-score:596_hit-evalue:1e-172_identity-percent:99.34			-65.2888	57	33	305	46		10		12	12	1	9	3.83333	1	8
c425	c425.a1	c425.a1.a1	gi|116628342|ref|YP_820961.1|STER_1618|ABC-type amino acid transport system, permease component _hit-name:gnlP _hit-score:102_hit-evalue:1e-23_identity-percent:25.23			-55.2152	30	33.6	307	46		8		10	10	1	9	4.6	1	8
c426	c426.a1	c426.a1.a1	gi|116628170|ref|YP_820789.1|STER_1431|Predicted membrane protein _hit-name:dltB _hit-score:26_hit-evalue:1.3_identity-percent:35.29			-71.9737	26	56.1	492	46		11		13	15	0.866667	6.35642	3.06667	1	8
c427	c427.a1	c427.a1.a1	gi|116627868|ref|YP_820487.1|STER_1097|TPR repeat containing protein _hit-name:mraW _hit-score:29_hit-evalue:0.12_identity-percent:26.47			-70.912	31	47	409	46		8		11	10	1.1	11.5893	4.6	1	8
c428	c428.a1	c428.a1.a1	gi|116627315|ref|YP_819934.1|STER_0453|hypothetical protein STER_0453 _hit-name:blpA _hit-score:26_hit-evalue:1.4_identity-percent:34			-44.2165	22	50.5	439	45		11		13	16	0.8125	5.49382	2.8125	1	8
c429	c429.a1	c429.a1.a1	gi|116627601|ref|YP_820220.1|STER_0773|murD|UDP-N-acetylmuramoylalanine-D-glutamate ligase _hit-name:murD _hit-score:842_hit-evalue:0.0_identity-percent:96.44			-43.6614	38	48.5	450	45		15		15	18	0.833333	5.81292	2.5	1	8
c430	c430.a1	c430.a1.a1	gi|116628168|ref|YP_820787.1|STER_1429|Predicted glutamine amidotransferase _hit-name:guaA _hit-score:34_hit-evalue:0.002_identity-percent:23.17			-49.7721	45	26.2	231	45		10		12	14	0.857143	6.19686	3.21429	1	8
c431	c431.a1	c431.a1.a1	gi|116627809|ref|YP_820428.1|STER_1023|Predicted iron-dependent peroxidase _hit-name:speB _hit-score:25_hit-evalue:1.7_identity-percent:25.80			-53.5638	22	44.9	401	45		11		12	22	0.545455	2.51119	2.04545	1	8
c432	c432.a1	c432.a1.a1	gi|116627264|ref|YP_819883.1|STER_0387|murE|UDP-N-acetylmuramyl tripeptide synthase _hit-name:murE _hit-score:952_hit-evalue:0.0_identity-percent:99.58			-56.9908	29	53.2	481	45		13		15	21	0.714286	4.17947	2.14286	1	8
c433	c433.a1	c433.a1.a1	gi|116628442|ref|YP_821061.1|STER_1724|Uncharacterized membrane-bound protein conserved in bacteria _hit-name:pyrP _hit-score:25_hit-evalue:0.81_identity-percent:26.98			-46.7468	34	25	223	45		8		10	6	1.66667	45.4159	7.5	1	8
c434	c434.a1	c434.a1.a1	gi|116628573|ref|YP_821192.1|STER_1882|Ribosomal protein S11 _hit-name:rpsK _hit-score:219_hit-evalue:1e-59_identity-percent:88.18			-45.929	41	13.3	127	44		5		7	4	1.75	55.2341	11	1	8
c435	c435.a1	c435.a1.a1	gi|116627209|ref|YP_819828.1|STER_0328|Ni2+-binding GTPase involved in regulation of expression and maturation of urease and hydrogenase _hit-name:ureG _hit-score:377_hit-evalue:1e-107_identity-percent:94.11			-59.4897	65	22.8	204	44		11		12	12	1	9	3.66667	1	8
c436	c436.a1	c436.a1.a1	gi|116627618|ref|YP_820237.1|STER_0791|Adenosine deaminase _hit-name:tnp1239 _hit-score:30_hit-evalue:0.043_identity-percent:23.52			-63.0495	51	37.1	336	44		11		12	20	0.6	2.98107	2.2	1	8
c437	c437.a1	c437.a1.a1	gi|116627811|ref|YP_820430.1|STER_1025|ABC-type Fe3+-hydroxamate transport system, periplasmic component _hit-name:fatB _hit-score:561_hit-evalue:1e-162_identity-percent:84.77			-44.9889	40	37.9	348	44		10		11	17	0.647059	3.43669	2.58824	1	8
c438	c438.a1	c438.a1.a1	gi|116628126|ref|YP_820745.1|STER_1381|DNA segregation ATPase FtsK/SpoIIIE or related protein _hit-name:ftsK _hit-score:1400_hit-evalue:0.0_identity-percent:91.78			-55.3658	18	89.5	804	44		12		13	33	0.393939	1.47708	1.33333	1	8
c439	c439.a1	c439.a1.a1	gi|116628238|ref|YP_820857.1|STER_1508|Exonuclease III _hit-name:exoA _hit-score:557_hit-evalue:1e-161_identity-percent:99.27			-54.8239	59	31	275	44		11		13	16	0.8125	5.49382	2.75	1	8
c440	c440.a1	c440.a1.a1	gi|116628388|ref|YP_821007.1|STER_1666|Cell division protein FtsI/penicillin-binding protein 2 _hit-name:pbp2X _hit-score:1432_hit-evalue:0.0_identity-percent:96.95			-55.7395	19	82.4	755	43		11		11	27	0.407407	1.5551	1.59259	1	8
c441	c441.a1	c441.a1.a1	gi|116627305|ref|YP_819924.1|STER_0440|LuxS protein involved in autoinducer AI2 synthesis _hit-name:luxS _hit-score:329_hit-evalue:1e-92_identity-percent:100			-62.3625	76	17.9	160	43		11		14	9	1.55556	34.9381	4.77778	1	8
c442	c442.a1	c442.a1.a1	gi|116627675|ref|YP_820294.1|STER_0859|Uncharacterized ABC-type transport system, permease component _hit-name:livH _hit-score:45_hit-evalue:2e-06_identity-percent:26.81			-51.2112	33	33.7	318	43		7		9	7	1.28571	18.307	6.14286	1	8
c443	c443.a1	c443.a1.a1	gi|116627151|ref|YP_819770.1|STER_0260|Membrane carboxypeptidase (penicillin-binding protein) _hit-name:tnpSth1 _hit-score:_hit-evalue:4.7_identity-percent:21.81			-60.8637	22	84.6	775	42		12		13	27	0.481481	2.03027	1.55556	1	8
c444	c444.a1	c444.a1.a1	gi|116627607|ref|YP_820226.1|STER_0779|Cell division protein _hit-name:int _hit-score:27_hit-evalue:0.22_identity-percent:29.54			-40.7845	33	21.6	189	42		6		9	6	1.5	30.6228	7	1	8
c445	c445.a1	c445.a1.a1	gi|116627464|ref|YP_820083.1|STER_0620|Hydroxymethylglutaryl-CoA reductase _hit-name:mvaA _hit-score:771_hit-evalue:0.0_identity-percent:93.85			-37.5972	26	45.8	423	42		7		11	14	0.785714	5.1054	3	1	8
c446	c446.a1	c446.a1.a1	gi|116628177|ref|YP_820796.1|STER_1438|Glycosyltransferase involved in cell wall biogenesis _hit-name:rgpX2 _hit-score:41_hit-evalue:2e-05_identity-percent:24.48			-51.9762	45	30.3	258	42		9		10	17	0.588235	2.87468	2.47059	1	8
c447	c447.a1	c447.a1.a1	gi|116628494|ref|YP_821113.1|STER_1785|tgt|Queuine/archaeosine tRNA-ribosyltransferase _hit-name:tgt _hit-score:780_hit-evalue:0.0_identity-percent:99.73			-47.6426	28	42.9	380	42		8		12	15	0.8	5.30957	2.8	1	8
c448	c448.a1	c448.a1.a1	gi|116628229|ref|YP_820848.1|STER_1497|murB|UDP-N-acetylmuramate dehydrogenase _hit-name:murB _hit-score:606_hit-evalue:1e-175_identity-percent:99.01			-50.8496	32	33.4	304	42		8		9	14	0.642857	3.39397	3	1	8
c449	c449.a1	c449.a1.a1	gi|116628640|ref|YP_821259.1|STER_1954|rpmG|Ribosomal protein L33 _hit-name:tnp1193 _hit-score:_hit-evalue:7.1_identity-percent:41.66			-31.6519	64	5.9	49	41		6		8	2	4	9999	20.5	1	8
c450	c450.a1	c450.a1.a1	gi|116627614|ref|YP_820233.1|STER_0787|rpmE2|Ribosomal protein L31 _hit-name:rpmE _hit-score:169_hit-evalue:5e-45_identity-percent:100			-36.688	85	9.2	80	41		5		8	4	2	99	10.25	1	8
c451	c451.a1	c451.a1.a1	gi|116627851|ref|YP_820470.1|STER_1078|Ribose 5-phosphate isomerase _hit-name:rpiA _hit-score:389_hit-evalue:1e-110_identity-percent:88.931			-41.5997	35	24.2	226	41		9		10	10	1	9	4.1	1	8
c452	c452.a1	c452.a1.a1	gi|116627185|ref|YP_819804.1|STER_0299|Diaminopimelate decarboxylase _hit-name:lysA _hit-score:837_hit-evalue:0.0_identity-percent:99.28			-53.0971	35	46.3	417	41		11		11	14	0.785714	5.1054	2.92857	1	8
c453	c453.a1	c453.a1.a1	gi|116627569|ref|YP_820188.1|STER_0736|Predicted hydrolase (HAD superfamily) _hit-name:ezrA _hit-score:28_hit-evalue:0.24_identity-percent:35.55			-39.7687	28	35.1	300	41		9		12	13	0.923077	7.37678	3.15385	1	8
c454	c454.a1	c454.a1.a1	gi|116627111|ref|YP_819730.1|STER_0213|ABC-type polar amino acid transport system, ATPase component _hit-name:gnlQ _hit-score:204_hit-evalue:9e-55_identity-percent:45.71			-43.8623	43	27.3	246	41		7		10	6	1.66667	45.4159	6.83333	1	8
c455	c455.a1	c455.a1.a1	gi|116627911|ref|YP_820530.1|STER_1141|hypothetical protein STER_1141 _hit-name:rpoD _hit-score:20_hit-evalue:6.9_identity-percent:42.85			-47.0377	66	6.2	58	41		10		11	3	3.66667	4640.59	13.6667	1	8
c456	c456.a1	c456.a1.a1	gi|116627603|ref|YP_820222.1|STER_0775|Cell division septal protein _hit-name:divIB _hit-score:559_hit-evalue:1e-161_identity-percent:79.14			-48.3795	27	42	374	40		10		10	10	1	9	4	1	8
c457	c457.a1	c457.a1.a1	gi|116628336|ref|YP_820955.1|STER_1612|Predicted secreted protein containing a PDZ domain and Lon-protease C-terminal proteolytic domain _hit-name:htrA _hit-score:32_hit-evalue:0.012_identity-percent:29.03			-46.8897	25	39.1	358	40		7		10	10	1	9	4	1	8
c458	c458.a1	c458.a1.a1	gi|116628485|ref|YP_821104.1|STER_1769|Pentose-5-phosphate-3-epimerase _hit-name:rpe _hit-score:433_hit-evalue:1e-123_identity-percent:100			-35.9658	24	23.4	219	40		5		7	8	0.875	6.49894	5	1	8
c459	c459.a1	c459.a1.a1	gi|116627606|ref|YP_820225.1|STER_0778|Predicted enzyme with a TIM-barrel fold _hit-name:rmlD _hit-score:27_hit-evalue:0.29_identity-percent:26.78			-52.4559	57	25.8	227	40		11		13	13	1	9	3.07692	1	8
c460	c460.a1	c460.a1.a1	gi|116627322|ref|YP_819941.1|STER_0462|ATPase component of ABC transporter with duplicated ATPase domains _hit-name:potA _hit-score:71_hit-evalue:5e-14_identity-percent:28.88			-50.1679	27	71.2	626	40		13		14	28	0.5	2.16228	1.42857	1	8
c461	c461.a1	c461.a1.a1	gi|116627198|ref|YP_819817.1|STER_0312|trkA|K+ transport system, NAD-binding component _hit-name:trkA1 _hit-score:841_hit-evalue:0.0_identity-percent:97.32			-41.1646	22	49.8	449	40		8		9	22	0.409091	1.56502	1.81818	1	8
c462	c462.a1	c462.a1.a1	gi|116627760|ref|YP_820379.1|STER_0966|Putative intracellular protease/amidase _hit-name:thiJ _hit-score:335_hit-evalue:2e-94_identity-percent:94.50			-63.1456	69	19.2	182	40		8		10	3	3.33333	2153.43	13.3333	1	8
c463	c463.a1	c463.a1.a1	gi|116627095|ref|YP_819714.1|STER_0196|prmA|Ribosomal protein L11 methylase _hit-name:prmA _hit-score:621_hit-evalue:1e-180_identity-percent:98.73			-54.7487	40	35.1	317	40		8		10	11	0.909091	7.11131	3.63636	1	8
c464	c464.a1	c464.a1.a1	gi|116627362|ref|YP_819981.1|STER_0507|Homoserine kinase _hit-name:tnp1239 _hit-score:_hit-evalue:4.3_identity-percent:26.47			-54.1844	52	30.1	286	40		9		11	8	1.375	22.7137	5	1	8
c465	c465.a1	c465.a1.a1	gi|116627870|ref|YP_820489.1|STER_1100|Cell division protein _hit-name:ftsX _hit-score:565_hit-evalue:1e-163_identity-percent:94.82			-42.4184	28	34.1	309	39		9		10	5	2	99	7.8	1	8
c466	c466.a1	c466.a1.a1	gi|116628580|ref|YP_821199.1|STER_1889|rpmD|Ribosomal protein L30/L7E _hit-name:rpmD _hit-score:115_hit-evalue:1e-28_identity-percent:100			-28.3854	78	6.3	60	39		5		10	2	5	99999	19.5	1	8
c467	c467.a1	c467.a1.a1	gi|116627253|ref|YP_819872.1|STER_0375|Xanthine/uracil/vitamin C permease _hit-name:hlyIII _hit-score:28_hit-evalue:0.24_identity-percent:35.89			-48.4718	26	49.4	473	39		8		8	6	1.33333	20.5443	6.5	1	8
c468	c468.a1	c468.a1.a1	gi|116628097|ref|YP_820716.1|STER_1346|Glycosyltransferase involved in cell wall biogenesis _hit-name:rgpX2 _hit-score:81_hit-evalue:5e-17_identity-percent:28.82			-48.6103	23	80.8	697	39		13		14	27	0.518519	2.30003	1.44444	1	8
c469	c469.a1	c469.a1.a1	gi|116627495|ref|YP_820114.1|STER_0656|dTDP-4-dehydrorhamnose 3,5-epimerase or related enzyme _hit-name:rmlC _hit-score:70_hit-evalue:2e-14_identity-percent:34.55			-62.1931	56	21.1	191	39		9		11	7	1.57143	36.2759	5.57143	1	8
c470	c470.a1	c470.a1.a1	gi|116628133|ref|YP_820752.1|STER_1392|serine/threonine protein kinase, fused to several beta-lactam (PASTA) domains _hit-name:pknB _hit-score:1052_hit-evalue:0.0_identity-percent:94.49			-70.8419	27	67.7	623	38		14		18	21	0.857143	6.19686	1.80952	1	4
c471	c471.a1	c471.a1.a1	gi|116628143|ref|YP_820762.1|STER_1402|Predicted transcriptional regulator _hit-name:recN _hit-score:25_hit-evalue:0.33_identity-percent:23.88			-43.2736	66	14.3	125	38		6		9	10	0.9	6.94328	3.8	1	8
c472	c472.a1	c472.a1.a1	gi|116627773|ref|YP_820392.1|STER_0980|Orotidine-5'-phosphate decarboxylase _hit-name:pyrF _hit-score:457_hit-evalue:1e-131_identity-percent:98.26			-59.5868	81	25.2	231	38		13		15	11	1.36364	22.1013	3.45455	1	8
c473	c473.a1	c473.a1.a1	gi|116627959|ref|YP_820578.1|STER_1192|Short-chain dehydrogenase of various substrate specificities _hit-name:fabG _hit-score:81_hit-evalue:2e-17_identity-percent:26.98			-53.6822	54	28.4	255	38		9		10	11	0.909091	7.11131	3.45455	1	8
c474	c474.a1	c474.a1.a1	gi|116628434|ref|YP_821053.1|STER_1714|hypothetical protein STER_1714 _hit-name:asp _hit-score:52_hit-evalue:3e-09_identity-percent:28.97			-53.0807	51	13.9	129	38		6		8	5	1.6	38.8107	7.6	1	8
c475	c475.a1	c475.a1.a1	gi|116628414|ref|YP_821033.1|STER_1694|ABC-type multidrug transport system, ATPase and permease component _hit-name:blpA _hit-score:122_hit-evalue:1e-29_identity-percent:22.86			-48.911	27	60.2	529	38		12		12	12	1	9	3.16667	1	8
c476	c476.a1	c476.a1.a1	gi|116628189|ref|YP_820808.1|STER_1451|Ribosomal protein S21 _hit-name:rpsU _hit-score:86_hit-evalue:1e-19_identity-percent:97.67			-24.9605	62	6.8	58	37		9		11	2	5.5	316227	18.5	1	8
c477	c477.a1	c477.a1.a1	gi|116628623|ref|YP_821242.1|STER_1936|rpmB|Ribosomal protein L28 _hit-name:rpmB _hit-score:126_hit-evalue:5e-32_identity-percent:100			-29.9601	69	6.8	62	37		8		8	2	4	9999	18.5	1	8
c478	c478.a1	c478.a1.a1	gi|116627948|ref|YP_820567.1|STER_1181|Predicted rRNA methylase _hit-name:rpsD _hit-score:33_hit-evalue:0.007_identity-percent:29.62			-40.926	32	31.8	288	37		9		11	11	1	9	3.36364	1	8
c479	c479.a1	c479.a1.a1	gi|116627860|ref|YP_820479.1|STER_1089|infC|Translation initiation factor 3 _hit-name:infC _hit-score:299_hit-evalue:2e-83_identity-percent:89.20			-41.8553	60	20.1	176	37		8		10	5	2	99	7.4	1	8
c480	c480.a1	c480.a1.a1	gi|116628236|ref|YP_820855.1|STER_1506|rpsP|Ribosomal protein S16 _hit-name:rpsP _hit-score:181_hit-evalue:2e-48_identity-percent:100			-21.3138	57	10.3	90	37		6		8	3	2.66667	463.159	12.3333	1	8
c481	c481.a1	c481.a1.a1	gi|116627479|ref|YP_820098.1|STER_0635|Branched-chain amino acid aminotransferase/4-amino-4-deoxychorismate lyase _hit-name:bcaT _hit-score:695_hit-evalue:0.0_identity-percent:100			-45.095	42	37.4	340	37		8		9	11	0.818182	5.57933	3.36364	1	8
c482	c482.a1	c482.a1.a1	gi|116627256|ref|YP_819875.1|STER_0378|Transcriptional regulator _hit-name:epsA _hit-score:99_hit-evalue:9e-23_identity-percent:28.45			-52.1737	26	43.8	408	37		7		8	10	0.8	5.30957	3.7	1	8
c483	c483.a1	c483.a1.a1	gi|116627404|ref|YP_820023.1|STER_0552|fhu operon transcription regulator _hit-name:cmhR _hit-score:166_hit-evalue:3e-43_identity-percent:34.12			-42.8699	40	34.3	301	37		9		9	15	0.6	2.98107	2.46667	1	8
c484	c484.a1	c484.a1.a1	gi|116628159|ref|YP_820778.1|STER_1420|eutD|Phosphotransacetylase _hit-name:pta _hit-score:637_hit-evalue:0.0_identity-percent:99.38			-52.7702	55	35.4	327	37		10		13	12	1.08333	11.1153	3.08333	1	8
c485	c485.a1	c485.a1.a1	gi|116628077|ref|YP_820696.1|STER_1324|Transcriptional regulator _hit-name:nfrA _hit-score:37_hit-evalue:3e-04_identity-percent:23.07			-56.9079	58	23.4	210	36		12		12	9	1.33333	20.5443	4	1	8
c486	c486.a1	c486.a1.a1	gi|116627409|ref|YP_820028.1|STER_0557|pyrB|Aspartate carbamoyltransferase, catalytic chain _hit-name:pyrB _hit-score:612_hit-evalue:1e-177_identity-percent:100			-46.2363	33	34.5	308	36		10		11	12	0.916667	7.25404	3	1	8
c487	c487.a1	c487.a1.a1	gi|116627137|ref|YP_819756.1|STER_0244|Undecaprenyl pyrophosphate synthase _hit-name:uppS _hit-score:505_hit-evalue:1e-145_identity-percent:100			-40.7774	33	28.6	249	36		8		9	13	0.692308	3.92388	2.76923	1	8
c488	c488.a1	c488.a1.a1	gi|116627087|ref|YP_819706.1|STER_0187|Cyclopropane fatty acid synthase or related methyltransferase _hit-name:cfa _hit-score:806_hit-evalue:0.0_identity-percent:99.24			-42.6317	31	44.7	396	36		9		11	17	0.647059	3.43669	2.11765	1	8
c489	c489.a1	c489.a1.a1	gi|116627406|ref|YP_820025.1|STER_0554|Pseudouridylate synthase, 23S RNA-specific _hit-name:rluD _hit-score:576_hit-evalue:1e-166_identity-percent:98.64			-48.542	59	32.4	296	36		13		14	13	1.07692	10.9378	2.76923	1	8
c490	c490.a1	c490.a1.a1	gi|116627236|ref|YP_819855.1|STER_0357|Replication initiation/membrane attachment protein _hit-name:dnaB _hit-score:767_hit-evalue:0.0_identity-percent:99.23			-44.7004	24	44.2	391	36		7		7	19	0.368421	1.33572	1.89474	1	8
c491	c491.a1	c491.a1.a1	gi|116627097|ref|YP_819716.1|STER_0198|5'-nucleotidase/2',3'-cyclic phosphodiesterase or related esterase _hit-name:pcsB _hit-score:25_hit-evalue:5.1_identity-percent:35.71			-47.8433	22	91.1	846	36		12		16	27	0.592593	2.91375	1.33333	1	8
c492	c492.a1	c492.a1.a1	gi|116628277|ref|YP_820896.1|STER_1548|trpA|Tryptophan synthase alpha chain _hit-name:trpA _hit-score:509_hit-evalue:1e-146_identity-percent:99.61			-50.6149	47	28.3	260	36		8		11	8	1.375	22.7137	4.5	1	8
c493	c493.a1	c493.a1.a1	gi|116627278|ref|YP_819897.1|STER_0402|ABC-type branched-chain amino acid transport system, ATPase component _hit-name:livF _hit-score:417_hit-evalue:1e-118_identity-percent:93.22			-41.1715	28	25.5	236	35		7		7	10	0.7	4.01187	3.5	1	8
c494	c494.a1	c494.a1.a1	gi|116628130|ref|YP_820749.1|STER_1387|DNA-binding response regulator (Rec-wHTH domains) _hit-name:rr08 _hit-score:418_hit-evalue:1e-119_identity-percent:99.53			-48.2281	63	24	214	35		12		13	13	1	9	2.69231	1	8
c495	c495.a1	c495.a1.a1	gi|116628199|ref|YP_820818.1|STER_1462|ABC-type polar amino acid transport system, ATPase component _hit-name:gnlQ _hit-score:489_hit-evalue:1e-140_identity-percent:99.59			-56.4698	51	27.1	246	35		8		8	8	1	9	4.375	1	8
c496	c496.a1	c496.a1.a1	gi|116628165|ref|YP_820784.1|STER_1426|Cysteine sulfinate desulfinase/cysteine desulfurase or related enzyme _hit-name:nifS3 _hit-score:692_hit-evalue:0.0_identity-percent:95.13			-48.6933	40	40.2	370	35		9		10	9	1.11111	11.9155	3.88889	1	8
c497	c497.a1	c497.a1.a1	gi|116627139|ref|YP_819758.1|STER_0246|Predicted membrane-associated Zn-dependent protease 1 _hit-name:eep _hit-score:818_hit-evalue:0.0_identity-percent:99.76			-46.8001	25	45.5	420	35		8		9	17	0.529412	2.38386	2.05882	1	8
c498	c498.a1	c498.a1.a1	gi|116628508|ref|YP_821127.1|STER_1800|Carbonic anhydrase _hit-name:fhs _hit-score:23_hit-evalue:2.0_identity-percent:28.57			-53.6233	69	18.2	165	35		8		9	11	0.818182	5.57933	3.18182	1	8
c499	c499.a1	c499.a1.a1	gi|116627763|ref|YP_820382.1|STER_0969|Dihydroorotate dehydrogenase _hit-name:pyrDb _hit-score:619_hit-evalue:1e-179_identity-percent:99.36			-44.6965	43	33.2	315	35		10		11	8	1.375	22.7137	4.375	1	8
c500	c500.a1	c500.a1.a1	gi|116627698|ref|YP_820317.1|STER_0886|Cystathionine beta-lyase/cystathionine gamma-synthase _hit-name:metB2 _hit-score:743_hit-evalue:0.0_identity-percent:96.70			-27.8572	24	43	394	35		6		7	16	0.4375	1.73842	2.1875	1	8
c501	c501.a1	c501.a1.a1	gi|116627527|ref|YP_820146.1|STER_0692|Prephenate dehydrogenase _hit-name:tyrA _hit-score:686_hit-evalue:0.0_identity-percent:94.83			-42.2989	31	41	368	35		10		11	18	0.611111	3.08424	1.94444	1	8
c502	c502.a1	c502.a1.a1	gi|116628166|ref|YP_820785.1|STER_1427|hypothetical protein STER_1427 _hit-name:tnp1239 _hit-score:24_hit-evalue:0.64_identity-percent:32.43			-31.9073	63	13.5	115	34		9		10	8	1.25	16.7828	4.25	1	8
c503	c503.a1	c503.a1.a1	gi|116627491|ref|YP_820110.1|STER_0652|ABC-type polar amino acid transport system, ATPase component _hit-name:gnlQ _hit-score:300_hit-evalue:1e-83_identity-percent:60.65			-46.4758	42	26.8	244	34		8		10	11	0.909091	7.11131	3.09091	1	8
c504	c504.a1	c504.a1.a1	gi|116628329|ref|YP_820948.1|STER_1605|Pyruvate-formate lyase-activating enzyme _hit-name:pflA _hit-score:551_hit-evalue:1e-159_identity-percent:100			-50.7219	46	30.3	266	34		9		11	13	0.846154	6.01704	2.61538	1	8
c505	c505.a1	c505.a1.a1	gi|116628079|ref|YP_820698.1|STER_1326|Aldo/keto reductase, related to diketogulonate reductase _hit-name:pbp2X _hit-score:28_hit-evalue:0.22_identity-percent:30.76			-47.7044	47	31	280	34		8		10	10	1	9	3.4	1	8
c506	c506.a1	c506.a1.a1	gi|116627456|ref|YP_820075.1|STER_0611|Glycosyltransferase _hit-name:eps15 _hit-score:72_hit-evalue:2e-14_identity-percent:21.79			-25.5205	23	49.7	440	34		7		9	17	0.529412	2.38386	2	1	8
c507	c507.a1	c507.a1.a1	gi|116627207|ref|YP_819826.1|STER_0326|ureE|Urease accessory protein UreE _hit-name:ureE _hit-score:298_hit-evalue:2e-83_identity-percent:100			-39.9138	56	16.9	150	34		7		9	6	1.5	30.6228	5.66667	1	8
c508	c508.a1	c508.a1.a1	gi|116628188|ref|YP_820807.1|STER_1449|dnaG|DNA primase (bacterial type) _hit-name:dnaG _hit-score:1159_hit-evalue:0.0_identity-percent:97.67			-66.0476	27	68.9	603	34		12		16	28	0.571429	2.72759	1.21429	1	8
c509	c509.a1	c509.a1.a1	gi|116627562|ref|YP_820181.1|STER_0729|Mn2+ and Fe2+ transporter of the NRAMP family _hit-name:mntH _hit-score:654_hit-evalue:0.0_identity-percent:78.00			-42.003	14	48.5	444	33		7		11	6	1.83333	67.1292	5.5	1	8
c510	c510.a1	c510.a1.a1	gi|116628498|ref|YP_821117.1|STER_1789|Preprotein translocase subunit YidC _hit-name:norN _hit-score:24_hit-evalue:3.0_identity-percent:33.33			-28.2631	21	30.2	268	33		7		8	6	1.33333	20.5443	5.5	1	8
c511	c511.a1	c511.a1.a1	gi|116628118|ref|YP_820737.1|STER_1368|aldose 1-epimerase _hit-name:galM _hit-score:707_hit-evalue:0.0_identity-percent:100			-44.5452	37	38.9	348	33		8		9	16	0.5625	2.65174	2.0625	1	8
c512	c512.a1	c512.a1.a1	gi|116628576|ref|YP_821195.1|STER_1885|infA|Translation initiation factor 1 _hit-name:tnp1239 _hit-score:26_hit-evalue:0.096_identity-percent:35.71			-20.2217	39	8.2	72	33		3		6	2	3	999	16.5	1	8
c513	c513.a1	c513.a1.a1	gi|116627706|ref|YP_820325.1|STER_0901|fhu operon transcription regulator _hit-name:cmhR _hit-score:591_hit-evalue:1e-171_identity-percent:99.66			-27.2091	28	34.8	302	33		8		8	13	0.615385	3.12463	2.53846	1	8
c514	c514.a1	c514.a1.a1	gi|116628167|ref|YP_820786.1|STER_1428|AT-rich DNA-binding protein _hit-name:ftsY _hit-score:26_hit-evalue:0.47_identity-percent:20.96			-32.2681	32	24.9	219	33		8		9	7	1.28571	18.307	4.71429	1	8
c515	c515.a1	c515.a1.a1	gi|116627232|ref|YP_819851.1|STER_0352|gidB|Predicted S-adenosylmethionine-dependent methyltransferase involved in bacterial cell division _hit-name:gidB _hit-score:471_hit-evalue:1e-135_identity-percent:99.57			-44.9458	40	26.6	237	33		7		9	14	0.642857	3.39397	2.35714	1	8
c516	c516.a1	c516.a1.a1	gi|116628657|ref|YP_821276.1|STER_1975|Replicative DNA helicase _hit-name:holB _hit-score:864_hit-evalue:0.0_identity-percent:99.77			-37.941	34	50.4	453	33		10		11	17	0.647059	3.43669	1.94118	1	8
c517	c517.a1	c517.a1.a1	gi|116628433|ref|YP_821052.1|STER_1713|nusB|Transcription termination factor _hit-name:nusB _hit-score:281_hit-evalue:3e-78_identity-percent:100			-42.8881	68	16.5	144	33		8		8	6	1.33333	20.5443	5.5	1	8
c518	c518.a1	c518.a1.a1	gi|116628575|ref|YP_821194.1|STER_1884|rpmJ|Ribosomal protein L36 _hit-name:rpmJ _hit-score:86_hit-evalue:1e-19_identity-percent:100			-22.1307	82	4.4	38	32		4		6	2	3	999	16	1	8
c519	c519.a1	c519.a1.a1	gi|116628463|ref|YP_821082.1|STER_1745|Metal-dependent protease with possible chaperone activity _hit-name:gcp _hit-score:622_hit-evalue:1e-180_identity-percent:94.65			-45.2619	28	36.1	337	32		8		8	16	0.5	2.16228	2	1	8
c520	c520.a1	c520.a1.a1	gi|116628644|ref|YP_821263.1|STER_1960|hypothetical protein STER_1960 _hit-name:sipA _hit-score:26_hit-evalue:0.37_identity-percent:26.56			-27.4342	28	21.8	188	32		5		9	6	1.5	30.6228	5.33333	1	8
c521	c521.a1	c521.a1.a1	gi|116628557|ref|YP_821176.1|STER_1855|hypothetical protein STER_1855 _hit-name:asp _hit-score:230_hit-evalue:6e-63_identity-percent:99.17			-45.5999	59	12.9	121	32		9		12	4	3	999	8	1	7
c522	c522.a1	c522.a1.a1	gi|116628214|ref|YP_820833.1|STER_1478|Phosphoserine phosphatase _hit-name:serB _hit-score:390_hit-evalue:1e-111_identity-percent:93.48			-30.4771	32	23.4	215	32		6		7	12	0.583333	2.83119	2.66667	1	8
c523	c523.a1	c523.a1.a1	gi|116627936|ref|YP_820555.1|STER_1168|3-isopropylmalate dehydratase large subunit _hit-name:leuC _hit-score:887_hit-evalue:0.0_identity-percent:94.34			-42.5025	27	50.8	460	32		11		12	18	0.666667	3.64159	1.77778	1	8
c524	c524.a1	c524.a1.a1	gi|116628148|ref|YP_820767.1|STER_1407|ABC-type dipeptide/oligopeptide/nickel transport system, permease component _hit-name:amiD _hit-score:609_hit-evalue:1e-176_identity-percent:100			-37.0837	22	34.6	308	32		7		8	6	1.33333	20.5443	5.33333	1	8
c525	c525.a1	c525.a1.a1	gi|116627008|ref|YP_819627.1|STER_0060|Phosphoribosylaminoimidazole carboxylase (NCAIR synthetase) _hit-name:purK _hit-score:663_hit-evalue:0.0_identity-percent:93.38			-42.8211	29	39.3	363	32		9		11	10	1.1	11.5893	3.2	1	8
c526	c526.a1	c526.a1.a1	gi|116627933|ref|YP_820552.1|STER_1165|dnaE|DNA polymerase III, alpha subunit _hit-name:dnaE _hit-score:1986_hit-evalue:0.0_identity-percent:97.87			-44.2256	18	118.4	1036	32		13		13	49	0.265306	0.84207	0.653061	1	7
c527	c527.a1	c527.a1.a1	gi|116628490|ref|YP_821109.1|STER_1776|Thiol-disulfide isomerase and thioredoxins _hit-name:trxA1 _hit-score:207_hit-evalue:3e-56_identity-percent:100			-29.9389	49	11.5	104	32		5		7	3	2.33333	214.443	10.6667	1	8
c528	c528.a1	c528.a1.a1	gi|116627890|ref|YP_820509.1|STER_1120|ABC-type amino acid transport system, permease component _hit-name:gnlP _hit-score:107_hit-evalue:2e-25_identity-percent:33.64			-38.7972	34	24.3	216	32		4		7	9	0.777778	4.99484	3.55556	1	8
c529	c529.a1	c529.a1.a1	gi|116627223|ref|YP_819842.1|STER_0343|ABC-type metal ion transport system, permease component _hit-name:potB _hit-score:28_hit-evalue:0.17_identity-percent:37.5			-41.8242	37	25	230	32		6		7	8	0.875	6.49894	4	1	8
c530	c530.a1	c530.a1.a1	gi|116627511|ref|YP_820130.1|STER_0675|smpB|tmRNA-binding protein _hit-name:ssrA _hit-score:272_hit-evalue:2e-75_identity-percent:89.61			-22.7516	32	17.5	154	31		5		6	3	2	99	10.3333	1	8
c531	c531.a1	c531.a1.a1	gi|116627762|ref|YP_820381.1|STER_0968|2-polyprenylphenol hydroxylase or related flavodoxin oxidoreductase _hit-name:pyrK _hit-score:482_hit-evalue:1e-138_identity-percent:94.55			-29.8171	27	27.7	257	31		6		6	12	0.5	2.16228	2.58333	1	8
c532	c532.a1	c532.a1.a1	gi|116628487|ref|YP_821106.1|STER_1772|ksgA|Dimethyladenosine transferase (rRNA methylation) _hit-name:ksgA _hit-score:561_hit-evalue:1e-162_identity-percent:99.31			-40.4952	30	32.6	290	31		8		9	15	0.6	2.98107	2.06667	1	8
c533	c533.a1	c533.a1.a1	gi|116627249|ref|YP_819868.1|STER_0371|mannose-specific PTS system component IIC _hit-name:manM _hit-score:348_hit-evalue:4e-98_identity-percent:70.90			-34.2175	35	27.6	275	31		5		7	4	1.75	55.2341	7.75	1	8
c534	c534.a1	c534.a1.a1	gi|116627085|ref|YP_819704.1|STER_0165|truA|Pseudouridylate synthase _hit-name:truA _hit-score:494_hit-evalue:1e-142_identity-percent:99.19			-42.0818	42	27.7	248	31		7		7	9	0.777778	4.99484	3.44444	1	8
c535	c535.a1	c535.a1.a1	gi|116627755|ref|YP_820374.1|STER_0961|hypothetical protein STER_0961 _hit-name:sthIR _hit-score:27_hit-evalue:0.60_identity-percent:27.69			-32.318	34	38.9	326	31		10		11	19	0.578947	2.79269	1.63158	1	8
c536	c536.a1	c536.a1.a1	gi|116627822|ref|YP_820441.1|STER_1040|pyrC|Dihydroorotase _hit-name:pyrC _hit-score:764_hit-evalue:0.0_identity-percent:93.36			-41.2644	26	44.8	422	31		8		8	12	0.666667	3.64159	2.58333	1	8
c537	c537.a1	c537.a1.a1	gi|116627712|ref|YP_820331.1|STER_0907|ABC-type amino acid transport/signal transduction system, periplasmic component/domain _hit-name:gnlP _hit-score:101_hit-evalue:2e-23_identity-percent:28.21			-36.1278	32	31.5	283	31		6		7	15	0.466667	1.92864	2.06667	1	8
c538	c538.a1	c538.a1.a1	gi|116628398|ref|YP_821017.1|STER_1677|ABC transporter, permease protein _hit-name:gnlP _hit-score:27_hit-evalue:0.81_identity-percent:35			-35.3296	13	59.8	529	31		5		6	9	0.666667	3.64159	3.44444	1	8
c539	c539.a1	c539.a1.a1	gi|116627319|ref|YP_819938.1|STER_0458|hypothetical protein STER_0458 _hit-name:nrdD _hit-score:23_hit-evalue:1.2_identity-percent:36.84			-36.6258	65	14.5	124	31		7		9	8	1.125	12.3352	3.875	1	8
c540	c540.a1	c540.a1.a1	gi|116628482|ref|YP_821101.1|STER_1766|Predicted HD-superfamily hydrolase _hit-name:cbf _hit-score:634_hit-evalue:0.0_identity-percent:100			-36.6419	34	35.8	313	31		8		8	16	0.5	2.16228	1.9375	1	8
c541	c541.a1	c541.a1.a1	gi|116627535|ref|YP_820154.1|STER_0700|Acyl-CoA dehydrogenase _hit-name:sdaA _hit-score:25_hit-evalue:1.5_identity-percent:36.66			-45.9084	52	39.3	354	31		12		12	16	0.75	4.62341	1.9375	1	6
c542	c542.a1	c542.a1.a1	gi|116627233|ref|YP_819852.1|STER_0353|Predicted metal-binding, possibly nucleic acid-binding protein _hit-name:alaS _hit-score:26_hit-evalue:0.45_identity-percent:38.88			-42.6657	56	19.9	178	31		8		8	5	1.6	38.8107	6.2	1	8
c543	c543.a1	c543.a1.a1	gi|116628127|ref|YP_820746.1|STER_1382|Thioredoxin reductase _hit-name:trxB2 _hit-score:660_hit-evalue:0.0_identity-percent:100			-32.3578	26	36.2	332	30		9		9	8	1.125	12.3352	3.75	1	8
c544	c544.a1	c544.a1.a1	gi|116627846|ref|YP_820465.1|STER_1070|Capsular polysaccharide biosynthesis protein _hit-name:epsB _hit-score:458_hit-evalue:1e-131_identity-percent:94.23			-21.2291	26	27.9	243	30		7		8	13	0.615385	3.12463	2.30769	1	8
c545	c545.a1	c545.a1.a1	gi|116628228|ref|YP_820847.1|STER_1496|ABC-type spermidine/putrescine transport system, ATPase component _hit-name:potA _hit-score:753_hit-evalue:0.0_identity-percent:99.47			-40.1075	30	43.7	384	30		8		8	15	0.533333	2.41455	2	1	8
c546	c546.a1	c546.a1.a1	gi|116627190|ref|YP_819809.1|STER_0304|Predicted phosphoesterase _hit-name:relA _hit-score:24_hit-evalue:1.6_identity-percent:40			-27.3951	37	19.7	173	30		4		5	6	0.833333	5.81292	5	1	8
c547	c547.a1	c547.a1.a1	gi|116628666|ref|YP_821285.1|STER_1984|ABC-type cobalt transport system, ATPase component _hit-name:gnlQ _hit-score:134_hit-evalue:1e-33_identity-percent:41.17			-36.3421	35	30.8	280	30		7		7	10	0.7	4.01187	3	1	8
c548	c548.a1	c548.a1.a1	gi|116627839|ref|YP_820458.1|STER_1062|Glycosyltransferase involved in cell wall biogenesis _hit-name:rgpB _hit-score:117_hit-evalue:2e-28_identity-percent:35.19			-39.3654	29	34.9	302	30		7		7	14	0.5	2.16228	2.14286	1	8
c549	c549.a1	c549.a1.a1	gi|116627480|ref|YP_820099.1|STER_0636|hypothetical protein STER_0636 _hit-name:metG _hit-score:24_hit-evalue:0.37_identity-percent:37.03			-45.5446	97	8.4	76	30		10		10	4	2.5	315.228	7.5	1	8
c550	c550.a1	c550.a1.a1	gi|116627786|ref|YP_820405.1|STER_0998|Restriction endonuclease S subunit _hit-name:hsdS2 _hit-score:377_hit-evalue:1e-106_identity-percent:94.17			-47.2461	66	23.3	206	30		9		9	11	0.818182	5.57933	2.72727	1	8
c551	c551.a1	c551.a1.a1	gi|116626996|ref|YP_819615.1|STER_0047|Fatty acid/phospholipid biosynthesis enzyme _hit-name:plsX _hit-score:586_hit-evalue:1e-169_identity-percent:91.91			-29.0986	18	35.4	334	29		5		6	15	0.4	1.51189	1.93333	1	8
c552	c552.a1	c552.a1.a1	gi|116628252|ref|YP_820871.1|STER_1522|1-acyl-sn-glycerol-3-phosphate acyltransferase _hit-name:thrC _hit-score:28_hit-evalue:0.11_identity-percent:32.43			-38.833	36	29.1	251	29		9		10	16	0.625	3.21697	1.8125	1	8
c553	c553.a1	c553.a1.a1	gi|116628441|ref|YP_821060.1|STER_1723|Mg2+ and Co2+ transporter _hit-name:corA2 _hit-score:593_hit-evalue:1e-172_identity-percent:96.81			-30.297	28	36.2	314	29		7		7	10	0.7	4.01187	2.9	1	8
c554	c554.a1	c554.a1.a1	gi|116627557|ref|YP_820176.1|STER_0724|Collagenase or related protease _hit-name:rpiA _hit-score:25_hit-evalue:1.2_identity-percent:25.23			-40.6252	39	34.7	305	29		9		12	13	0.923077	7.37678	2.23077	1	8
c555	c555.a1	c555.a1.a1	gi|116627992|ref|YP_820611.1|STER_1227|hypothetical protein STER_1227 _hit-name:aroA _hit-score:28_hit-evalue:0.20_identity-percent:25.66			-22.8682	36	29.1	262	29		7		8	12	0.666667	3.64159	2.41667	1	8
c556	c556.a1	c556.a1.a1	gi|116627782|ref|YP_820401.1|STER_0993|Na+/alanine symporter _hit-name:dagA _hit-score:804_hit-evalue:0.0_identity-percent:93.06			-37.0144	21	47.6	447	29		8		8	11	0.727273	4.3367	2.63636	1	8
c557	c557.a1	c557.a1.a1	gi|116627023|ref|YP_819642.1|STER_0076|Predicted nucleotide-utilizing enzyme, CinA _hit-name:cinA _hit-score:813_hit-evalue:0.0_identity-percent:99.76			-47.6216	28	45.8	423	29		9		10	15	0.666667	3.64159	1.93333	1	7
c558	c558.a1	c558.a1.a1	gi|116627885|ref|YP_820504.1|STER_1115|Signal transduction histidine kinase _hit-name:hk05 _hit-score:826_hit-evalue:0.0_identity-percent:95.96			-36.8006	28	50.7	446	29		8		9	21	0.428571	1.6827	1.38095	1	7
c559	c559.a1	c559.a1.a1	gi|116627841|ref|YP_820460.1|STER_1064|Glycosyltransferase, family 28 _hit-name:eps3 _hit-score:174_hit-evalue:9e-46_identity-percent:52.76			-30.9218	53	18.7	163	29		6		8	8	1	9	3.625	1	8
c560	c560.a1	c560.a1.a1	gi|116628134|ref|YP_820753.1|STER_1393|Serine/threonine protein phosphatase _hit-name:pppL _hit-score:473_hit-evalue:1e-135_identity-percent:99.18			-28.5306	36	26.4	245	28		7		9	8	1.125	12.3352	3.5	1	8
c561	c561.a1	c561.a1.a1	gi|116628354|ref|YP_820973.1|STER_1632|Glycerol uptake facilitator or related permease (Major Intrinsic Protein Family) _hit-name:gla _hit-score:556_hit-evalue:1e-160_identity-percent:95.12			-25.6513	20	30.7	287	28		5		6	3	2	99	9.33333	1	8
c562	c562.a1	c562.a1.a1	gi|116628122|ref|YP_820741.1|STER_1372|transcription regulator of beta-galactosidase gene _hit-name:galR _hit-score:626_hit-evalue:0.0_identity-percent:96.37			-36.5925	33	37.1	331	28		6		6	11	0.545455	2.51119	2.54545	1	8
c563	c563.a1	c563.a1.a1	gi|116627048|ref|YP_819667.1|STER_0122|rRNA methylase _hit-name:trmH _hit-score:484_hit-evalue:1e-139_identity-percent:100			-25.2027	40	26.6	247	28		7		7	10	0.7	4.01187	2.8	1	8
c564	c564.a1	c564.a1.a1	gi|116628459|ref|YP_821078.1|STER_1741|Signal peptidase I _hit-name:sipA _hit-score:378_hit-evalue:1e-107_identity-percent:91.30			-34.6598	38	24	207	28		7		7	7	1	9	4	1	8
c565	c565.a1	c565.a1.a1	gi|116628399|ref|YP_821018.1|STER_1678|ABC-type multidrug transport system, ATPase component _hit-name:proV _hit-score:95_hit-evalue:1e-21_identity-percent:27.90			-43.2317	52	27.4	243	28		9		11	9	1.22222	15.681	3.11111	1	8
c566	c566.a1	c566.a1.a1	gi|116627382|ref|YP_820001.1|STER_0527|ATPase involved in DNA replication _hit-name:dnaH _hit-score:550_hit-evalue:1e-158_identity-percent:95.87			-28.7785	25	33.5	291	28		6		6	18	0.333333	1.15443	1.55556	1	8
c567	c567.a1	c567.a1.a1	gi|116628552|ref|YP_821171.1|STER_1850|Thiamine pyrophosphate-requiring enzyme (acetolactate synthase, pyruvate dehydrogenase (cytochrome), glyoxylate carboligase, phosphonopyruvate decarboxylase) _hit-name:ilvB _hit-score:1083_hi			-44.189	26	61.6	566	28		9		10	23	0.434783	1.72134	1.21739	1	8
c568	c568.a1	c568.a1.a1	gi|116627917|ref|YP_820536.1|STER_1148|Flavodoxins _hit-name:fld _hit-score:245_hit-evalue:3e-67_identity-percent:98.36			-56.8348	75	15.9	147	28		6		7	4	1.75	55.2341	7	1	8
c569	c569.a1	c569.a1.a1	gi|116628409|ref|YP_821028.1|STER_1689|hypothetical protein STER_1689 _hit-name:pplB _hit-score:102_hit-evalue:1e-23_identity-percent:29.92			-36.3389	17	51.3	461	27		7		7	17	0.411765	1.58086	1.58824	1	8
c570	c570.a1	c570.a1.a1	gi|116627785|ref|YP_820404.1|STER_0997|tpx|Peroxiredoxin _hit-name:tpx _hit-score:326_hit-evalue:1e-91_identity-percent:100			-29.3988	49	18.1	164	27		6		7	7	1	9	3.85714	1	8
c571	c571.a1	c571.a1.a1	gi|116627951|ref|YP_820570.1|STER_1184|xseA|Exonuclease VII, large subunit _hit-name:xseA _hit-score:831_hit-evalue:0.0_identity-percent:96.18			-33.4307	20	50.7	446	27		7		7	26	0.269231	0.858792	1.03846	1	7
c572	c572.a1	c572.a1.a1	gi|116627252|ref|YP_819871.1|STER_0374|Predicted hydrolase of the HAD superfamily _hit-name:pplB _hit-score:45_hit-evalue:1e-06_identity-percent:24.64			-31.8937	39	31.1	270	27		6		6	13	0.461538	1.89427	2.07692	1	8
c573	c573.a1	c573.a1.a1	gi|116627338|ref|YP_819957.1|STER_0480|Phosphate starvation-inducible protein PhoH, predicted ATPase _hit-name:phoH _hit-score:677_hit-evalue:0.0_identity-percent:99.71			-47.8842	43	39.1	353	27		9		10	16	0.625	3.21697	1.6875	1	8
c574	c574.a1	c574.a1.a1	gi|116627910|ref|YP_820529.1|STER_1140|miaA|tRNA delta(2)-isopentenylpyrophosphate transferase _hit-name:miaA _hit-score:583_hit-evalue:1e-169_identity-percent:99.33			-59.4109	43	34	299	27		10		10	11	0.909091	7.11131	2.45455	1	8
c575	c575.a1	c575.a1.a1	gi|116627554|ref|YP_820173.1|STER_0721|Uncharacterized protein containing a divergent version of the methyl-accepting chemotaxis-like domain _hit-name:pepB _hit-score:22_hit-evalue:4.0_identity-percent:28.57			-35.7029	68	14	132	27		7		8	4	2	99	6.75	1	8
c576	c576.a1	c576.a1.a1	gi|116628274|ref|YP_820893.1|STER_1545|Copper chaperone _hit-name:copZ _hit-score:139_hit-evalue:6e-36_identity-percent:100			-14.2209	70	7.4	67	26		4		5	3	1.66667	45.4159	8.66667	1	8
c577	c577.a1	c577.a1.a1	gi|116627211|ref|YP_819830.1|STER_0330|ABC-type Co2+ transport system, permease component _hit-name:cbiM _hit-score:560_hit-evalue:1e-162_identity-percent:88.30			-30.3191	23	35.1	325	26		8		8	3	2.66667	463.159	8.66667	1	8
c578	c578.a1	c578.a1.a1	gi|116628429|ref|YP_821048.1|STER_1709|Transcriptional regulator and fructokinase _hit-name:scrK _hit-score:577_hit-evalue:1e-166_identity-percent:95.28			-31.9635	34	32.2	297	26		7		7	6	1.16667	13.678	4.33333	1	7
c579	c579.a1	c579.a1.a1	gi|116628661|ref|YP_821280.1|STER_1979|trmU|Predicted tRNA(5-methylaminomethyl-2-thiouridylate) methyltransferase, contains the PP-loop ATPase domain _hit-name:trmU _hit-score:692_hit-evalue:0.0_identity-percent:91.42			-51.9822	46	41.7	373	26		11		12	15	0.8	5.30957	1.73333	1	6
c580	c580.a1	c580.a1.a1	gi|116628135|ref|YP_820754.1|STER_1394|tRNA and rRNA cytosine-C5-methylase _hit-name:sunL _hit-score:829_hit-evalue:0.0_identity-percent:96.60			-54.4363	25	49.1	442	26		11		11	16	0.6875	3.86968	1.625	1	7
c581	c581.a1	c581.a1.a1	gi|116626990|ref|YP_819609.1|STER_0040|Cell shape-determining protein _hit-name:mreC _hit-score:449_hit-evalue:1e-128_identity-percent:86.95			-32.6884	37	30.3	276	26		7		7	14	0.5	2.16228	1.85714	1	8
c582	c582.a1	c582.a1.a1	gi|116627623|ref|YP_820242.1|STER_0797|hypothetical protein STER_0797 _hit-name:divIVA _hit-score:32_hit-evalue:0.013_identity-percent:23.45			-43.6001	22	34.7	303	26		6		6	13	0.461538	1.89427	2	1	8
c583	c583.a1	c583.a1.a1	gi|116628465|ref|YP_821084.1|STER_1747|Inactive homolog of metal-dependent protease, putative molecular chaperone _hit-name:polA _hit-score:27_hit-evalue:0.29_identity-percent:40.54			-32.2795	37	24.8	228	26		6		7	8	0.875	6.49894	3.25	1	8
c584	c584.a1	c584.a1.a1	gi|116628233|ref|YP_820852.1|STER_1503|Amino acid transporter _hit-name:brnQ _hit-score:38_hit-evalue:4e-04_identity-percent:23.64			-48.7605	28	67.9	614	25		9		10	15	0.666667	3.64159	1.66667	1	7
c585	c585.a1	c585.a1.a1	gi|116627838|ref|YP_820457.1|STER_1061|Glycosyltransferase _hit-name:tex _hit-score:27_hit-evalue:0.38_identity-percent:22.07			-29.994	29	39.3	350	25		8		10	20	0.5	2.16228	1.25	1	7
c586	c586.a1	c586.a1.a1	gi|116628532|ref|YP_821151.1|STER_1828|Pyrroline-5-carboxylate reductase _hit-name:proC _hit-score:483_hit-evalue:1e-138_identity-percent:100			-20.3909	15	26.9	256	25		3		4	11	0.363636	1.31013	2.27273	1	8
c587	c587.a1	c587.a1.a1	gi|116627947|ref|YP_820566.1|STER_1180|Arginine repressor _hit-name:argR _hit-score:67_hit-evalue:1e-13_identity-percent:29.28			-18.5712	37	16.8	148	25		6		7	6	1.16667	13.678	4.16667	1	8
c588	c588.a1	c588.a1.a1	gi|116627444|ref|YP_820063.1|STER_0599|Mevalonate pyrophosphate decarboxylase _hit-name:mvaD _hit-score:568_hit-evalue:1e-164_identity-percent:92.35			-32.6486	32	34.7	314	25		7		7	16	0.4375	1.73842	1.5625	1	8
c589	c589.a1	c589.a1.a1	gi|116627257|ref|YP_819876.1|STER_0379|hypothetical protein STER_0379 _hit-name:aspS _hit-score:23_hit-evalue:2.4_identity-percent:26.41			-36.6332	56	17.3	157	25		6		6	4	1.5	30.6228	6.25	1	8
c590	c590.a1	c590.a1.a1	gi|116628296|ref|YP_820915.1|STER_1569|trmB|Predicted S-adenosylmethionine-dependent methyltransferase _hit-name:hemK _hit-score:26_hit-evalue:0.45_identity-percent:29.23			-23.6473	21	24.5	213	24		4		5	6	0.833333	5.81292	4	1	8
c591	c591.a1	c591.a1.a1	gi|116627962|ref|YP_820581.1|STER_1195|GTPase _hit-name:hflX _hit-score:791_hit-evalue:0.0_identity-percent:99.51			-30.7686	16	46.8	412	24		7		7	16	0.4375	1.73842	1.5	1	8
c592	c592.a1	c592.a1.a1	gi|116628300|ref|YP_820919.1|STER_1573|Diadenosine tetraphosphate (Ap4A) hydrolase and other HIT family hydrolase _hit-name:hit _hit-score:270_hit-evalue:7e-75_identity-percent:96.40			-25.0535	37	15.2	139	24		5		6	5	1.2	14.8489	4.8	1	8
c593	c593.a1	c593.a1.a1	gi|116628000|ref|YP_820619.1|STER_1235|Lysyl-tRNA synthetase (class II) _hit-name:lmrA1 _hit-score:27_hit-evalue:1.8_identity-percent:22.60			-27.7277	14	98.1	851	24		8		8	28	0.285714	0.930698	0.857143	1	8
c594	c594.a1	c594.a1.a1	gi|116627573|ref|YP_820192.1|STER_0740|hypothetical protein STER_0740 _hit-name:nadE _hit-score:25_hit-evalue:0.83_identity-percent:25.27			-40.8319	51	17.2	157	24		5		6	6	1	9	4	1	8
c595	c595.a1	c595.a1.a1	gi|116627321|ref|YP_819940.1|STER_0461|tRNA nucleotidyltransferase/poly(A) polymerase _hit-name:papL _hit-score:787_hit-evalue:0.0_identity-percent:99.25			-27.4462	20	46.1	402	24		7		7	22	0.318182	1.08057	1.09091	1	8
c596	c596.a1	c596.a1.a1	gi|116627922|ref|YP_820541.1|STER_1153|ABC-type uncharacterized transport system, ATPase component _hit-name:potA _hit-score:109_hit-evalue:4e-26_identity-percent:30.47			-25.8789	49	28	252	24		9		11	12	0.916667	7.25404	2	1	8
c597	c597.a1	c597.a1.a1	gi|116628421|ref|YP_821040.1|STER_1701|alr|Alanine racemase _hit-name:alr _hit-score:714_hit-evalue:0.0_identity-percent:98.63			-37.9877	32	39.3	367	24		6		8	13	0.615385	3.12463	1.84615	1	8
c598	c598.a1	c598.a1.a1	gi|116627330|ref|YP_819949.1|STER_0470|ABC-type multidrug transport system, ATPase and permease component _hit-name:lmrA1 _hit-score:1079_hit-evalue:0.0_identity-percent:93.37			-42.0798	20	67	604	23		8		8	22	0.363636	1.31013	1.04545	1	8
c599	c599.a1	c599.a1.a1	gi|116628341|ref|YP_820960.1|STER_1617|ABC-type polar amino acid transport system, ATPase component _hit-name:gnlQ _hit-score:213_hit-evalue:2e-57_identity-percent:46.41			-40.5386	50	27.6	247	23		8		9	12	0.75	4.62341	1.91667	1	8
c600	c600.a1	c600.a1.a1	gi|116627335|ref|YP_819954.1|STER_0476|Predicted RNA-binding protein containing S1-like domain _hit-name:pbp1A _hit-score:26_hit-evalue:0.70_identity-percent:36.36			-28.4576	31	33.7	299	23		9		10	14	0.714286	4.17947	1.64286	1	8
c601	c601.a1	c601.a1.a1	gi|116627630|ref|YP_820249.1|STER_0804|D-alanyl carrier protein _hit-name:dltC _hit-score:156_hit-evalue:5e-41_identity-percent:100			-30.9847	86	8.9	79	23		12		13	3	4.33333	21543.3	7.66667	1	6
c602	c602.a1	c602.a1.a1	gi|116627267|ref|YP_819886.1|STER_0391|Bifunctional PLP-dependent enzyme with beta-cystathionase and maltose regulon repressor activities _hit-name:aspC1 _hit-score:130_hit-evalue:3e-32_identity-percent:25.73			-32.9068	42	43.9	387	23		8		9	19	0.473684	1.97635	1.21053	1	8
c603	c603.a1	c603.a1.a1	gi|116627280|ref|YP_819899.1|STER_0405|hypothetical protein STER_0405 _hit-name:dnaX _hit-score:30_hit-evalue:0.030_identity-percent:24.81			-25.7746	40	23.1	208	23		6		6	8	0.75	4.62341	2.875	1	8
c604	c604.a1	c604.a1.a1	gi|116628628|ref|YP_821247.1|STER_1941|4-amino-4-deoxy-L-arabinose transferase or related glycosyltransferase of PMT family _hit-name:atpB _hit-score:28_hit-evalue:0.49_identity-percent:36			-25.8115	12	61.9	548	23		5		5	13	0.384615	1.42446	1.76923	1	8
c605	c605.a1	c605.a1.a1	gi|116627522|ref|YP_820141.1|STER_0687|Predicted SAM-dependent methyltransferase _hit-name:amiA2 _hit-score:28_hit-evalue:0.19_identity-percent:26.26			-28.5879	30	43.2	384	23		8		8	10	0.8	5.30957	2.3	1	7
c606	c606.a1	c606.a1.a1	gi|116627710|ref|YP_820329.1|STER_0905|ABC-type amino acid transport system, permease component _hit-name:gnlP _hit-score:100_hit-evalue:2e-23_identity-percent:29.61			-27.4506	29	23.7	213	23		5		6	6	1	9	3.83333	1	8
c607	c607.a1	c607.a1.a1	gi|116628469|ref|YP_821088.1|STER_1752|glutamine synthetase repressor _hit-name:gnlR _hit-score:244_hit-evalue:3e-67_identity-percent:99.19			-18.9271	36	14.6	124	22		4		4	7	0.571429	2.72759	3.14286	1	8
c608	c608.a1	c608.a1.a1	gi|116627118|ref|YP_819737.1|STER_0220|Cysteine sulfinate desulfinase/cysteine desulfurase or related enzyme _hit-name:nifS1 _hit-score:820_hit-evalue:0.0_identity-percent:99.51			-30.8688	22	45.1	410	22		7		7	16	0.4375	1.73842	1.375	1	8
c609	c609.a1	c609.a1.a1	gi|116627466|ref|YP_820085.1|STER_0622|thyA|Thymidylate synthase _hit-name:thyA _hit-score:591_hit-evalue:1e-171_identity-percent:99.65			-37.6919	29	33.3	286	22		6		7	10	0.7	4.01187	2.2	1	8
c610	c610.a1	c610.a1.a1	gi|116628145|ref|YP_820764.1|STER_1404|hypothetical protein STER_1404 _hit-name:livM _hit-score:28_hit-evalue:0.12_identity-percent:22.30			-19.7728	19	29.1	261	22		5		6	8	0.75	4.62341	2.75	1	7
c611	c611.a1	c611.a1.a1	gi|116627266|ref|YP_819885.1|STER_0390|Cystathionine beta-lyase/cystathionine gamma-synthase _hit-name:metB1 _hit-score:716_hit-evalue:0.0_identity-percent:100			-27.9314	25	39.8	364	22		5		5	7	0.714286	4.17947	3.14286	1	8
c612	c612.a1	c612.a1.a1	gi|116627861|ref|YP_820480.1|STER_1090|cmk|Cytidylate kinase _hit-name:cmk _hit-score:439_hit-evalue:1e-125_identity-percent:99.55			-28.5768	28	24.8	226	22		5		5	9	0.555556	2.59381	2.44444	1	8
c613	c613.a1	c613.a1.a1	gi|116628175|ref|YP_820794.1|STER_1436|Glycosyltransferase involved in cell wall biogenesis _hit-name:rgpB _hit-score:535_hit-evalue:1e-154_identity-percent:81.46			-34.3455	36	36.3	313	22		8		8	16	0.5	2.16228	1.375	1	8
c614	c614.a1	c614.a1.a1	gi|116628338|ref|YP_820957.1|STER_1614|N6-adenine-specific methylase _hit-name:prmA _hit-score:38_hit-evalue:9e-05_identity-percent:31.46			-28.9008	47	19.6	179	22		7		8	8	1	9	2.75	1	7
c615	c615.a1	c615.a1.a1	gi|116628149|ref|YP_820768.1|STER_1408|ABC-type dipeptide/oligopeptide/nickel transport system, permease component _hit-name:tnp1239 _hit-score:_hit-evalue:8.3_identity-percent:22.72			-32.6572	16	55.5	497	21		6		6	17	0.352941	1.25393	1.23529	1	8
c616	c616.a1	c616.a1.a1	gi|116627999|ref|YP_820618.1|STER_1234|Predicted glutamine amidotransferase _hit-name:cobQ _hit-score:539_hit-evalue:1e-155_identity-percent:99.61			-42.6161	38	29.6	262	21		6		6	12	0.5	2.16228	1.75	1	8
c617	c617.a1	c617.a1.a1	gi|116627657|ref|YP_820276.1|STER_0836|Phosphopantothenoylcysteine synthetase/decarboxylase _hit-name:dfp2 _hit-score:444_hit-evalue:1e-127_identity-percent:100			-17.9465	30	25.2	227	21		6		6	9	0.666667	3.64159	2.33333	1	8
c618	c618.a1	c618.a1.a1	gi|116627541|ref|YP_820160.1|STER_0708|hypothetical protein STER_0708 _hit-name:hrcA _hit-score:25_hit-evalue:0.93_identity-percent:55			-33.8448	34	21.9	203	21		5		6	8	0.75	4.62341	2.625	1	8
c619	c619.a1	c619.a1.a1	gi|116628295|ref|YP_820914.1|STER_1567|Predicted flavoprotein _hit-name:acoL _hit-score:35_hit-evalue:0.002_identity-percent:42.42			-26.7823	19	42.7	393	21		6		6	14	0.428571	1.6827	1.5	1	7
c620	c620.a1	c620.a1.a1	gi|116628235|ref|YP_820854.1|STER_1505|Predicted RNA-binding protein (contains KH domain) _hit-name:amiD _hit-score:25_hit-evalue:0.28_identity-percent:22.72			-21.5007	50	9	82	21		4		5	2	2.5	315.228	10.5	1	8
c621	c621.a1	c621.a1.a1	gi|116627788|ref|YP_820407.1|STER_1001|FAD synthase _hit-name:ribC _hit-score:605_hit-evalue:1e-175_identity-percent:99.33			-35.2138	38	35	306	21		8		8	17	0.470588	1.95521	1.23529	1	7
c622	c622.a1	c622.a1.a1	gi|116628510|ref|YP_821129.1|STER_1803|Predicted ATP-dependent serine protease _hit-name:radA _hit-score:758_hit-evalue:0.0_identity-percent:96.14			-25.6968	29	45	415	21		8		8	18	0.444444	1.78256	1.16667	1	7
c623	c623.a1	c623.a1.a1	gi|116628280|ref|YP_820899.1|STER_1551|trpC|Indole-3-glycerol phosphate synthase _hit-name:trpC _hit-score:483_hit-evalue:1e-138_identity-percent:99.21			-26.792	39	28.1	255	21		8		8	10	0.8	5.30957	2.1	1	8
c624	c624.a1	c624.a1.a1	gi|116627389|ref|YP_820008.1|STER_0534|Predicted hydrolase of the HAD superfamily _hit-name:pplB _hit-score:69_hit-evalue:1e-13_identity-percent:25.18			-47.4542	48	30.1	273	21		9		9	10	0.9	6.94328	2.1	1	7
c625	c625.a1	c625.a1.a1	gi|116628520|ref|YP_821139.1|STER_1816|SAM-dependent methyltransferase _hit-name:rrmA _hit-score:548_hit-evalue:1e-158_identity-percent:98.19			-29.1018	35	31.7	277	21		7		8	14	0.571429	2.72759	1.5	1	8
c626	c626.a1	c626.a1.a1	gi|116627608|ref|YP_820227.1|STER_0780|Cell division membrane protein _hit-name:comEC _hit-score:21_hit-evalue:4.0_identity-percent:25			-8.87943	13	9.6	85	21		2		3	2	1.5	30.6228	10.5	1	8
c627	c627.a1	c627.a1.a1	gi|116627690|ref|YP_820309.1|STER_0876|hypothetical protein STER_0876 _hit-name:adcA _hit-score:25_hit-evalue:2.3_identity-percent:27.11			-40.6701	15	35.7	324	21		6		6	9	0.666667	3.64159	2.33333	1	8
c628	c628.a1	c628.a1.a1	gi|116626979|ref|YP_819598.1|STER_0007|Transcription-repair coupling factor (superfamily II helicase) _hit-name:trcF _hit-score:2196_hit-evalue:0.0_identity-percent:96.48			-34.0288	11	133.8	1168	21		9		9	54	0.166667	0.467799	0.388889	1	8
c629	c629.a1	c629.a1.a1	gi|116628032|ref|YP_820651.1|STER_1272|rnc|dsRNA-specific ribonuclease _hit-name:rncS _hit-score:421_hit-evalue:1e-120_identity-percent:94.32			-24.9517	32	25.6	229	20		7		7	12	0.583333	2.83119	1.66667	1	8
c630	c630.a1	c630.a1.a1	gi|116628213|ref|YP_820832.1|STER_1477|CRISPR-system related protein, contains RuvC-like nuclease domain and HNH-like nuclease domain _hit-name:rnr _hit-score:34_hit-evalue:0.018_identity-percent:23.83			-19.1448	5	160.8	1388	20		7		7	64	0.109375	0.286397	0.3125	1	6
c631	c631.a1	c631.a1.a1	gi|116627629|ref|YP_820248.1|STER_0803|D-alanyl transfer protein _hit-name:dltB _hit-score:817_hit-evalue:0.0_identity-percent:96.86			-13.8494	14	48.7	415	20		5		6	11	0.545455	2.51119	1.81818	1	8
c632	c632.a1	c632.a1.a1	gi|116627194|ref|YP_819813.1|STER_0308|scpB|Predicted transcriptional regulator containing the HTH domain _hit-name:scpB _hit-score:370_hit-evalue:1e-105_identity-percent:99.48			-37.9043	49	21.2	193	20		9		10	9	1.11111	11.9155	2.22222	1	8
c633	c633.a1	c633.a1.a1	gi|116627956|ref|YP_820575.1|STER_1189|Homoserine trans-succinylase _hit-name:metA _hit-score:639_hit-evalue:0.0_identity-percent:99.04			-25.0844	27	36.5	314	20		7		7	11	0.636364	3.32876	1.81818	1	7
c634	c634.a1	c634.a1.a1	gi|116627050|ref|YP_819669.1|STER_0124|hypothetical protein STER_0124 _hit-name:hipO1 _hit-score:26_hit-evalue:0.66_identity-percent:20.83			-29.3434	29	31.2	286	20		7		8	6	1.33333	20.5443	3.33333	1	7
c635	c635.a1	c635.a1.a1	gi|116627949|ref|YP_820568.1|STER_1182|Geranylgeranyl pyrophosphate synthase _hit-name:ispA _hit-score:528_hit-evalue:1e-152_identity-percent:94.13			-22.3012	24	31.9	290	20		6		8	9	0.888889	6.74264	2.22222	1	6
c636	c636.a1	c636.a1.a1	gi|116628659|ref|YP_821278.1|STER_1977|Signaling protein (consists of PAS, a modified GGDEF and a DHH family phosphatase domains) _hit-name:ppaC _hit-score:44_hit-evalue:8e-06_identity-percent:28.22			-25.3344	15	73	654	19		8		8	27	0.296296	0.978319	0.703704	1	8
c637	c637.a1	c637.a1.a1	gi|116627674|ref|YP_820293.1|STER_0858|ABC-type uncharacterized transport system, permease component _hit-name:livH _hit-score:37_hit-evalue:5e-04_identity-percent:22.45			-27.3788	22	37.6	355	19		6		7	5	1.4	24.1189	3.8	1	7
c638	c638.a1	c638.a1.a1	gi|116627455|ref|YP_820074.1|STER_0610|Glycosyltransferase _hit-name:trcF _hit-score:28_hit-evalue:0.16_identity-percent:25.53			-22.3428	31	37.6	334	19		7		7	13	0.538462	2.45511	1.46154	1	7
c639	c639.a1	c639.a1.a1	gi|116628162|ref|YP_820781.1|STER_1423|Uncharacterized protein, containing RelA_SpoT domain _hit-name:relA _hit-score:36_hit-evalue:5e-04_identity-percent:26.44			-19.0276	37	26.2	224	19		6		7	13	0.538462	2.45511	1.46154	1	7
c640	c640.a1	c640.a1.a1	gi|116627178|ref|YP_819797.1|STER_0292|Preprotein translocase subunit YidC _hit-name:uvrA _hit-score:24_hit-evalue:2.7_identity-percent:36.36			-28.0754	25	34.3	305	19		7		7	8	0.875	6.49894	2.375	1	8
c641	c641.a1	c641.a1.a1	gi|116628483|ref|YP_821102.1|STER_1767|hypothetical protein STER_1767 _hit-name:sbcC _hit-score:35_hit-evalue:0.002_identity-percent:18.34			-32.6832	31	48.3	424	19		8		8	19	0.421053	1.63665	1	1	8
c642	c642.a1	c642.a1.a1	gi|116627227|ref|YP_819846.1|STER_0347|ABC-type cobalt transport system, ATPase component _hit-name:potA _hit-score:106_hit-evalue:1e-24_identity-percent:30.56			-41.485	24	62.6	568	19		8		8	31	0.258065	0.811609	0.612903	1	6
c643	c643.a1	c643.a1.a1	gi|116628203|ref|YP_820822.1|STER_1466|16S rRNA uridine-516 pseudouridylate synthase or related pseudouridylate synthase _hit-name:rsuA2 _hit-score:477_hit-evalue:1e-137_identity-percent:98.76			-25.001	36	27	243	19		7		7	11	0.636364	3.32876	1.72727	1	8
c644	c644.a1	c644.a1.a1	gi|116627449|ref|YP_820068.1|STER_0604|NUDIX family hydrolase _hit-name:rnhB _hit-score:24_hit-evalue:1.4_identity-percent:33.96			-29.187	32	20.4	182	18		5		5	8	0.625	3.21697	2.25	1	8
c645	c645.a1	c645.a1.a1	gi|116627555|ref|YP_820174.1|STER_0722|hypothetical protein STER_0722 _hit-name:metK _hit-score:23_hit-evalue:1.7_identity-percent:34.78			-32.4496	44	16.1	146	18		6		8	10	0.8	5.30957	1.8	1	7
c646	c646.a1	c646.a1.a1	gi|116627295|ref|YP_819914.1|STER_0430|acpP|Acyl carrier protein _hit-name:acpP2 _hit-score:143_hit-evalue:4e-37_identity-percent:100			-23.9206	22	8.3	74	18		3		4	1	4	9999	18	1	8
c647	c647.a1	c647.a1.a1	gi|116627591|ref|YP_820210.1|STER_0761|holA|DNA polymerase III, delta subunit _hit-name:holA _hit-score:629_hit-evalue:0.0_identity-percent:95.93			-35.9334	42	39.3	344	18		10		10	18	0.555556	2.59381	1	1	6
c648	c648.a1	c648.a1.a1	gi|116628129|ref|YP_820748.1|STER_1384|rimM|RimM protein, required for 16S rRNA processing _hit-name:rimM _hit-score:347_hit-evalue:5e-98_identity-percent:99.41			-25.5366	39	19.6	172	18		5		5	9	0.555556	2.59381	2	1	7
c649	c649.a1	c649.a1.a1	gi|116627523|ref|YP_820142.1|STER_0688|aroD|3-dehydroquinate dehydratase _hit-name:aroD _hit-score:441_hit-evalue:1e-126_identity-percent:99.55			-32.2831	41	25.4	225	18		7		9	8	1.125	12.3352	2.25	1	7
c650	c650.a1	c650.a1.a1	gi|116628310|ref|YP_820929.1|STER_1583|nadD|Nicotinic acid mononucleotide adenylyltransferase _hit-name:nadD _hit-score:422_hit-evalue:1e-120_identity-percent:99.52			-18.3311	36	23.9	210	18		5		6	7	0.857143	6.19686	2.57143	1	8
c651	c651.a1	c651.a1.a1	gi|116628493|ref|YP_821112.1|STER_1779|Thioredoxin domain containing protein _hit-name:tnpSth1 _hit-score:_hit-evalue:8.5_identity-percent:40			-18.623	48	12.2	111	18		4		4	6	0.666667	3.64159	3	1	7
c652	c652.a1	c652.a1.a1	gi|116627039|ref|YP_819658.1|STER_0113|D-alanyl-D-alanine carboxypeptidase _hit-name:dacA1 _hit-score:733_hit-evalue:0.0_identity-percent:89.68			-18.1519	17	45.6	417	18		6		8	17	0.470588	1.95521	1.05882	1	7
c653	c653.a1	c653.a1.a1	gi|116628590|ref|YP_821209.1|STER_1899|Ribosomal protein L29 _hit-name:rpmC _hit-score:98_hit-evalue:2e-23_identity-percent:79.41			-24.9892	72	7.8	68	17		6		6	2	3	999	8.5	1	7
c654	c654.a1	c654.a1.a1	gi|116628081|ref|YP_820700.1|STER_1329|UDP-N-acetylglucosamine 2-epimerase _hit-name:spoJ _hit-score:27_hit-evalue:0.44_identity-percent:22.22			-27.5934	29	29.4	258	17		6		6	12	0.5	2.16228	1.41667	1	7
c655	c655.a1	c655.a1.a1	gi|116627787|ref|YP_820406.1|STER_1000|truB|Pseudouridine synthase _hit-name:truB _hit-score:540_hit-evalue:1e-155_identity-percent:99.64			-18.9859	17	30.4	280	17		5		6	7	0.857143	6.19686	2.42857	1	8
c656	c656.a1	c656.a1.a1	gi|116627308|ref|YP_819927.1|STER_0445|tagatose-6-phosphate kinase _hit-name:fruB _hit-score:546_hit-evalue:1e-157_identity-percent:93.06			-23.3907	30	32.4	303	17		7		7	10	0.7	4.01187	1.7	1	7
c657	c657.a1	c657.a1.a1	gi|116627381|ref|YP_820000.1|STER_0526|tdk|Thymidylate kinase _hit-name:tmk _hit-score:408_hit-evalue:1e-116_identity-percent:100			-30.9066	48	23.3	209	17		9		9	11	0.818182	5.57933	1.54545	1	5
c658	c658.a1	c658.a1.a1	gi|116628172|ref|YP_820791.1|STER_1433|Glycosyltransferase _hit-name:eps15 _hit-score:50_hit-evalue:1e-07_identity-percent:28.02			-30.3189	19	66	570	17		7		7	26	0.269231	0.858792	0.653846	1	6
c659	c659.a1	c659.a1.a1	gi|116627528|ref|YP_820147.1|STER_0693|hypothetical protein STER_0693 _hit-name:parC _hit-score:29_hit-evalue:0.024_identity-percent:22.05			-23.8066	46	12.7	112	17		4		4	7	0.571429	2.72759	2.42857	1	7
c660	c660.a1	c660.a1.a1	gi|116627669|ref|YP_820288.1|STER_0851|Panthothenate kinase _hit-name:coaA _hit-score:580_hit-evalue:1e-167_identity-percent:95.09			-17.4157	12	35.6	306	17		3		3	17	0.176471	0.501311	1	1	8
c661	c661.a1	c661.a1.a1	gi|116627524|ref|YP_820143.1|STER_0689|aroE|Shikimate 5-dehydrogenase _hit-name:aroE _hit-score:569_hit-evalue:1e-164_identity-percent:99.64			-25.3011	24	31.6	285	17		4		5	8	0.625	3.21697	2.125	1	7
c662	c662.a1	c662.a1.a1	gi|116628585|ref|YP_821204.1|STER_1894|rpsN|Ribosomal protein S14 _hit-name:rpsN _hit-score:130_hit-evalue:5e-33_identity-percent:96.72			-10.1013	27	7	61	16		2		3	1	3	999	16	1	7
c663	c663.a1	c663.a1.a1	gi|116627394|ref|YP_820013.1|STER_0541|hypothetical protein STER_0541 _hit-name:radA _hit-score:30_hit-evalue:0.007_identity-percent:33.33			-16.3722	32	9.7	85	16		3		3	4	0.75	4.62341	4	1	7
c664	c664.a1	c664.a1.a1	gi|116627144|ref|YP_819763.1|STER_0251|ABC-type uncharacterized transport system, ATPase component _hit-name:potA _hit-score:108_hit-evalue:7e-26_identity-percent:30.56			-25.2525	30	29.5	267	16		6		6	15	0.4	1.51189	1.06667	1	8
c665	c665.a1	c665.a1.a1	gi|116627199|ref|YP_819818.1|STER_0313|Predicted rRNA methylase (SpoU class) _hit-name:trmH _hit-score:33_hit-evalue:0.002_identity-percent:26.05			-8.99654	12	19.7	169	16		2		4	11	0.363636	1.31013	1.45455	1	8
c666	c666.a1	c666.a1.a1	gi|116628180|ref|YP_820799.1|STER_1441|Glycosyltransferase involved in cell wall biogenesis _hit-name:rgpX2 _hit-score:100_hit-evalue:5e-23_identity-percent:29.70			-25.3543	18	37.6	322	16		4		4	13	0.307692	1.03092	1.23077	1	8
c667	c667.a1	c667.a1.a1	gi|116627909|ref|YP_820528.1|STER_1139|GAF domain-containing protein _hit-name:epsA _hit-score:24_hit-evalue:1.2_identity-percent:31.03			-20.5215	36	18.5	169	16		4		4	8	0.5	2.16228	2	1	8
c668	c668.a1	c668.a1.a1	gi|116628330|ref|YP_820949.1|STER_1606|Hemolysins or related protein containing CBS domains _hit-name:hlyX _hit-score:771_hit-evalue:0.0_identity-percent:96.61			-19.7387	10	49.4	443	16		4		4	11	0.363636	1.31013	1.45455	1	5
c669	c669.a1	c669.a1.a1	gi|116628128|ref|YP_820747.1|STER_1383|trmD|tRNA-(guanine-N1)-methyltransferase _hit-name:trmD _hit-score:456_hit-evalue:1e-130_identity-percent:94.56			-13.107	26	27.3	239	16		4		4	10	0.4	1.51189	1.6	1	7
c670	c670.a1	c670.a1.a1	gi|116627502|ref|YP_820121.1|STER_0663|recR|Recombinational DNA repair protein (RecF pathway) _hit-name:recR _hit-score:385_hit-evalue:1e-109_identity-percent:99.49			-25.8265	30	21.6	198	16		6		6	6	1	9	2.66667	1	8
c671	c671.a1	c671.a1.a1	gi|116627504|ref|YP_820123.1|STER_0666|Predicted metal-dependent hydrolase _hit-name:metK _hit-score:28_hit-evalue:0.082_identity-percent:23.85			-14.7968	40	19.1	165	16		5		6	6	1	9	2.66667	1	6
c672	c672.a1	c672.a1.a1	gi|116627081|ref|YP_819700.1|STER_0161|hrcA|Transcriptional regulator of heat shock gene _hit-name:hrcA _hit-score:702_hit-evalue:0.0_identity-percent:100			-18.6761	15	40.9	360	16		5		5	20	0.25	0.778279	0.8	1	7
c673	c673.a1	c673.a1.a1	gi|116628466|ref|YP_821085.1|STER_1748|Predicted RNA binding protein, contains RRM domain _hit-name:sdaA _hit-score:22_hit-evalue:1.4_identity-percent:32.81			-18.0977	49	9.1	76	16		3		4	4	1	9	4	1	8
c674	c674.a1	c674.a1.a1	gi|116627091|ref|YP_819710.1|STER_0192|DNA-directed RNA polymerase, delta subunit _hit-name:rpoE _hit-score:306_hit-evalue:2e-85_identity-percent:91.61			-31.297	42	22	191	16		5		5	4	1.25	16.7828	4	1	8
c675	c675.a1	c675.a1.a1	gi|116628578|ref|YP_821197.1|STER_1887|secY|Preprotein translocase subunit SecY _hit-name:secY _hit-score:794_hit-evalue:0.0_identity-percent:95.59			-11.8624	7	47.5	431	15		3		3	10	0.3	0.995262	1.5	1	7
c676	c676.a1	c676.a1.a1	gi|116627867|ref|YP_820486.1|STER_1096|Signal peptidase I _hit-name:sipB _hit-score:324_hit-evalue:6e-91_identity-percent:88.10			-17.7459	22	21	185	15		4		5	7	0.714286	4.17947	2.14286	1	7
c677	c677.a1	c677.a1.a1	gi|116628501|ref|YP_821120.1|STER_1792|Argininosuccinate synthase _hit-name:argG _hit-score:801_hit-evalue:0.0_identity-percent:100			-18.415	22	43.9	399	15		5		5	16	0.3125	1.05353	0.9375	1	7
c678	c678.a1	c678.a1.a1	gi|116628383|ref|YP_821002.1|STER_1661|hypothetical protein STER_1661 _hit-name:infB _hit-score:24_hit-evalue:2.6_identity-percent:40			-23.4722	26	28.2	240	15		4		5	10	0.5	2.16228	1.5	1	7
c679	c679.a1	c679.a1.a1	gi|116627474|ref|YP_820093.1|STER_0630|hypothetical protein STER_0630 _hit-name:dnaN _hit-score:29_hit-evalue:0.021_identity-percent:28.07			-13.4582	37	12.8	119	15		3		4	2	2	99	7.5	1	8
c680	c680.a1	c680.a1.a1	gi|116627746|ref|YP_820365.1|STER_0949|Threonine dehydrogenase or related Zn-dependent dehydrogenase _hit-name:adhB _hit-score:666_hit-evalue:0.0_identity-percent:96.23			-21.4491	37	36.7	345	15		7		9	17	0.529412	2.38386	0.882353	1	6
c681	c681.a1	c681.a1.a1	gi|116627795|ref|YP_820414.1|STER_1008|ABC-type phosphate transport system, permease component _hit-name:pstC2 _hit-score:566_hit-evalue:1e-163_identity-percent:99.65			-26.7903	22	31.4	294	15		6		7	4	1.75	55.2341	3.75	1	6
c682	c682.a1	c682.a1.a1	gi|116627385|ref|YP_820004.1|STER_0530|Predicted methyltransferase _hit-name:rplS _hit-score:25_hit-evalue:1.9_identity-percent:30.61			-22.159	26	32.1	288	15		5		5	13	0.384615	1.42446	1.15385	1	7
c683	c683.a1	c683.a1.a1	gi|116628163|ref|YP_820782.1|STER_1424|hypothetical protein STER_1424 _hit-name:uvrB _hit-score:27_hit-evalue:0.23_identity-percent:22.14			-12.1084	21	22.1	191	14		4		5	9	0.555556	2.59381	1.55556	1	7
c684	c684.a1	c684.a1.a1	gi|116627589|ref|YP_820208.1|STER_0759|hypothetical protein STER_0759 _hit-name:rpsH _hit-score:29_hit-evalue:0.033_identity-percent:25.80			-15.7504	32	14.6	131	14		3		3	7	0.428571	1.6827	2	1	7
c685	c685.a1	c685.a1.a1	gi|116628114|ref|YP_820733.1|STER_1364|ATPase involved in DNA repair _hit-name:sbcC _hit-score:1929_hit-evalue:0.0_identity-percent:95.18			-17.8285	10	120.6	1059	14		8		8	59	0.135593	0.366448	0.237288	1	5
c686	c686.a1	c686.a1.a1	gi|116628458|ref|YP_821077.1|STER_1740|Ribonuclease HIII _hit-name:rnhB _hit-score:572_hit-evalue:1e-165_identity-percent:99.32			-14.2156	23	32	296	14		5		6	17	0.352941	1.25393	0.823529	1	6
c687	c687.a1	c687.a1.a1	gi|116628181|ref|YP_820800.1|STER_1442|Glycosyltransferase involved in cell wall biogenesis _hit-name:rgpX2 _hit-score:88_hit-evalue:2e-19_identity-percent:24.92			-24.0452	26	37.5	325	14		7		7	13	0.538462	2.45511	1.07692	1	7
c688	c688.a1	c688.a1.a1	gi|116627551|ref|YP_820170.1|STER_0718|Putative stress-responsive transcriptional regulator _hit-name:nha _hit-score:21_hit-evalue:3.2_identity-percent:50			-17.9694	26	10.1	87	14		2		2	5	0.4	1.51189	2.8	1	8
c689	c689.a1	c689.a1.a1	gi|116627425|ref|YP_820044.1|STER_0578|ABC-type multidrug transport system, ATPase and permease component _hit-name:lmrA1 _hit-score:366_hit-evalue:1e-103_identity-percent:35.92			-13.5078	12	64.8	578	14		5		5	20	0.25	0.778279	0.7	1	7
c690	c690.a1	c690.a1.a1	gi|116628561|ref|YP_821180.1|STER_1865|hypothetical protein STER_1865 _hit-name:mutL _hit-score:25_hit-evalue:0.63_identity-percent:32.43			-20.357	29	19.7	186	14		5		5	7	0.714286	4.17947	2	1	8
c691	c691.a1	c691.a1.a1	gi|116628016|ref|YP_820635.1|STER_1254|Lactoylglutathione lyase or related lyase _hit-name:gloA _hit-score:39_hit-evalue:2e-05_identity-percent:24.19			-13.4271	28	15	131	14		3		4	8	0.5	2.16228	1.75	1	8
c692	c692.a1	c692.a1.a1	gi|116627349|ref|YP_819968.1|STER_0491|Predicted O-methyltransferase _hit-name:sunL _hit-score:33_hit-evalue:0.003_identity-percent:24.50			-17.3198	32	22.4	199	14		4		4	7	0.571429	2.72759	2	1	8
c693	c693.a1	c693.a1.a1	gi|116628668|ref|YP_821287.1|STER_1986|Phosphatidylglycerophosphate synthase _hit-name:pgsA _hit-score:329_hit-evalue:1e-92_identity-percent:93.33			-20.1398	33	19.8	180	14		6		7	5	1.4	24.1189	2.8	1	6
c694	c694.a1	c694.a1.a1	gi|116627584|ref|YP_820203.1|STER_0753|Type I restriction-modification system methyltransferase subunit _hit-name:hsdM1 _hit-score:1009_hit-evalue:0.0_identity-percent:95.13			-22.4021	21	60.2	534	14		7		7	16	0.4375	1.73842	0.875	1	7
c695	c695.a1	c695.a1.a1	gi|116627114|ref|YP_819733.1|STER_0216|Negative regulator of genetic competence, sporulation and motility _hit-name:mecA _hit-score:498_hit-evalue:1e-143_identity-percent:99.19			-17.2519	33	29.1	249	14		6		6	11	0.545455	2.51119	1.27273	1	7
c696	c696.a1	c696.a1.a1	gi|116628225|ref|YP_820844.1|STER_1493|Spermidine/putrescine-binding periplasmic protein _hit-name:potD _hit-score:722_hit-evalue:0.0_identity-percent:100			-25.9432	23	40.3	355	14		6		6	16	0.375	1.37137	0.875	1	7
c697	c697.a1	c697.a1.a1	gi|116627792|ref|YP_820411.1|STER_1005|tRNA and rRNA cytosine-C5-methylase _hit-name:sunL _hit-score:97_hit-evalue:4e-22_identity-percent:35.75			-20.2384	21	48.6	436	14		5		6	17	0.352941	1.25393	0.823529	1	7
c698	c698.a1	c698.a1.a1	gi|116628289|ref|YP_820908.1|STER_1560|hypothetical protein STER_1560 _hit-name:uvrB _hit-score:21_hit-evalue:5.2_identity-percent:25.758			-18.648	31	10.7	99	13		3		3	3	1	9	4.33333	1	8
c699	c699.a1	c699.a1.a1	gi|116627307|ref|YP_819926.1|STER_0444|lactose transport regulator _hit-name:fruR _hit-score:444_hit-evalue:1e-127_identity-percent:95.16			-16.3226	20	26.9	248	13		5		5	11	0.454545	1.84804	1.18182	1	7
c700	c700.a1	c700.a1.a1	gi|116627862|ref|YP_820481.1|STER_1091|LysM domain _hit-name:gcaD _hit-score:24_hit-evalue:1.7_identity-percent:52.94			-25.7323	31	22.9	216	13		3		5	4	1.25	16.7828	3.25	1	6
c701	c701.a1	c701.a1.a1	gi|116627594|ref|YP_820213.1|STER_0765|hypothetical protein STER_0765 _hit-name:tnpSth1 _hit-score:30_hit-evalue:0.062_identity-percent:20.40			-16.8852	17	52.3	459	13		6		7	11	0.636364	3.32876	1.18182	1	4
c702	c702.a1	c702.a1.a1	gi|116627007|ref|YP_819626.1|STER_0059|Phosphoribosylcarboxyaminoimidazole (NCAIR) mutase _hit-name:purE _hit-score:287_hit-evalue:6e-80_identity-percent:91.56			-20.1862	41	17.3	166	13		5		6	8	0.75	4.62341	1.625	1	6
c703	c703.a1	c703.a1.a1	gi|116628227|ref|YP_820846.1|STER_1495|spermidine/putrescine ABC transporter permease protein _hit-name:potB _hit-score:524_hit-evalue:1e-151_identity-percent:100			-11.0052	8	29.8	264	13		2		2	4	0.5	2.16228	3.25	1	8
c704	c704.a1	c704.a1.a1	gi|116627378|ref|YP_819997.1|STER_0523|cell division membrane protein _hit-name:ftsW _hit-score:744_hit-evalue:0.0_identity-percent:90.37			-13.7078	13	47	426	13		4		4	7	0.571429	2.72759	1.85714	1	8
c705	c705.a1	c705.a1.a1	gi|116627030|ref|YP_819649.1|STER_0100|Predicted flavoprotein _hit-name:pepB _hit-score:23_hit-evalue:2.3_identity-percent:21.66			-20.1046	30	20.1	183	13		5		5	8	0.625	3.21697	1.625	1	8
c706	c706.a1	c706.a1.a1	gi|116627794|ref|YP_820413.1|STER_1007|ABC-type phosphate transport system, permease component _hit-name:pstC1 _hit-score:484_hit-evalue:1e-139_identity-percent:84.53			-16.4472	16	32.9	304	13		3		3	5	0.6	2.98107	2.6	1	8
c707	c707.a1	c707.a1.a1	gi|116628518|ref|YP_821137.1|STER_1813|Metal-dependent amidase/aminoacylase/carboxypeptidase _hit-name:hipO3 _hit-score:761_hit-evalue:0.0_identity-percent:99.73			-23.5809	16	41.6	377	13		4		4	12	0.333333	1.15443	1.08333	1	7
c708	c708.a1	c708.a1.a1	gi|116628231|ref|YP_820850.1|STER_1499|Dihydroneopterin aldolase _hit-name:folQ _hit-score:238_hit-evalue:2e-65_identity-percent:99.15			-18.1824	62	13.5	119	13		4		4	4	1	9	3.25	1	7
c709	c709.a1	c709.a1.a1	gi|116627035|ref|YP_819654.1|STER_0108|Transcriptional repressor of class III stress genes _hit-name:ctsR _hit-score:247_hit-evalue:7e-68_identity-percent:98.44			-25.8907	30	17	151	13		3		4	4	1	9	3.25	1	8
c710	c710.a1	c710.a1.a1	gi|116627191|ref|YP_819810.1|STER_0305|CBS domain containing protein _hit-name:rexB _hit-score:28_hit-evalue:0.078_identity-percent:21.73			-15.3878	28	18	160	13		3		4	6	0.666667	3.64159	2.16667	1	7
c711	c711.a1	c711.a1.a1	gi|116628257|ref|YP_820876.1|STER_1528|hypothetical protein STER_1528 _hit-name:corA2 _hit-score:22_hit-evalue:3.7_identity-percent:28.57			-34.1319	52	14	126	13		5		6	7	0.857143	6.19686	1.85714	1	8
c712	c712.a1	c712.a1.a1	gi|116627013|ref|YP_819632.1|STER_0066|Arginine repressor _hit-name:argR _hit-score:271_hit-evalue:3e-75_identity-percent:100			-18.2684	19	15.7	141	12		2		2	3	0.666667	3.64159	4	1	6
c713	c713.a1	c713.a1.a1	gi|116628656|ref|YP_821275.1|STER_1974|hypothetical protein STER_1974 _hit-name:hsdR1 _hit-score:25_hit-evalue:0.28_identity-percent:28			-21.2958	36	11.4	100	12		3		3	3	1	9	4	1	8
c714	c714.a1	c714.a1.a1	gi|116627730|ref|YP_820349.1|STER_0929|ndk|Nucleoside diphosphate kinase _hit-name:ndk _hit-score:255_hit-evalue:2e-70_identity-percent:89.43			-13.1224	35	15.7	142	12		4		4	4	1	9	3	1	7
c715	c715.a1	c715.a1.a1	gi|116628622|ref|YP_821241.1|STER_1935|ATPase related to the helicase subunit of the Holliday junction resolvase _hit-name:cshA _hit-score:827_hit-evalue:0.0_identity-percent:100			-17.26	10	46.3	422	12		4		4	21	0.190476	0.550516	0.571429	1	7
c716	c716.a1	c716.a1.a1	gi|116628436|ref|YP_821055.1|STER_1716|Deoxycytidylate deaminase _hit-name:comEB _hit-score:315_hit-evalue:3e-88_identity-percent:100			-9.80911	16	16.8	151	12		2		3	7	0.428571	1.6827	1.71429	1	6
c717	c717.a1	c717.a1.a1	gi|116628234|ref|YP_820853.1|STER_1504|Folylpolyglutamate synthase _hit-name:folC2 _hit-score:832_hit-evalue:0.0_identity-percent:99.76			-13.9593	13	46.8	420	12		4		4	13	0.307692	1.03092	0.923077	1	6
c718	c718.a1	c718.a1.a1	gi|116627499|ref|YP_820118.1|STER_0660|5,10-methylene-tetrahydrofolate dehydrogenase/Methenyl tetrahydrofolate cyclohydrolase _hit-name:folD _hit-score:528_hit-evalue:1e-152_identity-percent:94.01			-12.967	18	31.3	284	12		4		4	13	0.307692	1.03092	0.923077	1	6
c719	c719.a1	c719.a1.a1	gi|116627996|ref|YP_820615.1|STER_1231|hypothetical protein STER_1231 _hit-name:mvaS _hit-score:29_hit-evalue:0.12_identity-percent:25.45			-19.658	16	34.7	321	12		5		5	10	0.5	2.16228	1.2	1	7
c720	c720.a1	c720.a1.a1	gi|116627078|ref|YP_819697.1|STER_0158|Fructose-2,6-bisphosphatase _hit-name:gpmA _hit-score:53_hit-evalue:4e-09_identity-percent:33.721			-15.2609	26	26	234	12		4		4	7	0.571429	2.72759	1.71429	1	5
c721	c721.a1	c721.a1.a1	gi|116628269|ref|YP_820888.1|STER_1540|ABC-type polar amino acid transport system, ATPase component _hit-name:gnlQ _hit-score:234_hit-evalue:1e-63_identity-percent:48.13			-37.2453	30	28	252	12		5		7	7	1	9	1.71429	1	6
c722	c722.a1	c722.a1.a1	gi|116627840|ref|YP_820459.1|STER_1063|Glycosyltransferase _hit-name:eps15 _hit-score:135_hit-evalue:8e-34_identity-percent:36.55			-11.164	14	40.4	359	12		4		4	12	0.333333	1.15443	1	1	7
c723	c723.a1	c723.a1.a1	gi|116628174|ref|YP_820793.1|STER_1435|ABC-type polysaccharide/polyol phosphate export system, permease component _hit-name:rgpC _hit-score:314_hit-evalue:9e-88_identity-percent:58.73			-14.1391	10	30.5	268	12		2		2	5	0.4	1.51189	2.4	1	8
c724	c724.a1	c724.a1.a1	gi|116627537|ref|YP_820156.1|STER_0702|SAM-dependent methyltransferase related to tRNA (uracil-5-)-methyltransferase _hit-name:radA _hit-score:34_hit-evalue:0.004_identity-percent:27.67			-26.9888	17	51.2	453	12		5		5	21	0.238095	0.730196	0.571429	1	7
c725	c725.a1	c725.a1.a1	gi|116627791|ref|YP_820410.1|STER_1004|Archaeal fructose-1,6-bisphosphatase or related enzyme of inositol monophosphatase family _hit-name:suhB _hit-score:504_hit-evalue:1e-145_identity-percent:98.82			-18.0461	15	28.5	255	12		4		6	7	0.857143	6.19686	1.71429	1	6
c726	c726.a1	c726.a1.a1	gi|116627383|ref|YP_820002.1|STER_0528|Regulator of signaling phosphorelay (PSP1/tpl family) _hit-name:sip _hit-score:526_hit-evalue:1e-151_identity-percent:99.62			-12.882	25	29.7	268	12		5		6	16	0.375	1.37137	0.75	1	6
c727	c727.a1	c727.a1.a1	gi|116628017|ref|YP_820636.1|STER_1255|Sortase (surface protein transpeptidase) _hit-name:ftsK _hit-score:25_hit-evalue:1.3_identity-percent:24.52			-18.0631	40	28	253	12		7		7	12	0.583333	2.83119	1	1	6
c728	c728.a1	c728.a1.a1	gi|116627859|ref|YP_820478.1|STER_1088|rpmI|Ribosomal protein L35 _hit-name:rpmI _hit-score:134_hit-evalue:3e-34_identity-percent:98.48			-14.2499	31	7.7	66	11		4		4	2	2	99	5.5	1	6
c729	c729.a1	c729.a1.a1	gi|116627709|ref|YP_820328.1|STER_0904|Uncharacterized Zn-ribbon-containing protein involved in phosphonate metabolism _hit-name:phnA _hit-score:225_hit-evalue:2e-61_identity-percent:99.08			-16.0259	46	12	109	11		4		4	4	1	9	2.75	1	6
c730	c730.a1	c730.a1.a1	gi|116628601|ref|YP_821220.1|STER_1910|Predicted acyltransferase _hit-name:mvaA _hit-score:32_hit-evalue:0.029_identity-percent:23.33			-17.6533	10	68.2	607	11		4		4	18	0.222222	0.668101	0.611111	1	7
c731	c731.a1	c731.a1.a1	gi|116628390|ref|YP_821009.1|STER_1668|mraW|Predicted S-adenosylmethionine-dependent methyltransferase involved in cell envelope biogenesis _hit-name:mraW _hit-score:589_hit-evalue:1e-170_identity-percent:95.56			-15.6784	22	35.7	316	11		5		5	8	0.625	3.21697	1.375	1	6
c732	c732.a1	c732.a1.a1	gi|116627168|ref|YP_819787.1|STER_0280|Cell division initiation protein _hit-name:divIVA _hit-score:44_hit-evalue:9e-07_identity-percent:40			-26.3132	39	12.3	110	11		3		3	2	1.5	30.6228	5.5	1	8
c733	c733.a1	c733.a1.a1	gi|116628161|ref|YP_820780.1|STER_1422|ppnK|NAD kinase _hit-name:ppnK _hit-score:521_hit-evalue:1e-150_identity-percent:97.76			-17.3691	31	29.8	268	11		6		6	12	0.5	2.16228	0.916667	1	6
c734	c734.a1	c734.a1.a1	gi|116628276|ref|YP_820895.1|STER_1547|Predicted transcriptional regulator _hit-name:copY _hit-score:285_hit-evalue:3e-79_identity-percent:99.30			-16.5534	25	15.5	143	11		3		3	8	0.375	1.37137	1.375	1	5
c735	c735.a1	c735.a1.a1	gi|116627079|ref|YP_819698.1|STER_0159|D-alanyl-D-alanine carboxypeptidase _hit-name:dacB _hit-score:518_hit-evalue:1e-149_identity-percent:98.8			-12.0387	25	29.5	265	11		4		4	5	0.8	5.30957	2.2	1	5
c736	c736.a1	c736.a1.a1	gi|116627408|ref|YP_820027.1|STER_0556|Xanthine/uracil permease _hit-name:pyrP _hit-score:669_hit-evalue:0.0_identity-percent:83.52			-12.1297	9	44.8	425	11		4		4	6	0.666667	3.64159	1.83333	1	7
c737	c737.a1	c737.a1.a1	gi|116627711|ref|YP_820330.1|STER_0906|ABC-type polar amino acid transport system, ATPase component _hit-name:gnlQ _hit-score:178_hit-evalue:5e-47_identity-percent:42.71			-23.6375	19	23.3	209	11		3		4	6	0.666667	3.64159	1.83333	1	6
c738	c738.a1	c738.a1.a1	gi|116627473|ref|YP_820092.1|STER_0629|hypothetical protein STER_0629 _hit-name:hk07 _hit-score:24_hit-evalue:0.36_identity-percent:30.30			-13.7949	24	9.8	84	11		3		3	6	0.5	2.16228	1.83333	1	7
c739	c739.a1	c739.a1.a1	gi|116628397|ref|YP_821016.1|STER_1676|Glutamate 5-kinase _hit-name:proB _hit-score:509_hit-evalue:1e-146_identity-percent:99.62			-15.7809	14	28.9	267	11		4		4	9	0.444444	1.78256	1.22222	1	6
c740	c740.a1	c740.a1.a1	gi|116627925|ref|YP_820544.1|STER_1156|hypothetical protein STER_1156 _hit-name:idi _hit-score:22_hit-evalue:1.4_identity-percent:32			-12.3445	43	8.4	73	11		2		3	6	0.5	2.16228	1.83333	1	6
c741	c741.a1	c741.a1.a1	gi|116627021|ref|YP_819640.1|STER_0074|ruvA|Holliday junction resolvasome, DNA-binding subunit _hit-name:ruvA _hit-score:344_hit-evalue:7e-97_identity-percent:91.32			-26.5681	47	21.6	196	11		4		4	4	1	9	2.75	1	8
c742	c742.a1	c742.a1.a1	gi|116627670|ref|YP_820289.1|STER_0852|16S RNA G1207 methylase RsmC _hit-name:tnp1193 _hit-score:_hit-evalue:1.2_identity-percent:23.68			-20.3078	30	21.5	196	11		4		4	6	0.666667	3.64159	1.83333	1	6
c743	c743.a1	c743.a1.a1	gi|116627096|ref|YP_819715.1|STER_0197|hypothetical protein STER_0197 _hit-name:pbp2X _hit-score:27_hit-evalue:0.42_identity-percent:25			-18.6717	25	27.4	247	11		4		4	11	0.363636	1.31013	1	1	6
c744	c744.a1	c744.a1.a1	gi|116627259|ref|YP_819878.1|STER_0381|Predicted nucleic-acid-binding protein implicated in transcription termination _hit-name:rplN _hit-score:25_hit-evalue:0.20_identity-percent:32			-10.9223	25	11.2	98	10		2		2	3	0.666667	3.64159	3.33333	1	7
c745	c745.a1	c745.a1.a1	gi|116627668|ref|YP_820287.1|STER_0850|rpsT|Ribosomal protein S20 _hit-name:rpsT _hit-score:116_hit-evalue:5e-29_identity-percent:80.76			-7.40548	32	8.3	78	10		3		3	1	3	999	10	1	8
c746	c746.a1	c746.a1.a1	gi|116628319|ref|YP_820938.1|STER_1592|gatC|Asp-tRNA-Asn/Glu-tRNA-Gln amidotransferase C subunit _hit-name:tnp1239 _hit-score:_hit-evalue:5.3_identity-percent:42.85			-14.9069	23	11	100	10		2		2	3	0.666667	3.64159	3.33333	1	6
c747	c747.a1	c747.a1.a1	gi|116627869|ref|YP_820488.1|STER_1099|ADP-ribose pyrophosphatase _hit-name:mutT _hit-score:342_hit-evalue:1e-96_identity-percent:99.375			-20.1488	36	18.8	160	10		5		5	11	0.454545	1.84804	0.909091	1	7
c748	c748.a1	c748.a1.a1	gi|116627636|ref|YP_820255.1|STER_0813|Uncharacterized conserved phage related protein _hit-name:asd _hit-score:28_hit-evalue:0.12_identity-percent:31.11			-6.58286	11	18.8	176	10		2		3	5	0.6	2.98107	2	1	7
c749	c749.a1	c749.a1.a1	gi|116627182|ref|YP_819801.1|STER_0296|Integral membrane protein, interacts with FtsH _hit-name:norN _hit-score:31_hit-evalue:0.015_identity-percent:27.38			-18.9363	20	25.1	229	10		3		4	1	4	9999	10	1	7
c750	c750.a1	c750.a1.a1	gi|116628185|ref|YP_820804.1|STER_1446|Glycosyltransferase involved in cell wall biogenesis _hit-name:rgpX2 _hit-score:35_hit-evalue:0.002_identity-percent:21.76			-11.2476	18	34.9	308	10		4		4	10	0.4	1.51189	1	1	5
c751	c751.a1	c751.a1.a1	gi|116626978|ref|YP_819597.1|STER_0006|Peptidyl-tRNA hydrolase _hit-name:pth _hit-score:380_hit-evalue:1e-108_identity-percent:100			-15.1805	18	21.2	189	10		3		3	11	0.272727	0.873817	0.909091	1	7
c752	c752.a1	c752.a1.a1	gi|116627262|ref|YP_819881.1|STER_0384|rbfA|Ribosome-binding factor A _hit-name:rbfA _hit-score:230_hit-evalue:6e-63_identity-percent:100			-21.9931	49	13.3	117	10		4		4	5	0.8	5.30957	2	1	6
c753	c753.a1	c753.a1.a1	gi|116626981|ref|YP_819600.1|STER_0009|Septum formation initiator _hit-name:divIC _hit-score:185_hit-evalue:2e-49_identity-percent:76.42			-9.02919	18	14.6	123	10		2		2	2	1	9	5	1	6
c754	c754.a1	c754.a1.a1	gi|116628352|ref|YP_820971.1|STER_1629|Beta-lactamase class C and other penicillin binding protein _hit-name:ptsI _hit-score:25_hit-evalue:1.7_identity-percent:30.43			-14.6516	9	35.8	318	10		3		3	15	0.2	0.584893	0.666667	1	7
c755	c755.a1	c755.a1.a1	gi|116627864|ref|YP_820483.1|STER_1093|hypothetical protein STER_1093 _hit-name:adcB _hit-score:24_hit-evalue:1.2_identity-percent:26.19			-9.39794	11	19.9	166	10		2		2	5	0.4	1.51189	2	1	8
c756	c756.a1	c756.a1.a1	gi|116628489|ref|YP_821108.1|STER_1774|Mg-dependent DNase _hit-name:tatD _hit-score:510_hit-evalue:1e-146_identity-percent:99.22			-15.1211	10	28.9	258	10		2		2	12	0.166667	0.467799	0.833333	1	7
c757	c757.a1	c757.a1.a1	gi|116628179|ref|YP_820798.1|STER_1440|Glycosyltransferase involved in cell wall biogenesis _hit-name:rgpX2 _hit-score:39_hit-evalue:6e-05_identity-percent:26.66			-15.7719	17	27	238	10		3		3	9	0.333333	1.15443	1.11111	1	7
c758	c758.a1	c758.a1.a1	gi|116628282|ref|YP_820901.1|STER_1553|Anthranilate/para-aminobenzoate synthase component II _hit-name:trpG _hit-score:380_hit-evalue:1e-108_identity-percent:98.93			-22.061	27	20.8	188	10		3		4	7	0.571429	2.72759	1.42857	1	6
c759	c759.a1	c759.a1.a1	gi|116627188|ref|YP_819807.1|STER_0302|Glutamate racemase _hit-name:glr _hit-score:530_hit-evalue:1e-152_identity-percent:99.63			-14.308	18	29.9	271	10		3		3	15	0.2	0.584893	0.666667	1	7
c760	c760.a1	c760.a1.a1	gi|116627836|ref|YP_820455.1|STER_1059|Glycosyltransferase involved in cell wall biogenesis _hit-name:rgpX2 _hit-score:89_hit-evalue:1e-19_identity-percent:29.95			-14.8645	10	37.9	326	10		3		3	18	0.166667	0.467799	0.555556	1	6
c761	c761.a1	c761.a1.a1	gi|116628600|ref|YP_821219.1|STER_1909|ruvB|Holliday junction resolvasome, helicase subunit _hit-name:ruvB _hit-score:629_hit-evalue:0.0_identity-percent:99.68			-8.40073	16	35.7	318	10		3		3	12	0.25	0.778279	0.833333	1	6
c762	c762.a1	c762.a1.a1	gi|116627719|ref|YP_820338.1|STER_0917|Predicted small molecule binding protein (contains 3H domain) _hit-name:htrA _hit-score:27_hit-evalue:0.25_identity-percent:23.43			-10.6977	6	19.4	171	10		2		3	8	0.375	1.37137	1.25	1	6
c763	c763.a1	c763.a1.a1	gi|116628141|ref|YP_820760.1|STER_1400|Predicted hydrolase of the HAD superfamily _hit-name:pplB _hit-score:54_hit-evalue:2e-09_identity-percent:23.14			-15.6656	14	29.7	272	10		4		4	11	0.363636	1.31013	0.909091	1	4
c764	c764.a1	c764.a1.a1	gi|116628665|ref|YP_821284.1|STER_1983|ABC-type cobalt transport system, permease component CbiQ or related transporter _hit-name:rpsA _hit-score:23_hit-evalue:5.1_identity-percent:30			-11.4462	20	29.9	264	10		4		4	11	0.363636	1.31013	0.909091	1	6
c765	c765.a1	c765.a1.a1	gi|116628069|ref|YP_820688.1|STER_1315|Branched-chain amino acid permease _hit-name:brnQ _hit-score:779_hit-evalue:0.0_identity-percent:91.85			-10.1044	6	46.8	442	9		3		3	7	0.428571	1.6827	1.28571	1	5
c766	c766.a1	c766.a1.a1	gi|116627997|ref|YP_820616.1|STER_1232|hypothetical protein STER_1232 _hit-name:fba _hit-score:28_hit-evalue:0.18_identity-percent:25			-20.1863	14	26	235	9		4		4	5	0.8	5.30957	1.8	1	7
c767	c767.a1	c767.a1.a1	gi|116627532|ref|YP_820151.1|STER_0697|Prephenate dehydratase _hit-name:pheA _hit-score:528_hit-evalue:1e-152_identity-percent:96.71			-16.7748	14	30.4	274	9		3		3	15	0.2	0.584893	0.6	1	6
c768	c768.a1	c768.a1.a1	gi|116627702|ref|YP_820321.1|STER_0895|ABC-type metal ion transport system, periplasmic component/surface adhesin _hit-name:adcA _hit-score:946_hit-evalue:0.0_identity-percent:92.60			-14.5014	14	58	514	9		5		5	19	0.263158	0.832981	0.473684	1	4
c769	c769.a1	c769.a1.a1	gi|116627650|ref|YP_820269.1|STER_0828|Transcriptional regulator, xre family _hit-name:ccpA _hit-score:29_hit-evalue:0.077_identity-percent:28.84			-8.64329	15	33.2	282	9		4		4	12	0.333333	1.15443	0.75	1	4
c770	c770.a1	c770.a1.a1	gi|116627056|ref|YP_819675.1|STER_0131|hypothetical protein STER_0131 _hit-name:amiA2 _hit-score:30_hit-evalue:0.10_identity-percent:19.48			-13.9118	12	62.6	571	9		4		4	22	0.181818	0.519911	0.409091	1	5
c771	c771.a1	c771.a1.a1	gi|116628308|ref|YP_820927.1|STER_1581|Uncharacterized homolog of plant Iojap protein _hit-name:ffh _hit-score:25_hit-evalue:0.30_identity-percent:21.27			-5.62375	24	13.1	117	9		3		4	6	0.666667	3.64159	1.5	1	4
c772	c772.a1	c772.a1.a1	gi|116627768|ref|YP_820387.1|STER_0975|CRISPR-system related protein, RAMP superfamily _hit-name:murN _hit-score:29_hit-evalue:0.073_identity-percent:23.2			-25.7833	28	24.5	220	9		4		4	9	0.444444	1.78256	1	1	4
c773	c773.a1	c773.a1.a1	gi|116627741|ref|YP_820360.1|STER_0941|Alpha-acetolactate decarboxylase _hit-name:aldB _hit-score:417_hit-evalue:1e-119_identity-percent:87.86			-20.4809	18	26.7	239	9		3		3	4	0.75	4.62341	2.25	1	4
c774	c774.a1	c774.a1.a1	gi|116628068|ref|YP_820687.1|STER_1314|Conserved domain frequently associated with peptide methionine sulfoxide reductase _hit-name:msrA1 _hit-score:653_hit-evalue:0.0_identity-percent:99.36			-18.1987	25	35.6	316	9		5		5	13	0.384615	1.42446	0.692308	1	6
c775	c775.a1	c775.a1.a1	gi|116627419|ref|YP_820038.1|STER_0572|ABC-type antimicrobial peptide transport system, permease component _hit-name:mutM _hit-score:27_hit-evalue:0.38_identity-percent:29.16			-13.8939	17	37.8	348	9		4		4	11	0.363636	1.31013	0.818182	1	5
c776	c776.a1	c776.a1.a1	gi|116628029|ref|YP_820648.1|STER_1269|Acetyltransferase, GNAT family _hit-name:rimI _hit-score:37_hit-evalue:2e-04_identity-percent:23.76			-20.5581	36	20	172	9		4		4	9	0.444444	1.78256	1	1	5
c777	c777.a1	c777.a1.a1	gi|116627906|ref|YP_820525.1|STER_1136|Biotin operon repressor _hit-name:birA _hit-score:616_hit-evalue:1e-178_identity-percent:98.71			-9.63481	15	34.7	312	9		3		3	16	0.1875	0.539927	0.5625	1	6
c778	c778.a1	c778.a1.a1	gi|116627964|ref|YP_820583.1|STER_1197|cell division membrane protein _hit-name:rodA _hit-score:777_hit-evalue:0.0_identity-percent:86.10			-10.1698	7	52.5	475	9		2		2	5	0.4	1.51189	1.8	1	7
c779	c779.a1	c779.a1.a1	gi|116628527|ref|YP_821146.1|STER_1823|Predicted transporter component _hit-name:proWX _hit-score:29_hit-evalue:0.098_identity-percent:29.85			-11.0191	17	37.1	343	9		3		3	11	0.272727	0.873817	0.818182	1	8
c780	c780.a1	c780.a1.a1	gi|116627254|ref|YP_819873.1|STER_0376|Predicted ATPase or kinase _hit-name:clpE _hit-score:29_hit-evalue:0.030_identity-percent:30.18			-8.64207	18	16.2	147	9		2		2	7	0.285714	0.930698	1.28571	1	6
c781	c781.a1	c781.a1.a1	gi|116628012|ref|YP_820631.1|STER_1247|Glutaredoxin or related protein _hit-name:spxA _hit-score:26_hit-evalue:0.13_identity-percent:31.42			-18.6048	60	8.3	74	9		4		5	3	1.66667	45.4159	3	1	6
c782	c782.a1	c782.a1.a1	gi|116627443|ref|YP_820062.1|STER_0598|Mevalonate kinase _hit-name:mvaK1 _hit-score:494_hit-evalue:1e-142_identity-percent:90.20			-9.81276	10	30.4	286	9		2		2	11	0.181818	0.519911	0.818182	1	7
c783	c783.a1	c783.a1.a1	gi|116628178|ref|YP_820797.1|STER_1439|hypothetical protein STER_1439 _hit-name:tnpSth1 _hit-score:25_hit-evalue:0.51_identity-percent:36.36			-16.6198	18	13.6	118	8		2		2	2	1	9	4	1	4
c784	c784.a1	c784.a1.a1	gi|116627955|ref|YP_820574.1|STER_1188|Putative primosome component or related protein _hit-name:dnaD _hit-score:462_hit-evalue:1e-132_identity-percent:100			-10.3675	19	26	232	8		2		3	8	0.375	1.37137	1	1	5
c785	c785.a1	c785.a1.a1	gi|116627993|ref|YP_820612.1|STER_1228|Predicted SAM-dependent methyltransferase _hit-name:nagA _hit-score:26_hit-evalue:0.49_identity-percent:30.48			-14.8011	17	25.3	228	8		3		3	12	0.25	0.778279	0.666667	1	6
c786	c786.a1	c786.a1.a1	gi|116627180|ref|YP_819799.1|STER_0294|rRNA methylase _hit-name:spoU _hit-score:477_hit-evalue:1e-137_identity-percent:100			-17.1355	13	26.8	245	8		2		2	13	0.153846	0.425103	0.615385	1	6
c787	c787.a1	c787.a1.a1	gi|116627842|ref|YP_820461.1|STER_1065|UDP-N-acetylglucosamine:LPS N-acetylglucosamine transferase _hit-name:eps2 _hit-score:256_hit-evalue:2e-70_identity-percent:77.85			-13.7583	30	18.2	158	8		3		4	9	0.444444	1.78256	0.888889	1	4
c788	c788.a1	c788.a1.a1	gi|116628299|ref|YP_820918.1|STER_1572|ABC-type multidrug transport system, ATPase component _hit-name:livF _hit-score:110_hit-evalue:2e-26_identity-percent:31.98			-10.2774	13	26.7	243	8		2		2	8	0.25	0.778279	1	1	6
c789	c789.a1	c789.a1.a1	gi|116628038|ref|YP_820657.1|STER_1279|Phosphatidylserine/phosphatidylglycerophosphate/cardiolipin synthase or related enzyme _hit-name:cls _hit-score:905_hit-evalue:0.0_identity-percent:99.55			-9.81565	14	51.4	449	8		4		4	17	0.235294	0.719072	0.470588	1	5
c790	c790.a1	c790.a1.a1	gi|116627683|ref|YP_820302.1|STER_0869|Predicted PP-loop superfamily ATPase _hit-name:argG _hit-score:30_hit-evalue:0.032_identity-percent:27.27			-17.5224	23	24	217	8		3		3	8	0.375	1.37137	1	1	5
c791	c791.a1	c791.a1.a1	gi|116627291|ref|YP_819910.1|STER_0426|Predicted sugar phosphatase of HAD family _hit-name:ackA _hit-score:25_hit-evalue:0.99_identity-percent:29.26			-10.1619	13	23.9	212	8		2		3	14	0.214286	0.637894	0.571429	1	6
c792	c792.a1	c792.a1.a1	gi|116627553|ref|YP_820172.1|STER_0720|Prolipoprotein diacylglyceryltransferase _hit-name:lgt _hit-score:496_hit-evalue:1e-142_identity-percent:94.29			-6.34161	13	29.7	263	8		2		2	10	0.2	0.584893	0.8	1	7
c793	c793.a1	c793.a1.a1	gi|116628636|ref|YP_821255.1|STER_1949|hypothetical protein STER_1949 _hit-name:ppc _hit-score:24_hit-evalue:1.2_identity-percent:27.65			-10.1192	18	16.8	140	8		2		2	6	0.333333	1.15443	1.33333	1	4
c794	c794.a1	c794.a1.a1	gi|116627561|ref|YP_820180.1|STER_0728|hypothetical protein STER_0728 _hit-name:gyrA _hit-score:20_hit-evalue:5.3_identity-percent:37.5			-10.2104	47	8	70	8		3		3	5	0.6	2.98107	1.6	1	5
c795	c795.a1	c795.a1.a1	gi|116628307|ref|YP_820926.1|STER_1580|SAM-dependent methyltransferase _hit-name:hemK _hit-score:36_hit-evalue:8e-04_identity-percent:29.16			-14.5629	19	30.9	269	7		4		4	9	0.444444	1.78256	0.777778	1	4
c796	c796.a1	c796.a1.a1	gi|116627127|ref|YP_819746.1|STER_0233|Transcriptional regulator _hit-name:adcR _hit-score:284_hit-evalue:5e-79_identity-percent:99.3197278911565			-11.2432	23	16.8	147	7		3		3	8	0.375	1.37137	0.875	1	5
c797	c797.a1	c797.a1.a1	gi|116628332|ref|YP_820951.1|STER_1608|NhaP-type Na+/H+ and K+/H+ antiporter _hit-name:nha _hit-score:1162_hit-evalue:0.0_identity-percent:91.35			-13.574	10	76.9	688	7		5		6	20	0.3	0.995262	0.35	1	2
c798	c798.a1	c798.a1.a1	gi|116627688|ref|YP_820307.1|STER_0874|Predicted membrane protein _hit-name:pbp2A _hit-score:26_hit-evalue:0.75_identity-percent:24.48			-17.5272	14	29.8	256	7		2		4	10	0.4	1.51189	0.7	1	4
c799	c799.a1	c799.a1.a1	gi|116627789|ref|YP_820408.1|STER_1002|Arsenate reductase or related protein, glutaredoxin family _hit-name:spxA _hit-score:109_hit-evalue:1e-26_identity-percent:44.54			-7.19111	36	13.7	118	7		2		2	4	0.5	2.16228	1.75	1	5
c800	c800.a1	c800.a1.a1	gi|116628551|ref|YP_821170.1|STER_1849|ilvH|Acetolactate synthase, small (regulatory) subunit _hit-name:ilvN _hit-score:273_hit-evalue:1e-75_identity-percent:92.40			-11.8416	27	17.5	158	7		3		3	5	0.6	2.98107	1.4	1	5
c801	c801.a1	c801.a1.a1	gi|116628625|ref|YP_821244.1|STER_1938|RNase H-like ribonuclease _hit-name:atpD _hit-score:28_hit-evalue:0.047_identity-percent:40.47			-22.0395	46	15.6	139	7		5		5	7	0.714286	4.17947	1	1	3
c802	c802.a1	c802.a1.a1	gi|116627467|ref|YP_820086.1|STER_0623|Dihydrofolate reductase _hit-name:folA _hit-score:315_hit-evalue:3e-88_identity-percent:91.61			-15.1129	33	19	167	7		3		4	9	0.444444	1.78256	0.777778	1	4
c803	c803.a1	c803.a1.a1	gi|116628176|ref|YP_820795.1|STER_1437|Glycosyltransferase _hit-name:rgpA _hit-score:666_hit-evalue:0.0_identity-percent:81.93			-19.4997	12	43.9	382	7		3		3	19	0.157895	0.43845	0.368421	1	5
c804	c804.a1	c804.a1.a1	gi|116627100|ref|YP_819719.1|STER_0201|D-Tyr-tRNAtyr deacylase _hit-name:dtd _hit-score:286_hit-evalue:8e-80_identity-percent:100			-8.55328	31	16	147	7		3		3	6	0.5	2.16228	1.16667	1	4
c805	c805.a1	c805.a1.a1	gi|116627026|ref|YP_819645.1|STER_0095|polC|DNA polymerase III, alpha subunit (gram-positive type) _hit-name:polC _hit-score:2844_hit-evalue:0.0_identity-percent:97.60			-16.2565	10	164.5	1464	7		7		7	55	0.127273	0.340518	0.127273	1	4
c806	c806.a1	c806.a1.a1	gi|116628083|ref|YP_820702.1|STER_1331|hypothetical protein STER_1331 _hit-name:llaBIIM _hit-score:449_hit-evalue:1e-128_identity-percent:99.55			-12.4837	24	25.9	224	7		3		3	12	0.25	0.778279	0.583333	1	5
c807	c807.a1	c807.a1.a1	gi|116627808|ref|YP_820427.1|STER_1022|High-affinity Fe2+/Pb2+ permease _hit-name:rpoE _hit-score:32_hit-evalue:0.026_identity-percent:29.87			-8.12843	5	61	556	6		2		2	17	0.117647	0.311134	0.352941	1	5
c808	c808.a1	c808.a1.a1	gi|116627255|ref|YP_819874.1|STER_0377|Acetyltransferase, GNAT family _hit-name:rimI _hit-score:32_hit-evalue:0.005_identity-percent:36.66			-9.4437	20	19.2	173	6		2		3	9	0.333333	1.15443	0.666667	1	4
c809	c809.a1	c809.a1.a1	gi|116628669|ref|YP_821288.1|STER_1987|Uncharacterized conserved protein containing XRE-family DNA-binding domain _hit-name:purH _hit-score:25_hit-evalue:1.1_identity-percent:38.88			-10.8984	12	32	285	6		3		3	12	0.25	0.778279	0.5	1	4
c810	c810.a1	c810.a1.a1	gi|116627565|ref|YP_820184.1|STER_0732|hypothetical protein STER_0732 _hit-name:argH _hit-score:25_hit-evalue:1.7_identity-percent:26.47			-15.3006	27	29	255	6		4		4	9	0.444444	1.78256	0.666667	1	4
c811	c811.a1	c811.a1.a1	gi|116627919|ref|YP_820538.1|STER_1150|Predicted Zn-dependent protease _hit-name:nha _hit-score:27_hit-evalue:0.40_identity-percent:26.31			-8.4023	14	26.4	239	6		2		2	8	0.25	0.778279	0.75	1	4
c812	c812.a1	c812.a1.a1	gi|116627865|ref|YP_820484.1|STER_1094|tripeptidase _hit-name:pepT _hit-score:729_hit-evalue:0.0_identity-percent:90.90			-5.95861	4	44.9	407	6		2		2	15	0.133333	0.359356	0.4	1	5
c813	c813.a1	c813.a1.a1	gi|116627935|ref|YP_820554.1|STER_1167|leuD|3-isopropylmalate dehydratase small subunit _hit-name:leuD _hit-score:409_hit-evalue:1e-116_identity-percent:100			-12.1364	23	22.7	196	6		3		4	6	0.666667	3.64159	1	1	4
c814	c814.a1	c814.a1.a1	gi|116628309|ref|YP_820928.1|STER_1582|Predicted HD superfamily hydrolase involved in NAD metabolism _hit-name:folD _hit-score:27_hit-evalue:0.18_identity-percent:34.375			-15.0362	23	22.5	196	6		3		3	11	0.272727	0.873817	0.545455	1	4
c815	c815.a1	c815.a1.a1	gi|116627596|ref|YP_820215.1|STER_0768|Fe2+/Zn2+ uptake regulation protein _hit-name:fur _hit-score:301_hit-evalue:4e-84_identity-percent:99.31			-14.2968	17	16.6	145	6		2		2	5	0.4	1.51189	1.2	1	4
c816	c816.a1	c816.a1.a1	gi|116628273|ref|YP_820892.1|STER_1544|ddl|D-alanine-D-alanine|reversed ligase or related ATP-grasp enzyme _hit-name:ddl _hit-score:678_hit-evalue:0.0_identity-percent:99.71			-6.84848	6	38.4	348	6		3		3	18	0.166667	0.467799	0.333333	1	2
c817	c817.a1	c817.a1.a1	gi|116627843|ref|YP_820462.1|STER_1067|Sugar transferase involved in lipopolysaccharide synthesis _hit-name:epsE _hit-score:805_hit-evalue:0.0_identity-percent:92.02			-13.8493	12	52	455	6		4		4	16	0.25	0.778279	0.375	1	4
c818	c818.a1	c818.a1.a1	gi|116627509|ref|YP_820128.1|STER_0673|secG|Preprotein translocase subunit SecG _hit-name:secG _hit-score:137_hit-evalue:3e-35_identity-percent:89.74			-15.8204	46	8.6	78	6		3		3	3	1	9	2	1	4
c819	c819.a1	c819.a1.a1	gi|116627944|ref|YP_820563.1|STER_1176|hypothetical protein STER_1176 _hit-name:secA _hit-score:26_hit-evalue:0.38_identity-percent:22.22			-6.3697	21	21	189	6		3		4	10	0.4	1.51189	0.6	1	3
c820	c820.a1	c820.a1.a1	gi|116627812|ref|YP_820431.1|STER_1026|ABC-type spermidine/putrescine transport system, ATPase component _hit-name:fatA _hit-score:489_hit-evalue:1e-140_identity-percent:100			-9.52413	14	28.2	251	6		3		3	14	0.214286	0.637894	0.428571	1	4
c821	c821.a1	c821.a1.a1	gi|116628132|ref|YP_820751.1|STER_1390|Predicted membrane protein _hit-name:pyrP _hit-score:24_hit-evalue:1.9_identity-percent:25.53			-7.05869	17	26.6	232	6		3		3	11	0.272727	0.873817	0.545455	1	3
c822	c822.a1	c822.a1.a1	gi|116627426|ref|YP_820045.1|STER_0579|ABC-type multidrug transport system, ATPase and permease component _hit-name:lmrA2 _hit-score:464_hit-evalue:1e-132_identity-percent:42.47			-9.53414	7	66.4	595	5	2	3	2	3	21	0.142857	0.389495	0.238095	1	3
c822	c822.a2	c822.a2.a1	gi|116627626|ref|YP_820245.1|STER_0800|ABC-type multidrug transport system, ATPase and permease component _hit-name:lmrA2 _hit-score:336_hit-evalue:5e-94_identity-percent:34.17			-5.22185	5	65.8	582	4	1	2	1	2	22	0.0909091	0.232847	0.181818	1	3
c823	c823.a1	c823.a1.a1	gi|116628194|ref|YP_820813.1|STER_1456|NUDIX family hydrolase _hit-name:tnp1191 _hit-score:_hit-evalue:0.80_identity-percent:29.41			-13.4857	24	18.1	154	6		2		2	10	0.2	0.584893	0.6	1	5
c824	c824.a1	c824.a1.a1	gi|116628667|ref|YP_821286.1|STER_1985|ABC-type cobalt transport system, ATPase component _hit-name:potA _hit-score:136_hit-evalue:4e-34_identity-percent:35.94			-9.41454	13	30.8	276	6		2		2	11	0.181818	0.519911	0.545455	1	5
c825	c825.a1	c825.a1.a1	gi|116627115|ref|YP_819734.1|STER_0217|UDP-N-acetylmuramyl pentapeptide phosphotransferase/UDP-N-acetylglucosamine-1-phosphate transferase _hit-name:rgpG _hit-score:677_hit-evalue:0.0_identity-percent:91.16			-9.84164	4	42.1	385	5		2		2	7	0.285714	0.930698	0.714286	1	4
c826	c826.a1	c826.a1.a1	gi|116628389|ref|YP_821008.1|STER_1667|Protein required for the initiation of cell division _hit-name:ftsL _hit-score:200_hit-evalue:4e-54_identity-percent:99.0566037735849			-9.34119	19	12	106	5		3		3	4	0.75	4.62341	1.25	1	3
c827	c827.a1	c827.a1.a1	gi|116627829|ref|YP_820448.1|STER_1048|hypothetical protein STER_1048 _hit-name:sbcC _hit-score:26_hit-evalue:0.14_identity-percent:28.57			-6.29087	32	10.4	92	5		4		4	6	0.666667	3.64159	0.833333	1	3
c828	c828.a1	c828.a1.a1	gi|116627217|ref|YP_819836.1|STER_0336|NUDIX family hydrolase _hit-name:mutT _hit-score:27_hit-evalue:1.1_identity-percent:29.16			-7.92038	7	63.1	548	5		3		3	19	0.157895	0.43845	0.263158	1	4
c829	c829.a1	c829.a1.a1	gi|116627991|ref|YP_820610.1|STER_1225|Glycine/D-amino acid oxidase (deaminating) _hit-name:gid _hit-score:27_hit-evalue:0.68_identity-percent:52.63			-12.5938	12	39.5	363	5		3		3	17	0.176471	0.501311	0.294118	1	3
c830	c830.a1	c830.a1.a1	gi|116628253|ref|YP_820872.1|STER_1524|Predicted O-methyltransferase _hit-name:hemK _hit-score:30_hit-evalue:0.030_identity-percent:23.80			-15.8833	25	28.7	254	5		4		4	15	0.266667	0.84785	0.333333	1	3
c831	c831.a1	c831.a1.a1	gi|116627485|ref|YP_820104.1|STER_0646|hypothetical protein STER_0646 _hit-name:asnA _hit-score:23_hit-evalue:1.1_identity-percent:26.31			-7.47119	43	11.6	100	5		3		3	5	0.6	2.98107	1	1	3
c832	c832.a1	c832.a1.a1	gi|116628633|ref|YP_821252.1|STER_1946|hypothetical protein STER_1946 _hit-name:hk05 _hit-score:27_hit-evalue:0.36_identity-percent:32.60			-11.7178	16	31	267	5		3		3	10	0.3	0.995262	0.5	1	4
c833	c833.a1	c833.a1.a1	gi|116627981|ref|YP_820600.1|STER_1215|Acyl-ACP thioesterase _hit-name:tnp1193 _hit-score:_hit-evalue:3.5_identity-percent:26.08			-10.2076	10	28.7	247	5		2		2	8	0.25	0.778279	0.625	1	3
c834	c834.a1	c834.a1.a1	gi|116628334|ref|YP_820953.1|STER_1610|SAM-dependent methyltransferase _hit-name:fhs _hit-score:28_hit-evalue:0.094_identity-percent:25.84			-9.12203	26	20.3	182	5		3		3	5	0.6	2.98107	1	1	3
c835	c835.a1	c835.a1.a1	gi|116627697|ref|YP_820316.1|STER_0885|Cysteine synthase _hit-name:cysM2 _hit-score:567_hit-evalue:1e-164_identity-percent:94.05			-7.87225	10	32.6	303	5		2		2	9	0.222222	0.668101	0.555556	1	4
c836	c836.a1	c836.a1.a1	gi|116628437|ref|YP_821056.1|STER_1717|aminopeptidase P _hit-name:pepP _hit-score:667_hit-evalue:0.0_identity-percent:95.75			-11.8792	16	39.9	353	5		3		3	9	0.333333	1.15443	0.555556	1	3
c837	c837.a1	c837.a1.a1	gi|116627743|ref|YP_820362.1|STER_0946|Transcriptional regulator _hit-name:priA _hit-score:29_hit-evalue:0.059_identity-percent:29.48			-7.5986	14	22.8	191	5		2		2	11	0.181818	0.519911	0.454545	1	4
c838	c838.a1	c838.a1.a1	gi|116627685|ref|YP_820304.1|STER_0871|Pyruvate-formate lyase-activating enzyme _hit-name:nrdG _hit-score:34_hit-evalue:0.003_identity-percent:29.85			-6.58905	23	26.7	238	5		3		3	11	0.272727	0.873817	0.454545	1	3
c839	c839.a1	c839.a1.a1	gi|116627632|ref|YP_820251.1|STER_0808|Cation|reversed transport ATPase _hit-name:pacL1 _hit-score:1602_hit-evalue:0.0_identity-percent:95.67			-4.97224	4	95.5	878	5		2		2	26	0.0769231	0.193777	0.192308	1	3
c840	c840.a1	c840.a1.a1	gi|116627920|ref|YP_820539.1|STER_1151|Predicted esterase _hit-name:estA _hit-score:537_hit-evalue:1e-155_identity-percent:99.23			-9.83091	13	30.1	260	5		3		3	12	0.25	0.778279	0.416667	1	3
c841	c841.a1	c841.a1.a1	gi|116628331|ref|YP_820950.1|STER_1607|ABC-type molybdenum transport system, ATPase component/photorepair protein PhrA _hit-name:fatA _hit-score:89_hit-evalue:1e-19_identity-percent:25.40			-7.95468	8	28.9	260	4		2		2	7	0.285714	0.930698	0.571429	1	3
c842	c842.a1	c842.a1.a1	gi|116628387|ref|YP_821006.1|STER_1665|mraY|UDP-N-acetylmuramyl pentapeptide phosphotransferase/UDP-N-acetylglucosamine-1-phosphate transferase _hit-name:mraY _hit-score:667_hit-evalue:0.0_identity-percent:99.70			-4.99143	9	37.2	340	4		3		3	4	0.75	4.62341	1	1	2
c843	c843.a1	c843.a1.a1	gi|116627619|ref|YP_820238.1|STER_0792|Thymidine kinase _hit-name:tdk _hit-score:401_hit-evalue:1e-114_identity-percent:100			-9.2024	19	22.6	196	4		3		3	13	0.230769	0.701254	0.307692	1	2
c844	c844.a1	c844.a1.a1	gi|116627770|ref|YP_820389.1|STER_0977|CRISPR-system related protein, RAMP superfamily _hit-name:ilvA _hit-score:23_hit-evalue:5.6_identity-percent:32.55			-8.455	14	41	357	4		3		3	19	0.157895	0.43845	0.210526	1	3
c845	c845.a1	c845.a1.a1	gi|116627810|ref|YP_820429.1|STER_1024|hypothetical protein STER_1024 _hit-name:hsdR1 _hit-score:30_hit-evalue:0.047_identity-percent:21.38			-12.7399	11	32.6	292	4		2		2	16	0.125	0.333521	0.25	1	3
c846	c846.a1	c846.a1.a1	gi|116628670|ref|YP_821289.1|STER_1988|Predicted Zn-dependent peptidase _hit-name:hflX _hit-score:27_hit-evalue:0.63_identity-percent:23.13			-8.21667	9	49.2	425	4		3		3	24	0.125	0.333521	0.166667	1	3
c847	c847.a1	c847.a1.a1	gi|116627691|ref|YP_820310.1|STER_0877|hypothetical protein STER_0877 _hit-name:uvrC _hit-score:26_hit-evalue:0.71_identity-percent:25.37			-15.1008	17	34.1	303	4		3		3	12	0.25	0.778279	0.333333	1	3
c848	c848.a1	c848.a1.a1	gi|116627297|ref|YP_819916.1|STER_0432|(acyl-carrier-protein)|reversed S-malonyltransferase _hit-name:fabD _hit-score:584_hit-evalue:1e-169_identity-percent:99.67			-4.50585	8	32.6	306	4		2		2	12	0.166667	0.467799	0.333333	1	2
c849	c849.a1	c849.a1.a1	gi|116627874|ref|YP_820493.1|STER_1104|Uncharacterized Fe-S protein _hit-name:serB _hit-score:24_hit-evalue:3.4_identity-percent:25.80			-4.97881	8	40.8	363	4		2		2	16	0.125	0.333521	0.25	1	3
c850	c850.a1	c850.a1.a1	gi|116628009|ref|YP_820628.1|STER_1244|Isocitrate dehydrogenase _hit-name:icd _hit-score:711_hit-evalue:0.0_identity-percent:92.32			-5.80688	7	43.1	391	4		2		2	17	0.117647	0.311134	0.235294	1	3
c851	c851.a1	c851.a1.a1	gi|116628011|ref|YP_820630.1|STER_1246|Aconitase A _hit-name:citB _hit-score:1721_hit-evalue:0.0_identity-percent:98.08			-6.90623	2	97.6	887	4		2		2	33	0.0606061	0.149757	0.121212	1	3
c852	c852.a1	c852.a1.a1	gi|116627344|ref|YP_819963.1|STER_0486|Transcriptional regulator _hit-name:cmhR _hit-score:186_hit-evalue:4e-49_identity-percent:36.02			-8.40279	9	34.2	298	4		3		3	12	0.25	0.778279	0.333333	1	2
c853	c853.a1	c853.a1.a1	gi|116627546|ref|YP_820165.1|STER_0713|Predicted membrane protein _hit-name:lysS _hit-score:27_hit-evalue:0.28_identity-percent:25.92			-4.63639	8	30.6	271	4		2		2	6	0.333333	1.15443	0.666667	1	2
c854	c854.a1	c854.a1.a1	gi|116627089|ref|YP_819708.1|STER_0190|Small-conductance mechanosensitive channel _hit-name:recD _hit-score:25_hit-evalue:1.3_identity-percent:24.17			-5.20761	16	29.2	263	4		2		2	12	0.166667	0.467799	0.333333	1	3
c855	c855.a1	c855.a1.a1	gi|116627518|ref|YP_820137.1|STER_0683|hypothetical protein STER_0683 _hit-name:gatA _hit-score:22_hit-evalue:5.1_identity-percent:29.41			-10.7459	27	17	151	4		3		3	12	0.25	0.778279	0.333333	1	3
c856	c856.a1	c856.a1.a1	gi|116627489|ref|YP_820108.1|STER_0650|hypothetical protein STER_0650 _hit-name:argR _hit-score:26_hit-evalue:0.13_identity-percent:34.21			-13.1463	55	8.6	76	4		3		3	4	0.75	4.62341	1	1	2
c857	c857.a1	c857.a1.a1	gi|116627331|ref|YP_819950.1|STER_0471|ABC-type multidrug transport system, ATPase and permease component _hit-name:lmrA2 _hit-score:1119_hit-evalue:0.0_identity-percent:98.14			-6.69897	7	65.1	593	4		2		2	19	0.105263	0.274275	0.210526	1	3
c858	c858.a1	c858.a1.a1	gi|116627187|ref|YP_819806.1|STER_0301|hypothetical protein STER_0301 _hit-name:ppc _hit-score:22_hit-evalue:1.8_identity-percent:40.90			-5.42251	14	9.1	81	3		2		3	3	1	9	1	1	1
c859	c859.a1	c859.a1.a1	gi|116626984|ref|YP_819603.1|STER_0012|tRNA(Ile)-lysidine synthetase, MesJ _hit-name:labB _hit-score:24_hit-evalue:4.0_identity-percent:23.77			-6.80521	10	48.9	421	3		3		3	19	0.157895	0.43845	0.157895	1	2
c860	c860.a1	c860.a1.a1	gi|116627513|ref|YP_820132.1|STER_0677|Predicted RNA binding protein (contains ribosomal protein S1 domain) _hit-name:rpsA _hit-score:57_hit-evalue:1e-10_identity-percent:36.48			-6.55284	19	13.6	121	3		2		2	4	0.5	2.16228	0.75	1	2
c861	c861.a1	c861.a1.a1	gi|116627423|ref|YP_820042.1|STER_0576|Possible cell surface protein _hit-name:cbpD3 _hit-score:34_hit-evalue:0.013_identity-percent:42.5			-7.10791	2	108.3	996	3		2		2	42	0.047619	0.115884	0.0714286	1	2
c862	c862.a1	c862.a1.a1	gi|116627288|ref|YP_819907.1|STER_0423|SAM-dependent methyltransferase related to tRNA (uracil-5-)-methyltransferase _hit-name:rpoC _hit-score:28_hit-evalue:0.38_identity-percent:36.73			-8.68403	8	49.4	439	3		3		3	21	0.142857	0.389495	0.142857	1	2
c863	c863.a1	c863.a1.a1	gi|116627192|ref|YP_819811.1|STER_0306|xerD|Site-specific recombinase XerD _hit-name:tnp1191 _hit-score:27_hit-evalue:0.25_identity-percent:21.34			-8.7333	11	28.6	253	3		2		2	13	0.153846	0.425103	0.230769	1	2
c864	c864.a1	c864.a1.a1	gi|116628298|ref|YP_820917.1|STER_1571|Predicted ABC-type exoprotein transport system, permease component _hit-name:galK _hit-score:25_hit-evalue:1.9_identity-percent:24.48			-5.64302	7	40	345	3		2		2	14	0.142857	0.389495	0.214286	1	2
c865	c865.a1	c865.a1.a1	gi|116627202|ref|YP_819821.1|STER_0316|Transcriptional regulator, XRE-family _hit-name:plcR _hit-score:582_hit-evalue:1e-168_identity-percent:99.33			-7.24268	11	35.2	299	3		3		3	9	0.333333	1.15443	0.333333	1	1
c866	c866.a1	c866.a1.a1	gi|116627025|ref|YP_819644.1|STER_0078|spxA|Arsenate reductase or related protein, glutaredoxin family _hit-name:spxA _hit-score:134_hit-evalue:6e-34_identity-percent:44.69			-5.69191	29	15.1	132	3		3		3	5	0.6	2.98107	0.6	1	1
c867	c867.a1	c867.a1.a1	gi|116628676|ref|YP_821295.1|STER_1994|hypothetical protein STER_1994 _hit-name:rgpC _hit-score:22_hit-evalue:9.7_identity-percent:18.64			-6.68909	7	31	290	3		2		2	8	0.25	0.778279	0.375	1	2
c868	c868.a1	c868.a1.a1	gi|116628313|ref|YP_820932.1|STER_1586|Predicted hydrolase of the HAD superfamily _hit-name:rpsE _hit-score:26_hit-evalue:0.34_identity-percent:29.50			-7.1261	13	20.4	175	3		2		2	8	0.25	0.778279	0.375	1	2
c869	c869.a1	c869.a1.a1	gi|116627676|ref|YP_820295.1|STER_0860|Zn-dependent hydrolase, including glyoxylase _hit-name:vicX _hit-score:41_hit-evalue:2e-05_identity-percent:28.57			-8.46445	22	23.7	211	3		2		2	9	0.222222	0.668101	0.333333	1	2
c870	c870.a1	c870.a1.a1	gi|116628404|ref|YP_821023.1|STER_1684|Response regulator of the LytR/AlgR family _hit-name:tnpSth1 _hit-score:_hit-evalue:0.99_identity-percent:48			-7.96617	18	17.5	148	2		2		2	8	0.25	0.778279	0.25	1	1
c871	c871.a1	c871.a1.a1	gi|116626995|ref|YP_819614.1|STER_0046|recO|Recombinational DNA repair protein (RecF pathway) _hit-name:recO _hit-score:479_hit-evalue:1e-137_identity-percent:93.38			-5.15927	6	29.7	257	2		2		2	8	0.25	0.778279	0.25	1	1
c872	c872.a1	c872.a1.a1	gi|116628511|ref|YP_821130.1|STER_1804|dut|dUTPase _hit-name:dut _hit-score:300_hit-evalue:5e-84_identity-percent:100			-10.2396	14	16	148	2		2		2	6	0.333333	1.15443	0.333333	1	1
c873	c873.a1	c873.a1.a1	gi|116627210|ref|YP_819829.1|STER_0329|Urease accessory protein UreH _hit-name:ureD _hit-score:568_hit-evalue:1e-164_identity-percent:99.64			-4.76955	6	32.2	279	2		2		2	7	0.285714	0.930698	0.285714	1	1
c874	c874.a1	c874.a1.a1	gi|116627806|ref|YP_820425.1|STER_1020|Sec-independent protein secretion pathway component _hit-name:tatA _hit-score:53_hit-evalue:8e-10_identity-percent:61.70			-4.18843	36	6.7	62	2		2		2	2	1	9	1	1	1
c875	c875.a1	c875.a1.a1	gi|116627395|ref|YP_820014.1|STER_0542|Gamma-aminobutyrate permease or related permease _hit-name:cycA _hit-score:828_hit-evalue:0.0_identity-percent:91.36			-4.93181	4	51.2	463	2		2		2	10	0.2	0.584893	0.2	1	1
c876	c876.a1	c876.a1.a1	gi|116628333|ref|YP_820952.1|STER_1609|hypothetical protein STER_1609 _hit-name:ureC _hit-score:22_hit-evalue:1.4_identity-percent:35.29			-4.39848	28	9.2	80	2		2		2	4	0.5	2.16228	0.5	1	1
c877	c877.a1	c877.a1.a1	gi|116628335|ref|YP_820954.1|STER_1611|Radical SAM superfamily enzyme _hit-name:hemN _hit-score:42_hit-evalue:1e-05_identity-percent:28.78			-6.13668	10	36.2	314	2		2		2	14	0.142857	0.389495	0.142857	1	1
c878	c878.a1	c878.a1.a1	gi|116628070|ref|YP_820689.1|STER_1317|hypothetical protein STER_1317 _hit-name:rplI _hit-score:27_hit-evalue:0.044_identity-percent:44.44			-11.8351	43	6.7	64	2		2		2	2	1	9	1	1	1
c879	c879.a1	c879.a1.a1	gi|116627048|ref|YP_819667.1|STER_0122|rRNA|reversed methylase _hit-name:trmH _hit-score:484_hit-evalue:1e-139_identity-percent:100			-4.25885	15	26.6	247	2		2		2	10	0.2	0.584893	0.2	1	1
c880	c880.a1	c880.a1.a1	gi|116627923|ref|YP_820542.1|STER_1154|Ribose/xylose/arabinose/galactoside ABC-type transport system, permease component _hit-name:livM _hit-score:35_hit-evalue:0.001_identity-percent:22.74			-4.36131	7	30.8	289	2		2		2	4	0.5	2.16228	0.5	1	1
c881	c881.a1	c881.a1.a1	gi|116628010|ref|YP_820629.1|STER_1245|Citrate synthase _hit-name:gltA _hit-score:739_hit-evalue:0.0_identity-percent:98.93			-7.20761	8	42.6	374	2		2		2	16	0.125	0.333521	0.125	1	1

## Sheet: peptides
Peptides table
Informations Table
Group ID	Group ID to which the peptide belongs. A peptide only belongs to one group
Peptide ID	Peptide ID in the experiment
Sequence	Peptide sequence (All leucines are converted into Isoleucines)
Modifs	Peptide modification(s)
Charge	Charge state of the precursor
MH+ theo	Theoretical MH+ for this peptide
Number of subgroups	Number of sub-group in which this peptide is present
Subgroup ids	Sub-group ID list in which this peptide is present
Number of spectra	Number of peptide spectrum match
Group ID	Peptide ID	SequenceLI	Modifs	Charge	MH+ theo	Number of subgroups	Subgroup ids	Number of spectra
a1	pepa1a1	AAVEEGIVAGGGTAIVNVIAK		2	1939.09	1	a1.a1	462
a1	pepa1a2	AAVEEGIVAGGGTAIVNVIAKVAEIDIEGDDATGR		3	3380.75	1	a1.a1	4
a1	pepa1a3	AFGSPIITNDGVTIAK		2	1603.87	1	a1.a1	73
a1	pepa1a4	AFGSPIITNDGVTIAK	A1:+42.01056	2	1645.88	1	a1.a1	50
a1	pepa1a5	AIEEPVR		2	813.447	1	a1.a1	16
a1	pepa1a6	AIEEPVRQIAYNAGYEGSVIIDKIK		3	2776.49	1	a1.a1	4
a1	pepa1a7	AKDIKFSSDAR		2	1237.65	1	a1.a1	3
a1	pepa1a8	AMIEDIAVITGATVITEDIGIEIK		2	2515.36	1	a1.a1	4
a1	pepa1a9	AMIEDIAVITGATVITEDIGIEIK	M2:+15.99491	2	2531.35	1	a1.a1	7
a1	pepa1b10	AMIEDIAVITGATVITEDIGIEIKDATMESIGQASK		3	3733.91	1	a1.a1	3
a1	pepa1b11	AMIEDIAVITGATVITEDIGIEIKDATMESIGQASK	M2:+15.99491	3	3749.91	1	a1.a1	8
a1	pepa1b12	AMIEDIAVITGATVITEDIGIEIKDATMESIGQASK	M2:+15.99491 - M28:+15.99491	3	3765.9	1	a1.a1	3
a1	pepa1b13	APAAPATDPGMMGY		2	1349.59	1	a1.a1	8
a1	pepa1b14	APAAPATDPGMMGY	M11:+15.99491	2	1365.58	1	a1.a1	10
a1	pepa1b15	APAAPATDPGMMGY	M11:+15.99491 - M12:+15.99491	2	1381.58	1	a1.a1	10
a1	pepa1b16	APGFGDRR		2	875.449	1	a1.a1	2
a1	pepa1b17	DATMESIGQASK		2	1237.57	1	a1.a1	6
a1	pepa1b18	DATMESIGQASK	M4:+15.99491	2	1253.57	1	a1.a1	8
a1	pepa1b19	DSTVIVEGAGSAEAIANR		2	1759.88	1	a1.a1	18
a1	pepa1b20	DSTVIVEGAGSAEAIANRVNIIK		2	2327.26	1	a1.a1	3
a1	pepa1b21	EAIAQVAAVSSR	E1:-18.01056	2	1183.64	1	a1.a1	13
a1	pepa1b22	EAIAQVAAVSSR		2	1201.65	1	a1.a1	35
a1	pepa1b23	EGIKNVTAGANPIGIR	E1:-18.01056	2	1591.89	1	a1.a1	3
a1	pepa1b24	EGIKNVTAGANPIGIR		2	1609.9	1	a1.a1	15
a1	pepa1b25	EGIKNVTAGANPIGIRR		2	1766	1	a1.a1	11
a1	pepa1b26	EIEIEDHFENMGAK	E1:-18.01056	2	1643.74	1	a1.a1	6
a1	pepa1b27	EIEIEDHFENMGAK		2	1661.75	1	a1.a1	11
a1	pepa1b28	EIEIEDHFENMGAK	M11:+15.99491	2	1677.74	1	a1.a1	11
a1	pepa1b29	FGSPIITNDGVTIAK		2	1532.83	1	a1.a1	6
a1	pepa1b30	GIEAAVAAAVEEIK		3	1370.75	1	a1.a1	52
a1	pepa1b31	GIEAAVAAAVEEIKVIAQPVANK		2	2291.3	1	a1.a1	63
a1	pepa1b32	GIEAAVAAAVEEIKVIAQPVANKEAIAQVAAVSSR		3	3473.93	1	a1.a1	7
a1	pepa1b33	GMETEIEVVEGMQFDR		3	1869.84	1	a1.a1	29
a1	pepa1b34	GMETEIEVVEGMQFDR	M12:+15.99491	2	1885.83	1	a1.a1	15
a1	pepa1b35	GMETEIEVVEGMQFDR	M2:+15.99491 - M12:+15.99491	2	1901.83	1	a1.a1	7
a1	pepa1b36	GRNVVIEK		2	914.542	1	a1.a1	2
a1	pepa1b37	GTFNVVAVK		2	934.536	1	a1.a1	10
a1	pepa1b38	GVDTIADTVK		2	1018.54	1	a1.a1	12
a1	pepa1b39	GVDTIADTVK	G1:+42.01056	2	1060.55	1	a1.a1	4
a1	pepa1b40	GVDTIADTVKVTIGPK		2	1613.91	1	a1.a1	9
a1	pepa1b41	GYISQYMVTDNEK		2	1547.71	1	a1.a1	10
a1	pepa1b42	GYISQYMVTDNEK	M7:+15.99491	2	1563.7	1	a1.a1	26
a1	pepa1b43	GYISQYMVTDNEKMVADIENPYIIVTDKK	M14:+15.99491	3	3393.66	1	a1.a1	4
a1	pepa1b44	GYISQYMVTDNEKMVADIENPYIIVTDKK	M7:+15.99491 - M14:+15.99491	3	3409.66	1	a1.a1	4
a1	pepa1b45	IEDAINATR		2	1002.52	1	a1.a1	8
a1	pepa1b46	IKNSPVGTGFNAANGEWVDMVESGIIDPVK		3	3144.57	1	a1.a1	2
a1	pepa1b47	IRGTFNVVAVK		3	1203.72	1	a1.a1	9
a1	pepa1b48	IRIEDAINATR		2	1271.71	1	a1.a1	26
a1	pepa1b49	ISGGVAVIK		2	843.53	1	a1.a1	11
a1	pepa1b50	ISNIQDIIPIIEEVIK		2	1837.07	1	a1.a1	67
a1	pepa1b51	IVSEVASK		2	832.478	1	a1.a1	3
a1	pepa1b52	KISNIQDIIPIIEEVIK		3	1965.16	1	a1.a1	66
a1	pepa1b53	MVADIENPYIIVTDK		2	1720.88	1	a1.a1	7
a1	pepa1b54	MVADIENPYIIVTDK	M1:+15.99491	2	1736.88	1	a1.a1	5
a1	pepa1b55	MVADIENPYIIVTDKK		2	1848.98	1	a1.a1	16
a1	pepa1b56	MVADIENPYIIVTDKK	M1:+15.99491	2	1864.97	1	a1.a1	12
a1	pepa1b57	NSPVGTGFNAANGEWVDMVESGIID		2	2579.17	1	a1.a1	2
a1	pepa1b58	NSPVGTGFNAANGEWVDMVESGIIDPVK		3	2903.39	1	a1.a1	5
a1	pepa1b59	NSPVGTGFNAANGEWVDMVESGIIDPVK	M18:+15.99491	3	2919.38	1	a1.a1	2
a1	pepa1b60	NSPVGTGFNAANGEWVDMVESGIIDPVKVTR		3	3259.61	1	a1.a1	1
a1	pepa1b61	NSPVGTGFNAANGEWVDMVESGIIDPVKVTR	M18:+15.99491	3	3275.6	1	a1.a1	3
a1	pepa1b62	NVTAGANPIGIR		2	1182.66	1	a1.a1	23
a1	pepa1b63	NVTAGANPIGIRR		2	1338.76	1	a1.a1	8
a1	pepa1b64	PIITNDGVTIAK		2	1241.71	1	a1.a1	1
a1	pepa1b65	QIAYNAGYEGSVIIDK	Q1:-17.02655	2	1723.85	1	a1.a1	11
a1	pepa1b66	QIAYNAGYEGSVIIDK		2	1740.88	1	a1.a1	97
a1	pepa1b67	QIAYNAGYEGSVIIDKIK	Q1:-17.02655	2	1965.03	1	a1.a1	21
a1	pepa1b68	QIAYNAGYEGSVIIDKIK		2	1982.06	1	a1.a1	64
a1	pepa1b69	RGIEAAVAAAVEEIK		3	1526.85	1	a1.a1	48
a1	pepa1b70	RGIEAAVAAAVEEIKVIAQPVANK		3	2447.4	1	a1.a1	22
a1	pepa1b71	SAIQNAASVASIIITTEAVVADKPEQK		3	2754.49	1	a1.a1	83
a1	pepa1b72	SEKVGEYISEAMER		2	1627.76	1	a1.a1	1
a1	pepa1b73	SQIETTTSEFDR		2	1413.65	1	a1.a1	10
a1	pepa1b74	SQIETTTSEFDREK		2	1670.79	1	a1.a1	35
a1	pepa1b75	SQIETTTSEFDREKIQER		3	2197.07	1	a1.a1	16
a1	pepa1b76	TNDIAGDGTTTATVITQAIVR		2	2118.1	1	a1.a1	130
a1	pepa1b77	TSRPIIIIADDVAGEAIPTIVINK		2	2519.44	1	a1.a1	154
a1	pepa1b78	VAEIDIEGDDATGR		2	1460.69	1	a1.a1	46
a1	pepa1b79	VAEIDIEGDDATGRNIVIR		3	2056.07	1	a1.a1	1
a1	pepa1b80	VGAATETAIK		2	960.536	1	a1.a1	9
a1	pepa1b81	VGAATETAIKEMK		2	1348.71	1	a1.a1	5
a1	pepa1b82	VGAATETAIKEMK	M12:+15.99491	2	1364.71	1	a1.a1	9
a1	pepa1b83	VGEYISEAMER		2	1283.59	1	a1.a1	12
a1	pepa1b84	VGEYISEAMER	M9:+15.99491	2	1299.59	1	a1.a1	12
a1	pepa1b85	VGNDGVITIEESR		2	1388.7	1	a1.a1	45
a1	pepa1b86	VGNDGVITIEESRGMETEIEVVEGMQFDR	M15:+15.99491	3	3255.51	1	a1.a1	4
a1	pepa1b87	VGNDGVITIEESRGMETEIEVVEGMQFDR	M15:+15.99491 - M25:+15.99491	3	3271.51	1	a1.a1	3
a1	pepa1b88	VIAQPVANK		2	939.563	1	a1.a1	15
a1	pepa1b89	VIAQPVANKEAIAQVAAVSSR		2	2122.2	1	a1.a1	21
a1	pepa1b90	VTVDKDSTVIVEGAGSAEAIANR		2	2302.19	1	a1.a1	425
a1	pepa1b91	VTVDKDSTVIVEGAGSAEAIANRVNIIK		3	2869.56	1	a1.a1	7
a2	pepa2a1	AAADYIEVPIYSYIGGFNTK		2	2192.09	1	a2.a1	44
a2	pepa2a2	AIEAAGYVPGK		2	1075.58	1	a2.a1	6
a2	pepa2a3	AIEAAGYVPGKDVFIGIDCASSEFYDAER	C19:+57.02146	3	3150.47	1	a2.a1	18
a2	pepa2a4	AIEAAGYVPGKDVFIGIDCASSEFYDAERK	C19:+57.02146	3	3278.57	1	a2.a1	8
a2	pepa2a5	AMIAIDGTPNK		2	1130.59	1	a2.a1	6
a2	pepa2a6	AMIAIDGTPNK	M2:+15.99491	2	1146.58	1	a2.a1	8
a2	pepa2a7	AMIAIDGTPNKGK		2	1315.7	1	a2.a1	8
a2	pepa2a8	AMIAIDGTPNKGK	M2:+15.99491	2	1331.7	1	a2.a1	9
a2	pepa2a9	ARYGGIGTQKAVDNVNNVIAEHIIGFDVR		3	3126.65	1	a2.a1	1
a2	pepa2b10	AVDNVNNVIAEHIIGFDVR		2	2095.09	1	a2.a1	24
a2	pepa2b11	AVDNVNNVIAEHIIGFDVRDQQGIDR		3	2907.47	1	a2.a1	12
a2	pepa2b12	DVFIGIDCASSEFYDAER	C8:+57.02146	2	2093.91	1	a2.a1	21
a2	pepa2b13	DVFIGIDCASSEFYDAERK	C8:+57.02146	2	2222.01	1	a2.a1	14
a2	pepa2b14	EAGYTAVVSHR	E1:-18.01056	2	1171.59	1	a2.a1	2
a2	pepa2b15	EAGYTAVVSHR		2	1189.6	1	a2.a1	12
a2	pepa2b16	ERGIETAVGDEGGFAPR		3	1760.86	1	a2.a1	11
a2	pepa2b17	FEGEGAAVR		2	935.458	1	a2.a1	9
a2	pepa2b18	FNGTEDGVETIIK		2	1422.71	1	a2.a1	17
a2	pepa2b19	GIAEHAANSIIIK		2	1336.76	1	a2.a1	23
a2	pepa2b20	GIETAVGDEGGFAPR		2	1475.71	1	a2.a1	54
a2	pepa2b21	GKIGANAIIGVSIAVAR		2	1609.98	1	a2.a1	1
a2	pepa2b22	GMVPSGASTGEHEAVEIR		2	1826.87	1	a2.a1	6
a2	pepa2b23	GMVPSGASTGEHEAVEIR	M2:+15.99491	2	1842.87	1	a2.a1	11
a2	pepa2b24	GMVPSGASTGEHEAVEIR	G1:+42.01056	2	1868.88	1	a2.a1	1
a2	pepa2b25	GMVPSGASTGEHEAVEIR	M2:+15.99491 - G1:+42.01056	2	1884.88	1	a2.a1	7
a2	pepa2b26	GMVPSGASTGEHEAVEIRDGDK		2	2242.04	1	a2.a1	3
a2	pepa2b27	GMVPSGASTGEHEAVEIRDGDK	M2:+15.99491	2	2258.04	1	a2.a1	8
a2	pepa2b28	GMVPSGASTGEHEAVEIRDGDKAR		3	2469.18	1	a2.a1	3
a2	pepa2b29	GMVPSGASTGEHEAVEIRDGDKAR	M2:+15.99491	3	2485.17	1	a2.a1	16
a2	pepa2b30	GNPTIEVEVYTESGAFGR		2	1925.92	1	a2.a1	184
a2	pepa2b31	GNPTIEVEVYTESGAFGR	G1:+42.01056	2	1967.93	1	a2.a1	9
a2	pepa2b32	GNPTIEVEVYTESGAFGRG		2	1982.95	1	a2.a1	7
a2	pepa2b33	IEDQIGEVAEYR		2	1421.69	1	a2.a1	57
a2	pepa2b34	IGANAIIGVSIAVAR		3	1424.86	1	a2.a1	229
a2	pepa2b35	ITDVYAR		2	837.447	1	a2.a1	6
a2	pepa2b36	KVYDYTK		2	916.478	1	a2.a1	1
a2	pepa2b37	KVYDYTKFEGEGAAVR		2	1832.92	1	a2.a1	32
a2	pepa2b38	MVPSGASTGEH	M1:+15.99491 - M1:+42.01056	2	1130.48	1	a2.a1	1
a2	pepa2b39	MVPSGASTGEHEAVEIRDGDKAR	M1:+15.99491 - M1:+42.01056	3	2470.16	1	a2.a1	1
a2	pepa2b40	PSGASTGEHEAVEIR		2	1539.74	1	a2.a1	6
a2	pepa2b41	SGETEDSTIADIAVATNAGQIK		2	2191.07	1	a2.a1	36
a2	pepa2b42	SGETEDSTIADIAVATNAGQIKTGSISR		3	2792.39	1	a2.a1	2
a2	pepa2b43	SIITDVYAR		2	1037.56	1	a2.a1	12
a2	pepa2b44	SIITDVYAR	S1:+42.01057	2	1079.57	1	a2.a1	15
a2	pepa2b45	TAAEQIDYIEEIVNK		2	1735.88	1	a2.a1	22
a2	pepa2b46	TAAEQIDYIEEIVNKYPIITIEDGMDENDWDGWK		3	4013.86	1	a2.a1	1
a2	pepa2b47	TAAEQIDYIEEIVNKYPIITIEDGMDENDWDGWK	M25:+15.99491	3	4029.86	1	a2.a1	5
a2	pepa2b48	TESGAFGR		2	824.39	1	a2.a1	1
a2	pepa2b49	TGEHEAVEIR		2	1140.56	1	a2.a1	1
a2	pepa2b50	VIPTPMMNIINGGSHSDAPIAFQEFMIVPAGAPTFK		3	3798.91	1	a2.a1	3
a2	pepa2b51	VIPTPMMNIINGGSHSDAPIAFQEFMIVPAGAPTFK	M6:+15.99491	3	3814.9	1	a2.a1	9
a2	pepa2b52	VIPTPMMNIINGGSHSDAPIAFQEFMIVPAGAPTFK	M6:+15.99491 - M26:+15.99491	3	3830.9	1	a2.a1	11
a2	pepa2b53	VIPTPMMNIINGGSHSDAPIAFQEFMIVPAGAPTFK	M6:+15.99491 - M7:+15.99491 - M26:+15.99491	3	3846.89	1	a2.a1	5
a2	pepa2b54	VNQIGTITETFDAIEMAK		3	1981	1	a2.a1	10
a2	pepa2b55	VNQIGTITETFDAIEMAK	M16:+15.99491	2	1996.99	1	a2.a1	16
a2	pepa2b56	VPSGASTGEHEAVEIR		2	1638.81	1	a2.a1	4
a2	pepa2b57	VQIVGDDFFVTNTAYIEK		2	2059.04	1	a2.a1	176
a2	pepa2b58	VYDYTKFEGEGAAVR		2	1704.82	1	a2.a1	14
a2	pepa2b59	WGAEIFHAIK		2	1171.63	1	a2.a1	8
a2	pepa2b60	WGAEIFHAIKK		2	1299.72	1	a2.a1	18
a2	pepa2b61	YGGIGTQK		2	823.431	1	a2.a1	6
a2	pepa2b62	YNQIIR		2	806.452	1	a2.a1	9
a2	pepa2b63	YPIITIEDGMDENDWDGWK		2	2297.01	1	a2.a1	5
a2	pepa2b64	YPIITIEDGMDENDWDGWK	M10:+15.99491	2	2313	1	a2.a1	4
a3	pepa3a1	AIEGDSKYEDIIMDIMNTVDEYIPEPER		3	3285.52	1	a3.a1	1
a3	pepa3a2	AIEGDSKYEDIIMDIMNTVDEYIPEPER	M13:+15.99491 - M16:+15.99491	3	3317.51	1	a3.a1	10
a3	pepa3a3	AVVTGVEMFR		2	1108.58	1	a3.a1	8
a3	pepa3a4	AVVTGVEMFR	M8:+15.99491	2	1124.58	1	a3.a1	11
a3	pepa3a5	AVVTGVEMFRK		2	1236.68	1	a3.a1	17
a3	pepa3a6	AVVTGVEMFRK	M8:+15.99491	2	1252.67	1	a3.a1	9
a3	pepa3a7	DEIERGQVIAAPGSIKPHTK		3	2146.16	1	a3.a1	4
a3	pepa3a8	DIISEYDFPGDDIPVIQGSAIK		3	2392.19	1	a3.a1	76
a3	pepa3a9	DTDKPIIIPVEDVFSITGR		3	2115.13	1	a3.a1	28
a3	pepa3b10	DYASIDAAPEER		2	1336.6	1	a3.a1	11
a3	pepa3b11	DYASIDAAPEER	D1:+42.01056	2	1378.61	1	a3.a1	30
a3	pepa3b12	DYASIDAAPEERER		2	1621.75	1	a3.a1	31
a3	pepa3b13	DYASIDAAPEERER	D1:+42.01056	2	1663.76	1	a3.a1	17
a3	pepa3b14	DYASIDAAPEERERG		2	1678.77	1	a3.a1	20
a3	pepa3b15	EHIIISR	E1:-18.01056	2	849.495	1	a3.a1	8
a3	pepa3b16	EHIIISR		2	867.505	1	a3.a1	18
a3	pepa3b17	ERGITINTAHVEYETEKR		2	2146.09	1	a3.a1	12
a3	pepa3b18	FKGEVYIITK		2	1197.69	1	a3.a1	37
a3	pepa3b19	FKGEVYIITKEEGGR		2	1725.92	1	a3.a1	19
a3	pepa3b20	GEVYIITK		2	922.525	1	a3.a1	8
a3	pepa3b21	GEVYIITKEEGGR		2	1450.75	1	a3.a1	12
a3	pepa3b22	GIQRDEIER		2	1115.58	1	a3.a1	13
a3	pepa3b23	GITINTAHVEYETEK		2	1704.84	1	a3.a1	18
a3	pepa3b24	GITINTAHVEYETEKR		2	1860.95	1	a3.a1	29
a3	pepa3b25	GQVIAAPGSIKPHTK		2	1503.86	1	a3.a1	37
a3	pepa3b26	HIIVFMNK		2	1001.56	1	a3.a1	18
a3	pepa3b27	HIIVFMNK	M6:+15.99491	2	1017.56	1	a3.a1	20
a3	pepa3b28	HTPFFNNYRPQFYFR		3	2033.98	1	a3.a1	20
a3	pepa3b29	HYAHIDAPGHADYVK		2	1693.81	1	a3.a1	74
a3	pepa3b30	IDRGVVR		2	814.49	1	a3.a1	1
a3	pepa3b31	IGTIGHVDHGK		2	1133.61	1	a3.a1	6
a3	pepa3b32	IPSAVNTPK		2	926.531	1	a3.a1	2
a3	pepa3b33	IPSAVNTPKDYASIDAAPEER		3	2244.11	1	a3.a1	1
a3	pepa3b34	KDYASIDAAPEERERG		2	1806.86	1	a3.a1	1
a3	pepa3b35	KQIDEGIAGDNVGVIIR		3	1796.99	1	a3.a1	13
a3	pepa3b36	NMITGAAQMDGAIIVVASTDGPMPQTR		3	2745.34	1	a3.a1	27
a3	pepa3b37	NMITGAAQMDGAIIVVASTDGPMPQTR	M9:+15.99491	3	2761.33	1	a3.a1	5
a3	pepa3b38	NMITGAAQMDGAIIVVASTDGPMPQTR	M2:+15.99491 - M9:+15.99491	3	2777.33	1	a3.a1	3
a3	pepa3b39	NMITGAAQMDGAIIVVASTDGPMPQTR	M2:+15.99491 - M9:+15.99491 - M23:+15.99491	3	2793.32	1	a3.a1	4
a3	pepa3b40	QIDEGIAGDNVGVIIR	Q1:-17.02655	2	1651.87	1	a3.a1	31
a3	pepa3b41	QIDEGIAGDNVGVIIR		2	1668.89	1	a3.a1	102
a3	pepa3b42	RHYAHIDAPGHADYVK		2	1849.91	1	a3.a1	2
a3	pepa3b43	RIPSAVNTPK		2	1082.63	1	a3.a1	12
a3	pepa3b44	RIPSAVNTPK	R1:+42.01056	2	1124.64	1	a3.a1	1
a3	pepa3b45	RIPSAVNTPKDYASIDAAPEER		3	2400.22	1	a3.a1	7
a3	pepa3b46	RIPSAVNTPKDYASIDAAPEERER		3	2685.36	1	a3.a1	3
a3	pepa3b47	SKPHVNIGTIGHVDHGK		2	1795.96	1	a3.a1	48
a3	pepa3b48	SKPHVNIGTIGHVDHGK	S1:+42.01056	2	1837.97	1	a3.a1	2
a3	pepa3b49	SKPHVNIGTIGHVDHGKTTITAAITTVIAR		3	3108.73	1	a3.a1	1
a3	pepa3b50	TIGHVDHGK		2	963.501	1	a3.a1	1
a3	pepa3b51	TTDVTGSIEIPAGTEMVMPGDNVTIDVEIIHPIAVEK		3	3891.96	1	a3.a1	5
a3	pepa3b52	TTDVTGSIEIPAGTEMVMPGDNVTIDVEIIHPIAVEK	M18:+15.99491	3	3907.96	1	a3.a1	3
a3	pepa3b53	TTDVTGSIEIPAGTEMVMPGDNVTIDVEIIHPIAVEK	M16:+15.99491 - M18:+15.99491	3	3923.95	1	a3.a1	10
a3	pepa3b54	TTITAAITTVIAR		2	1331.79	1	a3.a1	74
a3	pepa3b55	TTITAAITTVIAR	T1:+42.01056	2	1373.8	1	a3.a1	30
a3	pepa3b56	TVGSGIVTEIEA		2	1175.62	1	a3.a1	128
a3	pepa3b57	VDIVDDEEIIEIVEMEIR		3	2159.08	1	a3.a1	27
a3	pepa3b58	VDIVDDEEIIEIVEMEIR	M15:+15.99491	2	2175.07	1	a3.a1	18
a3	pepa3b59	VNDEVEIVGIK		2	1214.66	1	a3.a1	8
a3	pepa3b60	VNDEVEIVGIKEESQK		2	1815.93	1	a3.a1	47
a3	pepa3b61	YEDIIMDIMNTVDEYIPEPER		2	2585.18	1	a3.a1	4
a4	pepa4a1	AEVSDVFNAVIDGTDATMISGESANGK		3	2698.25	1	a4.a1	6
a4	pepa4a2	AEVSDVFNAVIDGTDATMISGESANGK	M18:+15.99491	3	2714.25	1	a4.a1	4
a4	pepa4a3	AEVSDVFNAVIDGTDATMISGESANGKYPVESVHTMATINK		3	4269.03	1	a4.a1	3
a4	pepa4a4	AEVSDVFNAVIDGTDATMISGESANGKYPVESVHTMATINK	M36:+15.99491	3	4285.03	1	a4.a1	1
a4	pepa4a5	AEVSDVFNAVIDGTDATMISGESANGKYPVESVHTMATINK	M18:+15.99491 - M36:+15.99491	3	4301.02	1	a4.a1	3
a4	pepa4a6	AICEETGNGHVK	C3:+57.02146	2	1314.61	1	a4.a1	12
a4	pepa4a7	DGYWSEKIDPDA	D1:+42.01056	2	1437.62	1	a4.a1	1
a4	pepa4a8	DVIAINVAGAIDIFDDVEVGK		2	2173.14	1	a4.a1	50
a4	pepa4a9	DVIAINVAGAIDIFDDVEVGKQVIVDDGK		3	3027.59	1	a4.a1	6
a4	pepa4b10	EATNSMDIK		2	1008.47	1	a4.a1	2
a4	pepa4b11	EFIVEVENDGIIAK	E1:-18.01056	2	1557.82	1	a4.a1	7
a4	pepa4b12	EFIVEVENDGIIAK		2	1575.83	1	a4.a1	38
a4	pepa4b13	FGEDGYWSEK		2	1217.51	1	a4.a1	11
a4	pepa4b14	FGEDGYWSEK	F1:+42.01056	2	1259.52	1	a4.a1	2
a4	pepa4b15	FGEDGYWSEKID		2	1445.62	1	a4.a1	4
a4	pepa4b16	FGEDGYWSEKIDPDASAK		2	2014.9	1	a4.a1	22
a4	pepa4b17	FGEDGYWSEKIDPDASAK	F1:+42.01056	2	2056.91	1	a4.a1	17
a4	pepa4b18	FGIEQGINFIAISFVR		2	1810.99	1	a4.a1	87
a4	pepa4b19	FNFSHGNHAEQGER		2	1629.72	1	a4.a1	28
a4	pepa4b20	FNFSHGNHAEQGERMDVVR	M15:+15.99491	3	2246.02	1	a4.a1	6
a4	pepa4b21	FVVTATNMIETMTEKPR		2	1967.99	1	a4.a1	9
a4	pepa4b22	FVVTATNMIETMTEKPR	M8:+15.99491	2	1983.99	1	a4.a1	14
a4	pepa4b23	FVVTATNMIETMTEKPR	M8:+15.99491 - M12:+15.99491	2	1999.98	1	a4.a1	7
a4	pepa4b24	GDMGIEVPFEMVPVYQK		2	1938.93	1	a4.a1	6
a4	pepa4b25	GDMGIEVPFEMVPVYQK	M3:+15.99491	2	1954.93	1	a4.a1	14
a4	pepa4b26	GDMGIEVPFEMVPVYQK	M3:+15.99491 - M11:+15.99491	2	1970.92	1	a4.a1	4
a4	pepa4b27	GVNIPYTK		2	891.494	1	a4.a1	8
a4	pepa4b28	IDPSTFDR		2	950.458	1	a4.a1	4
a4	pepa4b29	IENQQGIDNIDEIIEAADGIMIAR		3	2641.31	1	a4.a1	24
a4	pepa4b30	IENQQGIDNIDEIIEAADGIMIAR	M21:+15.99491	3	2657.31	1	a4.a1	20
a4	pepa4b31	IGPAVEIRGGK		2	1096.65	1	a4.a1	1
a4	pepa4b32	IIVAITESGNTAR		2	1344.75	1	a4.a1	58
a4	pepa4b33	IPFPAIAER		2	1013.58	1	a4.a1	19
a4	pepa4b34	IVATIGPAVEIR		2	1238.75	1	a4.a1	61
a4	pepa4b35	IVATIGPAVEIR	I1:+42.01056	2	1280.76	1	a4.a1	16
a4	pepa4b36	IVATIGPAVEIRG		2	1295.77	1	a4.a1	12
a4	pepa4b37	KFGEDGYWSEK		2	1345.61	1	a4.a1	12
a4	pepa4b38	KFGEDGYWSEKIDPDASAK		2	2143	1	a4.a1	9
a4	pepa4b39	KFGEDGYWSEKIDPDASAK	K1:+42.01056	3	2185.01	1	a4.a1	11
a4	pepa4b40	KIVATIGPAVEIR		3	1366.84	1	a4.a1	3
a4	pepa4b41	MAESIAGQK		2	934.467	1	a4.a1	8
a4	pepa4b42	MAESIAGQK	M1:+15.99491	2	950.462	1	a4.a1	1
a4	pepa4b43	NAQAIIKEYGR		2	1262.69	1	a4.a1	1
a4	pepa4b44	NIAQIIEEGANVFR		2	1573.83	1	a4.a1	99
a4	pepa4b45	NIAQIIEEGANVFR	N1:+42.01056	2	1615.84	1	a4.a1	9
a4	pepa4b46	QKGVNIPYTK	Q1:-17.02655	2	1130.62	1	a4.a1	6
a4	pepa4b47	QVIVDDGK		2	873.468	1	a4.a1	7
a4	pepa4b48	QVIVDDGKIGIR	Q1:-17.02655	2	1295.73	1	a4.a1	7
a4	pepa4b49	QVIVDDGKIGIR		2	1312.76	1	a4.a1	9
a4	pepa4b50	REFIVEVENDGIIAK		2	1731.93	1	a4.a1	8
a4	pepa4b51	SIMINWGVIPIVTETPSSTDDMFEVAER		3	3137.52	1	a4.a1	3
a4	pepa4b52	SIMINWGVIPIVTETPSSTDDMFEVAER	M22:+15.99491	3	3153.51	1	a4.a1	3
a4	pepa4b53	SIMINWGVIPIVTETPSSTDDMFEVAER	M3:+15.99491 - M22:+15.99491	3	3169.51	1	a4.a1	7
a4	pepa4b54	SSKTEVVASAVK		2	1205.67	1	a4.a1	18
a4	pepa4b55	TAKDVQEVR		2	1045.56	1	a4.a1	8
a4	pepa4b56	TEIFEGDAK		2	1009.48	1	a4.a1	12
a4	pepa4b57	TEIFEGDAKEYAYK		2	1663.79	1	a4.a1	22
a4	pepa4b58	TEVVASAVK		2	903.515	1	a4.a1	9
a4	pepa4b59	VAIESGIVESGDNIVIVAGIPVGSGNTNTMR		3	3069.59	1	a4.a1	11
a4	pepa4b60	VAIESGIVESGDNIVIVAGIPVGSGNTNTMR	M30:+15.99491	3	3085.58	1	a4.a1	5
a4	pepa4b61	VGFIIDTK		2	892.514	1	a4.a1	8
a4	pepa4b62	VGFIIDTKGPEIR		2	1444.82	1	a4.a1	34
a4	pepa4b63	VKIVATIGPAVEIR		3	1465.91	1	a4.a1	8
a4	pepa4b64	VKIVATIGPAVEIR	V1:+42.01056	2	1507.92	1	a4.a1	2
a4	pepa4b65	VKIVATIGPAVEIRGGKK	V1:+42.01056	2	1878.15	1	a4.a1	1
a4	pepa4b66	VVDKDAEKR		2	1059.58	1	a4.a1	9
a4	pepa4b67	YPVESVHTMATINK		2	1589.8	1	a4.a1	11
a4	pepa4b68	YPVESVHTMATINK	M9:+15.99491	2	1605.79	1	a4.a1	8
a4	pepa4b69	YRPEADIIAVTFDEITQK		2	2109.09	1	a4.a1	59
a5	pepa5a1	AAVDFSVQYIPQR		2	1493.78	1	a5.a1	8
a5	pepa5a2	ADPQVITIIIQVIDDGR		2	1866.03	1	a5.a1	13
a5	pepa5a3	ADPQVITIIIQVIDDGRITDGQGNTVNFK		3	3140.66	1	a5.a1	8
a5	pepa5a4	AGFDEGNRPIGSFIFVGPTGVGK		2	2322.19	1	a5.a1	28
a5	pepa5a5	AIDIIDMTAAHIAAQHPVTDVNAVER		3	2771.41	1	a5.a1	8
a5	pepa5a6	AIDIIDMTAAHIAAQHPVTDVNAVER	M7:+15.99491	3	2787.41	1	a5.a1	5
a5	pepa5a7	AIDIIDMTAAHIAAQHPVTDVNAVEREIEEEK		3	3528.76	1	a5.a1	4
a5	pepa5a8	AKQEAAVAKEDYEAAINSK		2	2036.03	1	a5.a1	19
a5	pepa5a9	AYMTEEGYDEVMGARPIR		2	2087.95	1	a5.a1	1
a5	pepa5b10	AYMTEEGYDEVMGARPIR	M12:+15.99491	3	2103.95	1	a5.a1	1
a5	pepa5b11	AYMTEEGYDEVMGARPIR	M3:+15.99491 - M12:+15.99491	3	2119.94	1	a5.a1	4
a5	pepa5b12	AYMTEEGYDEVMGARPIRR		3	2244.05	1	a5.a1	2
a5	pepa5b13	AYMTEEGYDEVMGARPIRR	M12:+15.99491	3	2260.05	1	a5.a1	2
a5	pepa5b14	AYMTEEGYDEVMGARPIRR	M3:+15.99491 - M12:+15.99491	3	2276.04	1	a5.a1	1
a5	pepa5b15	DIYEKHHNVIIPDEVIK		3	2062.1	1	a5.a1	4
a5	pepa5b16	DKEIISIDISAIEAGTQYR		2	2122.1	1	a5.a1	15
a5	pepa5b17	DKVTDFHIDNIDAK		2	1630.81	1	a5.a1	21
a5	pepa5b18	DKVTDFHIDNIDAKHIEADMEDGVIVIK	M20:+15.99491	3	3196.58	1	a5.a1	1
a5	pepa5b19	EAGNIIIFFDEIHQIIGAGSTGDGQGSK	E1:-18.01056	3	2856.42	1	a5.a1	4
a5	pepa5b20	EAGNIIIFFDEIHQIIGAGSTGDGQGSK		3	2874.43	1	a5.a1	16
a5	pepa5b21	EDYEAAINSK		2	1139.52	1	a5.a1	5
a5	pepa5b22	EGKIDPVIGR	E1:-18.01056	2	1065.61	1	a5.a1	3
a5	pepa5b23	EGKIDPVIGR		2	1083.62	1	a5.a1	5
a5	pepa5b24	EIEEEKAKQEAAVAK		2	1672.88	1	a5.a1	4
a5	pepa5b25	EIEEEKAKQEAAVAKEDYEAAINSK		3	2793.38	1	a5.a1	2
a5	pepa5b26	EIISIDISAIEAGTQYR		2	1878.98	1	a5.a1	8
a5	pepa5b27	EIQETAEIISR		2	1288.67	1	a5.a1	7
a5	pepa5b28	EVTPEEFAIYR	E1:-18.01056	2	1335.66	1	a5.a1	2
a5	pepa5b29	EVTPEEFAIYR		2	1353.67	1	a5.a1	16
a5	pepa5b30	EVTPEEFAIYR	E1:+42.01056	2	1395.68	1	a5.a1	6
a5	pepa5b31	FDAVIEFSHIDKEDISK		2	1992.99	1	a5.a1	29
a5	pepa5b32	GEITVIGATTQDEYR		2	1652.81	1	a5.a1	18
a5	pepa5b33	GEITVIGATTQDEYRNTIIK		2	2222.17	1	a5.a1	10
a5	pepa5b34	GIADIIKPAISR		3	1253.76	1	a5.a1	34
a5	pepa5b35	GIDIAVSEAAK		2	1073.58	1	a5.a1	8
a5	pepa5b36	GSFEENIQNIVNEVK		2	1719.86	1	a5.a1	26
a5	pepa5b37	HHNVIIPDEVIK		2	1413.79	1	a5.a1	40
a5	pepa5b38	HIEADMEDGVIVIK		2	1568.8	1	a5.a1	16
a5	pepa5b39	HIEADMEDGVIVIK	M6:+15.99491	2	1584.79	1	a5.a1	15
a5	pepa5b40	IDMSEYSDR		2	1115.47	1	a5.a1	9
a5	pepa5b41	IDMSEYSDR	M3:+15.99491	2	1131.46	1	a5.a1	8
a5	pepa5b42	IEKEIANHAK		2	1152.64	1	a5.a1	8
a5	pepa5b43	IEKEIANHAKDR		2	1423.77	1	a5.a1	3
a5	pepa5b44	IIGTTAGYVGYDDNSNTITER		2	2260.07	1	a5.a1	26
a5	pepa5b45	IIQGIRDIYEK		2	1347.76	1	a5.a1	11
a5	pepa5b46	IKPYFRPEFINR		2	1579.87	1	a5.a1	1
a5	pepa5b47	IPGNQGEAVNPTQQHGPK		2	1871.94	1	a5.a1	13
a5	pepa5b48	IPGNQGEAVNPTQQHGPKQDGIIAK		3	2597.34	1	a5.a1	1
a5	pepa5b49	IRIEKIEKEIANHAK		2	1792.04	1	a5.a1	2
a5	pepa5b50	ITDGQGNTVNFK		2	1293.64	1	a5.a1	7
a5	pepa5b51	IVDIMINEVNK		2	1287.7	1	a5.a1	10
a5	pepa5b52	IVDIMINEVNK	M5:+15.99491	2	1303.69	1	a5.a1	4
a5	pepa5b53	KGIDIAVSEAAK		2	1201.68	1	a5.a1	19
a5	pepa5b54	KVTATVNDVAESVER		2	1617.84	1	a5.a1	24
a5	pepa5b55	MNNNFNNMDDIFNQIMGNMGGFR		3	2694.13	1	a5.a1	2
a5	pepa5b56	MNNNFNNMDDIFNQIMGNMGGFR	M1:+15.99491 - M1:+42.01057	3	2752.14	1	a5.a1	1
a5	pepa5b57	MTGIPVSQMGASDIER		2	1691.81	1	a5.a1	8
a5	pepa5b58	MTGIPVSQMGASDIER	M1:+15.99491	2	1707.8	1	a5.a1	9
a5	pepa5b59	MTGIPVSQMGASDIER	M1:+15.99491 - M9:+15.99491	2	1723.8	1	a5.a1	8
a5	pepa5b60	NITQEAR		2	831.432	1	a5.a1	7
a5	pepa5b61	NKEIQETAEIISR		3	1530.81	1	a5.a1	28
a5	pepa5b62	NKEIQETAEIISRR		3	1686.91	1	a5.a1	3
a5	pepa5b63	NNMDDIFNQIMGNMGGFRSE	M11:+15.99491	2	2305.96	1	a5.a1	1
a5	pepa5b64	NNNFNNMDDIFNQIMGNMGGFR		2	2563.09	1	a5.a1	1
a5	pepa5b65	NNPVIVGDAGVGK		2	1239.67	1	a5.a1	10
a5	pepa5b66	NPYSIIIIDEIEK		2	1546.84	1	a5.a1	8
a5	pepa5b67	NTVIIATSNAGFGYESNSTEDADKPEIMDR		3	3245.49	1	a5.a1	16
a5	pepa5b68	NTVIIATSNAGFGYESNSTEDADKPEIMDR	M28:+15.99491	3	3261.49	1	a5.a1	20
a5	pepa5b69	QEAAVAKEDYEAAINSK	Q1:-17.02655	2	1819.87	1	a5.a1	7
a5	pepa5b70	QEAAVAKEDYEAAINSK		2	1836.9	1	a5.a1	13
a5	pepa5b71	QIAIDIFGTK	Q1:-17.02655	2	1088.6	1	a5.a1	16
a5	pepa5b72	QIAIDIFGTK		2	1105.63	1	a5.a1	23
a5	pepa5b73	QTGKIPGNQGEAVNPTQQHGPK	Q1:-17.02655	2	2269.13	1	a5.a1	15
a5	pepa5b74	QTGKIPGNQGEAVNPTQQHGPK		2	2286.16	1	a5.a1	15
a5	pepa5b75	QTGKIPGNQGEAVNPTQQHGPK	Q1:+42.01056	2	2328.17	1	a5.a1	10
a5	pepa5b76	QTGKIPGNQGEAVNPTQQHGPKQDGIIAK	Q1:-17.02655	3	2994.54	1	a5.a1	5
a5	pepa5b77	QTGKIPGNQGEAVNPTQQHGPKQDGIIAK		3	3011.57	1	a5.a1	7
a5	pepa5b78	RNPYSIIIIDEIEK		3	1702.94	1	a5.a1	14
a5	pepa5b79	RVVEQQIR		2	1027.6	1	a5.a1	8
a5	pepa5b80	SIPDKAIDIIDMTAAHIAAQHPVTDVNAVER		3	3311.71	1	a5.a1	2
a5	pepa5b81	TAVVEGIAQAIVNGDVPAAIK		2	2036.14	1	a5.a1	13
a5	pepa5b82	TAVVEGIAQAIVNGDVPAAIKDK		2	2279.26	1	a5.a1	13
a5	pepa5b83	TKNNPVIVGDAGVGK		3	1468.81	1	a5.a1	12
a5	pepa5b84	VIGQDKAVEAVAR		2	1355.76	1	a5.a1	10
a5	pepa5b85	VNAPSPEDTFK		2	1204.58	1	a5.a1	8
a5	pepa5b86	VTATVNDVAESVER		2	1489.75	1	a5.a1	9
a5	pepa5b87	VTDFHIDNIDAK		3	1387.69	1	a5.a1	4
a5	pepa5b88	VVEQQIR		2	871.5	1	a5.a1	8
a5	pepa5b89	VVEQQIRDK		2	1114.62	1	a5.a1	8
a6	pepa6a1	AEVEIRNEVDQAIFATEK		2	2062.05	1	a6.a1	9
a6	pepa6a2	AKDIGTQKEQTIVIQSNSGITDEEIER		3	3002.53	1	a6.a1	6
a6	pepa6a3	AKFDDITR		2	965.505	1	a6.a1	8
a6	pepa6a4	AKIEAINEK		2	1015.58	1	a6.a1	8
a6	pepa6a5	AKIEAINEKAQAIAVK		3	1697	1	a6.a1	4
a6	pepa6a6	AQESGNIDDMK		2	1207.53	1	a6.a1	6
a6	pepa6a7	AQESGNIDDMKAK		2	1406.66	1	a6.a1	9
a6	pepa6a8	AQESGNIDDMKAK	M10:+15.99491	2	1422.65	1	a6.a1	8
a6	pepa6a9	AQESGNIDDMKAKIEAINEKAQAIAVK		3	2885.5	1	a6.a1	2
a6	pepa6b10	AVITVPAYFNDAQR		3	1564.81	1	a6.a1	13
a6	pepa6b11	DAAQSAIDEIK		2	1160.58	1	a6.a1	1
a6	pepa6b12	DAAQSAIDEIKK		2	1288.67	1	a6.a1	13
a6	pepa6b13	DAEANAEADAKR		2	1260.58	1	a6.a1	11
a6	pepa6b14	DIGTQKEQTIVIQSNSGITDEEIER		3	2803.4	1	a6.a1	8
a6	pepa6b15	DISGVTSTQISIPFITAGEAGPIHIEMTITR		3	3255.69	1	a6.a1	2
a6	pepa6b16	DISGVTSTQISIPFITAGEAGPIHIEMTITR	M27:+15.99491	3	3271.69	1	a6.a1	5
a6	pepa6b17	DVVIIDVTPISIGIETMGGVFTK		2	2404.3	1	a6.a1	14
a6	pepa6b18	DVVIIDVTPISIGIETMGGVFTK	M17:+15.99491	2	2420.3	1	a6.a1	1
a6	pepa6b19	ENGIDISTDK		2	1091.52	1	a6.a1	8
a6	pepa6b20	ENGIDISTDKMAIQR		2	1690.84	1	a6.a1	1
a6	pepa6b21	ENGIDISTDKMAIQR	M11:+15.99491	2	1706.84	1	a6.a1	7
a6	pepa6b22	ENGIDISTDKMAIQRIKDAAEKAKK	E1:-18.01056	3	2755.48	1	a6.a1	1
a6	pepa6b23	EQTIVIQSNSGITDEEIER	E1:-18.01056	2	2143.05	1	a6.a1	1
a6	pepa6b24	EQTIVIQSNSGITDEEIER		2	2161.06	1	a6.a1	30
a6	pepa6b25	ETEGKGFDTER		2	1268.58	1	a6.a1	6
a6	pepa6b26	ETEGKGFDTERDAAQSAIDEIKK		3	2538.23	1	a6.a1	2
a6	pepa6b27	EYTPQEISAMIIQYIK	E1:-18.01056	3	1908.98	1	a6.a1	3
a6	pepa6b28	EYTPQEISAMIIQYIK	M10:+15.99491 - E1:-18.01056	2	1924.97	1	a6.a1	1
a6	pepa6b29	EYTPQEISAMIIQYIK		2	1926.99	1	a6.a1	19
a6	pepa6b30	EYTPQEISAMIIQYIK	M10:+15.99491	2	1942.98	1	a6.a1	12
a6	pepa6b31	FQITDIPAAPR		2	1228.67	1	a6.a1	18
a6	pepa6b32	GFDTERDAAQSAIDEIKK		2	1993.98	1	a6.a1	14
a6	pepa6b33	GVPQIEVTFDIDK		2	1460.76	1	a6.a1	2
a6	pepa6b34	GVPQIEVTFDIDKNGIVSVK		2	2158.18	1	a6.a1	12
a6	pepa6b35	GYAEEYIGEK		2	1158.53	1	a6.a1	8
a6	pepa6b36	GYAEEYIGEKVTK		2	1486.74	1	a6.a1	4
a6	pepa6b37	IAGIEVER		2	886.5	1	a6.a1	8
a6	pepa6b38	IEAINEK		2	816.447	1	a6.a1	1
a6	pepa6b39	IEAINEKAQAIAVK		2	1497.86	1	a6.a1	10
a6	pepa6b40	IGGDDFDQK		2	994.448	1	a6.a1	7
a6	pepa6b41	IGGDDFDQKIIDYMVEEFKK		3	2390.16	1	a6.a1	8
a6	pepa6b42	IIANPEGNR		2	983.527	1	a6.a1	5
a6	pepa6b43	IIANPEGNR	I1:+42.01056	2	1025.54	1	a6.a1	2
a6	pepa6b44	IIANPEGNRTTPSVVSFK		2	1930.04	1	a6.a1	1
a6	pepa6b45	IIDYMVEEFK		2	1286.63	1	a6.a1	2
a6	pepa6b46	IIDYMVEEFKK		2	1414.73	1	a6.a1	3
a6	pepa6b47	IIDYMVEEFKK	M5:+15.99491	2	1430.72	1	a6.a1	7
a6	pepa6b48	IIDYMVEEFKKENGIDISTDK	M5:+15.99491	3	2503.23	1	a6.a1	1
a6	pepa6b49	IIGIDIGTTNSAVAVIEGTEPK		2	2198.19	1	a6.a1	135
a6	pepa6b50	IIGIDIGTTNSAVAVIEGTEPK	I1:+42.01056	2	2240.2	1	a6.a1	21
a6	pepa6b51	IPAVVEAVK		2	925.572	1	a6.a1	9
a6	pepa6b52	IPAVVEAVKAETGKEPNK		2	1880.05	1	a6.a1	9
a6	pepa6b53	IVNEPTAAAIAYGIDK		2	1645.88	1	a6.a1	18
a6	pepa6b54	IVNEPTAAAIAYGIDKTDK		2	1990.05	1	a6.a1	1
a6	pepa6b55	IVNEPTAAAIAYGIDKTDKEEK		2	2376.23	1	a6.a1	8
a6	pepa6b56	IYEQAAAAQQAQAGAEGAQATDNSGDDVVDGEFTEK		3	3655.63	1	a6.a1	26
a6	pepa6b57	KAEVEIR		2	844.489	1	a6.a1	2
a6	pepa6b58	KAEVEIRNEVDQAIFATEK		2	2190.14	1	a6.a1	23
a6	pepa6b59	KDISGVTSTQISIPFITAGEAGPIHIEMTITR	M28:+15.99491	3	3399.78	1	a6.a1	1
a6	pepa6b60	MMKDAEANAEADAK	M1:+15.99491 - M2:+15.99491	2	1526.65	1	a6.a1	8
a6	pepa6b61	MMKDAEANAEADAKR		2	1650.76	1	a6.a1	1
a6	pepa6b62	MMKDAEANAEADAKR	M1:+15.99491	3	1666.75	1	a6.a1	1
a6	pepa6b63	MMKDAEANAEADAKR	M1:+15.99491 - M2:+15.99491	2	1682.75	1	a6.a1	16
a6	pepa6b64	NEVDQAIFATEK		2	1364.67	1	a6.a1	8
a6	pepa6b65	NGEIIVGDAAK		2	1086.58	1	a6.a1	4
a6	pepa6b66	NGEIIVGDAAKR		2	1242.68	1	a6.a1	10
a6	pepa6b67	NGEIIVGDAAKR	N1:+42.01056	2	1284.69	1	a6.a1	1
a6	pepa6b68	NTTIPTSK		2	861.468	1	a6.a1	1
a6	pepa6b69	QAISDAGISISDIDEVIIVGGSTR	Q1:-17.02655	2	2399.23	1	a6.a1	22
a6	pepa6b70	QAISDAGISISDIDEVIIVGGSTR		2	2416.26	1	a6.a1	87
a6	pepa6b71	QAVTNPDTVISIK	Q1:-17.02655	2	1368.74	1	a6.a1	8
a6	pepa6b72	QAVTNPDTVISIK		2	1385.76	1	a6.a1	5
a6	pepa6b73	RKAEVEIRNEVDQAIFATEK		3	2346.24	1	a6.a1	3
a6	pepa6b74	RQAVTNPDTVISIK		2	1541.86	1	a6.a1	12
a6	pepa6b75	SAVAVIEGTEPK		2	1200.65	1	a6.a1	2
a6	pepa6b76	SKIIGIDIGTTNSAVAVIEGTEPK		2	2413.32	1	a6.a1	17
a6	pepa6b77	SQVFSTAADNQPAVDIHVIQGERPMAADNK		3	3209.56	1	a6.a1	8
a6	pepa6b78	SQVFSTAADNQPAVDIHVIQGERPMAADNK	M25:+15.99491	3	3225.56	1	a6.a1	5
a6	pepa6b79	SVNPDEVVAMGAAIQGGVISGDVK		2	2313.18	1	a6.a1	15
a6	pepa6b80	SVNPDEVVAMGAAIQGGVISGDVK	M10:+15.99491	2	2329.17	1	a6.a1	12
a6	pepa6b81	TIKETEGKGFDTER		2	1610.8	1	a6.a1	11
a6	pepa6b82	TIKETEGKGFDTERDAAQSAIDEIKK		3	2880.46	1	a6.a1	5
a6	pepa6b83	VSANGKEYTPQEISAMIIQYIK		2	2483.28	1	a6.a1	8
a7	pepa7a1	AATNESYGYTED		2	1320.52	1	a7.a1	8
a7	pepa7a2	AATNESYGYTEDPIVSSDIVGMSYGSIFDATQTK		3	3617.65	1	a7.a1	5
a7	pepa7a3	AATNESYGYTEDPIVSSDIVGMSYGSIFDATQTK	M22:+15.99491	3	3633.64	1	a7.a1	10
a7	pepa7a4	AGAANIVPNSTGAAK		2	1341.71	1	a7.a1	21
a7	pepa7a5	AIGIVIPEINGK		2	1223.74	1	a7.a1	22
a7	pepa7a6	AIGIVIPEINGKIDGSAQR		2	1951.1	1	a7.a1	28
a7	pepa7a7	AINDNFGVVEGIMTTIHAYTGDQMIIDGPHR		3	3385.63	1	a7.a1	6
a7	pepa7a8	AINDNFGVVEGIMTTIHAYTGDQMIIDGPHR	M13:+15.99491	3	3401.63	1	a7.a1	5
a7	pepa7a9	AINDNFGVVEGIMTTIHAYTGDQMIIDGPHR	M13:+15.99491 - M24:+15.99491	3	3417.62	1	a7.a1	2
a7	pepa7b10	ARAGAANIVPNSTGAAK		2	1568.85	1	a7.a1	3
a7	pepa7b11	DGGFEVNGK		2	922.427	1	a7.a1	8
a7	pepa7b12	DPEQIDWANDGVEIVIEATGFFTKK		3	2822.39	1	a7.a1	3
a7	pepa7b13	FDGTVEIK		2	908.473	1	a7.a1	3
a7	pepa7b14	FDGTVEIKDGGFEVNGK		2	1811.88	1	a7.a1	18
a7	pepa7b15	HIHPGGAK		2	816.448	1	a7.a1	20
a7	pepa7b16	HIHPGGAKK		2	944.543	1	a7.a1	9
a7	pepa7b17	IDGSAQRVPIPTGSVTEIVAVCEK	C22:+57.02146	3	2526.32	1	a7.a1	2
a7	pepa7b18	INDITDPVMIAH		2	1338.67	1	a7.a1	2
a7	pepa7b19	INDITDPVMIAHIIK		2	1692.94	1	a7.a1	42
a7	pepa7b20	INDITDPVMIAHIIK	M9:+15.99491	2	1708.93	1	a7.a1	17
a7	pepa7b21	INDITDPVMIAHIIK	I1:+42.01056	2	1734.95	1	a7.a1	29
a7	pepa7b22	INDITDPVMIAHIIK	M9:+15.99491 - I1:+42.01056	2	1750.94	1	a7.a1	11
a7	pepa7b23	IQDVEGVEVTR		2	1244.65	1	a7.a1	21
a7	pepa7b24	IQDVEGVEVTR	I1:+42.01056	2	1286.66	1	a7.a1	12
a7	pepa7b25	KVVITAPGGNDVK		2	1297.75	1	a7.a1	22
a7	pepa7b26	MVVKVGINGFGRIGR		3	1602.93	1	a7.a1	1
a7	pepa7b27	NVTVDEVNAAMK		2	1290.64	1	a7.a1	10
a7	pepa7b28	NVTVDEVNAAMK	M11:+15.99491	2	1306.63	1	a7.a1	10
a7	pepa7b29	PEQIDWANDGVEIVIEATGFFTK		2	2579.27	1	a7.a1	5
a7	pepa7b30	PEQIDWANDGVEIVIEATGFFTKK		3	2707.36	1	a7.a1	1
a7	pepa7b31	PVMIAHIIK		2	1021.62	1	a7.a1	7
a7	pepa7b32	RIQDVEGVEVTR		3	1400.75	1	a7.a1	17
a7	pepa7b33	RIQDVEGVEVTR	R1:+42.01056	2	1442.76	1	a7.a1	4
a7	pepa7b34	TIEYFAK		2	871.456	1	a7.a1	7
a7	pepa7b35	TIVFNTNHDIIDGTETVISGASCTTNCIAPMAK	C23:+57.02146 - C27:+57.02146	3	3551.68	1	a7.a1	14
a7	pepa7b36	TIVFNTNHDIIDGTETVISGASCTTNCIAPMAK	C23:+57.02146 - C27:+57.02146 - M31:+15.99491	3	3567.68	1	a7.a1	4
a7	pepa7b37	VASWYDNEMSYTSQIVR		2	2048.94	1	a7.a1	20
a7	pepa7b38	VASWYDNEMSYTSQIVR	M9:+15.99491	2	2064.93	1	a7.a1	26
a7	pepa7b39	VGINGFGR		2	819.448	1	a7.a1	15
a7	pepa7b40	VGINGFGR	V1:+42.01056	2	861.458	1	a7.a1	8
a7	pepa7b41	VIDVDGKQIVK		2	1213.72	1	a7.a1	10
a7	pepa7b42	VPIPTGSVTEIVAVCEK	C15:+57.02146	2	1798.96	1	a7.a1	256
a7	pepa7b43	VSAERDPEQIDWANDGVEIVIEATGFFTK		3	3236.57	1	a7.a1	26
a7	pepa7b44	VSAERDPEQIDWANDGVEIVIEATGFFTKK		3	3364.67	1	a7.a1	6
a7	pepa7b45	VVITAPGGNDVK		2	1169.65	1	a7.a1	19
a7	pepa7b46	VVKVGINGFGR		2	1145.68	1	a7.a1	1
a7	pepa7b47	YDTTQGRFDGTVEIK		2	1729.84	1	a7.a1	8
a7	pepa7b48	YDTTQGRFDGTVEIKDGGFEVNGK		3	2633.25	1	a7.a1	10
a8	pepa8a1	AFEFSAIR		2	940.489	1	a8.a1	18
a8	pepa8a2	AGQIDIDIK		2	972.536	1	a8.a1	11
a8	pepa8a3	ANNMFQR		2	880.41	1	a8.a1	8
a8	pepa8a4	APINVVEGDFNIGIQGQNFSIIISR		3	2701.43	1	a8.a1	8
a8	pepa8a5	AQNTIVSAK		2	931.521	1	a8.a1	9
a8	pepa8a6	AYTDNDRGAGYPFEMAGWK		2	2148.94	1	a8.a1	13
a8	pepa8a7	AYTDNDRGAGYPFEMAGWK	M15:+15.99491	2	2164.94	1	a8.a1	9
a8	pepa8a8	CITEEDMIWDIK	C1:+57.02146 - C1:-17.02655	2	1535.68	1	a8.a1	8
a8	pepa8a9	CITEEDMIWDIK	C1:+57.02146 - M7:+15.99491 - C1:-17.02655	2	1551.67	1	a8.a1	8
a8	pepa8b10	CITEEDMIWDIK	C1:+57.02146	2	1552.7	1	a8.a1	5
a8	pepa8b11	CITEEDMIWDIK	C1:+57.02146 - M7:+15.99491	2	1568.7	1	a8.a1	7
a8	pepa8b12	DIADMADYFR		2	1216.53	1	a8.a1	9
a8	pepa8b13	DIADMADYFR	M5:+15.99491	2	1232.53	1	a8.a1	11
a8	pepa8b14	DKIMIINGK		2	1031.59	1	a8.a1	2
a8	pepa8b15	DKIMIINGK	M4:+15.99491	2	1047.59	1	a8.a1	2
a8	pepa8b16	DKIPGAYIGR		2	1089.61	1	a8.a1	4
a8	pepa8b17	DKNHASVIIWSCGNESYAGK	C12:+57.02146	2	2236.05	1	a8.a1	18
a8	pepa8b18	DKNHASVIIWSCGNESYAGKDIADMADYFR	C12:+57.02146	3	3433.56	1	a8.a1	3
a8	pepa8b19	DKNHASVIIWSCGNESYAGKDIADMADYFR	C12:+57.02146 - M25:+15.99491	3	3449.55	1	a8.a1	1
a8	pepa8b20	DVYIYAIPK		2	1081.59	1	a8.a1	9
a8	pepa8b21	EATEWAPK		2	931.452	1	a8.a1	5
a8	pepa8b22	EFDYITDIESR	E1:-18.01056	2	1369.63	1	a8.a1	10
a8	pepa8b23	EFDYITDIESR		2	1387.64	1	a8.a1	14
a8	pepa8b24	EFIRPPQVPQESNAVASYVK		2	2259.18	1	a8.a1	18
a8	pepa8b25	EFTVSDDNHNGIK		2	1475.68	1	a8.a1	13
a8	pepa8b26	GAGYPFEMAGWK		2	1313.6	1	a8.a1	2
a8	pepa8b27	GAGYPFEMAGWK	M8:+15.99491	2	1329.59	1	a8.a1	6
a8	pepa8b28	GDYDYQTK		2	989.422	1	a8.a1	9
a8	pepa8b29	GQYVVEK		2	822.436	1	a8.a1	7
a8	pepa8b30	GVNRHEFNAR		2	1199.6	1	a8.a1	6
a8	pepa8b31	HFTINDAIK		2	1058.56	1	a8.a1	9
a8	pepa8b32	HFTINDAIKDK		2	1301.69	1	a8.a1	19
a8	pepa8b33	HFTINDAIKDKK		2	1429.78	1	a8.a1	4
a8	pepa8b34	HIYSNIK		2	874.479	1	a8.a1	1
a8	pepa8b35	HQYEIQESDATWIK		2	1747.83	1	a8.a1	23
a8	pepa8b36	IFVTANYDGK		2	1127.57	1	a8.a1	6
a8	pepa8b37	IGICEPSWNIPASEPEWIPACIDR	C4:+57.02146 - C21:+57.02146	3	2810.33	1	a8.a1	8
a8	pepa8b38	IHYAQNTNQVIK		2	1428.76	1	a8.a1	15
a8	pepa8b39	IHYAQNTNQVIKDFYK		2	1982.01	1	a8.a1	16
a8	pepa8b40	IKPWSAESPK		2	1142.62	1	a8.a1	4
a8	pepa8b41	IPGAYIGR		2	846.484	1	a8.a1	7
a8	pepa8b42	IQTYINDPK		2	1091.57	1	a8.a1	10
a8	pepa8b43	IQTYINDPK	I1:+42.01056	2	1133.58	1	a8.a1	1
a8	pepa8b44	ISTETPVKAPINVVEGDFNIGIQGQNFSIIISR		3	3556.9	1	a8.a1	2
a8	pepa8b45	IVDISSVSDK		2	1062.57	1	a8.a1	8
a8	pepa8b46	IVSVNTVDAHSDHK		2	1521.77	1	a8.a1	10
a8	pepa8b47	IVSVNTVDAHSDHKYFESIEEFSEGEMK		3	3227.48	1	a8.a1	5
a8	pepa8b48	IVSVNTVDAHSDHKYFESIEEFSEGEMK	M27:+15.99491	3	3243.48	1	a8.a1	2
a8	pepa8b49	IVSVNTVDAHSDHKYFESIEEFSEGEMKIR	M27:+15.99491	3	3512.66	1	a8.a1	2
a8	pepa8b50	IYDIIIHVIDDDQVVEVVPVK		2	2421.33	1	a8.a1	43
a8	pepa8b51	MYAKPADIEEYITTGK		2	1829.9	1	a8.a1	14
a8	pepa8b52	MYAKPADIEEYITTGK	M1:+15.99491	3	1845.89	1	a8.a1	13
a8	pepa8b53	NDNIFEDISAYTFIAR		2	1888.91	1	a8.a1	40
a8	pepa8b54	NSTEQIENAR		2	1161.55	1	a8.a1	13
a8	pepa8b55	QHNINAVR	Q1:-17.02655	2	934.486	1	a8.a1	7
a8	pepa8b56	SVDNTRPVHYEGVAWCR	C16:+57.02146	3	2045.96	1	a8.a1	23
a8	pepa8b57	SVNTVDAHSDHK		2	1309.61	1	a8.a1	1
a8	pepa8b58	SVTIKNDNIFEDISAYTFIAR		2	2417.24	1	a8.a1	21
a8	pepa8b59	TEFDETDINFINVPGHIEIQGFGSPQYVNTQYPWDGK		3	4255.99	1	a8.a1	1
a8	pepa8b60	TFAPYIMPQESGNHYGTR		2	2068.96	1	a8.a1	5
a8	pepa8b61	TFAPYIMPQESGNHYGTR	M7:+15.99491	2	2084.95	1	a8.a1	8
a8	pepa8b62	TIPNGSEFISYGGDWHDRPSDYEFCGNGIVFADR	C25:+57.02146	3	3878.71	1	a8.a1	4
a8	pepa8b63	TSHYPNQTR		2	1103.52	1	a8.a1	5
a8	pepa8b64	TVGDYEDK		2	926.411	1	a8.a1	5
a8	pepa8b65	TVGDYEDKK		2	1054.51	1	a8.a1	7
a8	pepa8b66	TVGDYEDKKIK		2	1295.68	1	a8.a1	8
a8	pepa8b67	VHVQDIFVK		2	1084.62	1	a8.a1	8
a8	pepa8b68	VHVQDIFVKGDYDYQTK		2	2055.02	1	a8.a1	14
a8	pepa8b69	VTDTQIQIEDDSVK		2	1590.79	1	a8.a1	6
a8	pepa8b70	VTDTQIQIEDDSVKVTYVHEIPGISDVEVK		3	3356.71	1	a8.a1	18
a8	pepa8b71	VTYQVDYK		2	1015.51	1	a8.a1	8
a8	pepa8b72	VTYQVDYKGR		2	1228.63	1	a8.a1	3
a8	pepa8b73	VTYVHEIPGISDVEVK		2	1784.94	1	a8.a1	24
a8	pepa8b74	WYEICDEYGIYVIDEANIETHGTWQK	C5:+57.02146	3	3232.46	1	a8.a1	3
a8	pepa8b75	YETSVEK		2	855.41	1	a8.a1	8
a8	pepa8b76	YFESIEEFSEGEMK		2	1724.74	1	a8.a1	4
a8	pepa8b77	YFESIEEFSEGEMK	M13:+15.99491	2	1740.73	1	a8.a1	9
a8	pepa8b78	YFESIEEFSEGEMK	Y1:+42.01056	2	1766.75	1	a8.a1	1
a8	pepa8b79	YFESIEEFSEGEMKIR	M13:+15.99491	2	2009.92	1	a8.a1	12
a8	pepa8b80	YNGVEFIEK		2	1098.55	1	a8.a1	2
a8	pepa8b81	YNGVEFIEKGPK		2	1380.72	1	a8.a1	9
a8	pepa8b82	YPEYQGGFIWDFIDQAIYK		2	2353.12	1	a8.a1	3
a8	pepa8b83	YSTASWIEDQDFWR		2	1803.8	1	a8.a1	21
a8	pepa8b84	YVISDYEGIVTEGDASVNGDGEISVSIENIK		3	3272.57	1	a8.a1	35
a9	pepa9a1	ADQDKMAIGIQK	M6:+15.99491	2	1333.68	1	a9.a1	1
a9	pepa9a2	AEIYTNDIGTDIIEEDIPAEYVDQANEYR		3	3359.54	1	a9.a1	4
a9	pepa9a3	AEIYTNDIGTDIIEEDIPAEYVDQANEYREK		3	3616.68	1	a9.a1	5
a9	pepa9a4	AREFSIAK		2	921.516	1	a9.a1	8
a9	pepa9a5	ATINVEFFPVICGSAFK	C12:+57.02146	2	1899.97	1	a9.a1	14
a9	pepa9a6	AYVPIAEMFGYATTIR		2	1802.92	1	a9.a1	26
a9	pepa9a7	AYVPIAEMFGYATTIR	M8:+15.99491	2	1818.91	1	a9.a1	13
a9	pepa9a8	DTTTGDSITDEK		2	1282.56	1	a9.a1	8
a9	pepa9a9	DTTTGDSITDEKAK		2	1481.7	1	a9.a1	8
a9	pepa9b10	EFIPAVEK	E1:-18.01056	2	914.499	1	a9.a1	7
a9	pepa9b11	EFIPAVEK		2	932.509	1	a9.a1	8
a9	pepa9b12	EHKVEANVGAPQVSYR		2	1783.91	1	a9.a1	14
a9	pepa9b13	EKIIEAVAETDEDIMMK	M15:+15.99491 - M16:+15.99491	3	1996.95	1	a9.a1	1
a9	pepa9b14	GFEFENAIVGGVVPR		2	1590.83	1	a9.a1	16
a9	pepa9b15	GIEESMANGVIAGYPMVDIK		2	2094.02	1	a9.a1	9
a9	pepa9b16	GIEESMANGVIAGYPMVDIK	M6:+15.99491	2	2110.02	1	a9.a1	6
a9	pepa9b17	GIEESMANGVIAGYPMVDIK	M6:+15.99491 - M16:+15.99491	2	2126.01	1	a9.a1	8
a9	pepa9b18	GINPDTGEEETRPASDEAPFAAIAFK		3	2733.3	1	a9.a1	7
a9	pepa9b19	GITITSAATTAQWNGHR		2	1784.9	1	a9.a1	11
a9	pepa9b20	GQFGDVWIEFTPNEEGK		2	1952.9	1	a9.a1	7
a9	pepa9b21	GQFGDVWIEFTPNEEGKGFEFENAIVGGVVPR		3	3524.71	1	a9.a1	3
a9	pepa9b22	GRVDGMEAHGNTQIVR		3	1739.86	1	a9.a1	10
a9	pepa9b23	GRVDGMEAHGNTQIVR	M6:+15.99491	3	1755.86	1	a9.a1	5
a9	pepa9b24	GTFMMVFDHYEDVPK		2	1815.81	1	a9.a1	13
a9	pepa9b25	GTFMMVFDHYEDVPK	M4:+15.99491	2	1831.8	1	a9.a1	15
a9	pepa9b26	GTFMMVFDHYEDVPK	M4:+15.99491 - M5:+15.99491	2	1847.8	1	a9.a1	1
a9	pepa9b27	GVQIMIDAVIDYIPSPIDIPAIK		3	2481.37	1	a9.a1	5
a9	pepa9b28	IAEEDPTFR		2	1077.52	1	a9.a1	8
a9	pepa9b29	IGADFIYSVSTIHDR		2	1693.85	1	a9.a1	22
a9	pepa9b30	IGADFIYSVSTIHDRIQANAHPIQIPIGAEDDFR		3	3779.91	1	a9.a1	2
a9	pepa9b31	IGETHEGASQMDWMEQEQER		2	2391	1	a9.a1	13
a9	pepa9b32	IGETHEGASQMDWMEQEQER	M14:+15.99491	2	2406.99	1	a9.a1	14
a9	pepa9b33	IGETHEGASQMDWMEQEQER	M11:+15.99491 - M14:+15.99491	2	2422.99	1	a9.a1	18
a9	pepa9b34	IIEAVAETDEDIMMK		2	1707.82	1	a9.a1	3
a9	pepa9b35	IIEAVAETDEDIMMK	M14:+15.99491	2	1723.81	1	a9.a1	11
a9	pepa9b36	IIEAVAETDEDIMMK	M13:+15.99491 - M14:+15.99491	2	1739.81	1	a9.a1	10
a9	pepa9b37	IIEAVAETDEDIMMKYIEGEEITNDEIK	M13:+15.99491 - M14:+15.99491	3	3273.53	1	a9.a1	4
a9	pepa9b38	IIQMHANSR		2	1069.56	1	a9.a1	8
a9	pepa9b39	IIQMHANSR	M4:+15.99491	2	1085.55	1	a9.a1	8
a9	pepa9b40	IIYYTGK		2	857.477	1	a9.a1	1
a9	pepa9b41	IMTDPFVGR		2	1035.53	1	a9.a1	8
a9	pepa9b42	IMTDPFVGR	M2:+15.99491	2	1051.52	1	a9.a1	8
a9	pepa9b43	IQANAHPIQIPIGAEDDFR		2	2105.08	1	a9.a1	15
a9	pepa9b44	IQANAHPIQIPIGAEDDFRGIIDIIK		3	2857.56	1	a9.a1	4
a9	pepa9b45	IYDGSYHDVDSSETAFK		2	1933.85	1	a9.a1	20
a9	pepa9b46	MDKIGADFIYSVSTIHDR		2	2068.02	1	a9.a1	8
a9	pepa9b47	MDKIGADFIYSVSTIHDR	M1:+15.99491	3	2084.01	1	a9.a1	9
a9	pepa9b48	MKAEIYTNDIGTDIIEEDIPAEYVDQANEYR		3	3618.68	1	a9.a1	2
a9	pepa9b49	MKAEIYTNDIGTDIIEEDIPAEYVDQANEYR	M1:+15.99491	3	3634.68	1	a9.a1	4
a9	pepa9b50	MKAEIYTNDIGTDIIEEDIPAEYVDQANEYREK	M1:+15.99491	3	3891.81	1	a9.a1	2
a9	pepa9b51	NIGIMAHVDAGK		2	1225.64	1	a9.a1	6
a9	pepa9b52	QATEYGVPR	Q1:-17.02655	2	1003.48	1	a9.a1	6
a9	pepa9b53	QATEYGVPR		2	1020.51	1	a9.a1	5
a9	pepa9b54	QEIEQVYAGDIAAAIGIK	Q1:-17.02655	2	1871.98	1	a9.a1	20
a9	pepa9b55	QEIEQVYAGDIAAAIGIK		2	1889	1	a9.a1	22
a9	pepa9b56	QEIEQVYAGDIAAAIGIKDTTTGDSITDEK	Q1:-17.02655	3	3135.52	1	a9.a1	6
a9	pepa9b57	QEIEQVYAGDIAAAIGIKDTTTGDSITDEK		3	3152.55	1	a9.a1	6
a9	pepa9b58	QEIEQVYAGDIAAAIGIKDTTTGDSITDEKAK	Q1:-17.02655	3	3334.65	1	a9.a1	4
a9	pepa9b59	RATINVEFFPVICGSAFK	C13:+57.02146	3	2056.07	1	a9.a1	14
a9	pepa9b60	SVQEEIIK		2	945.526	1	a9.a1	4
a9	pepa9b61	SVQEEIIKK		2	1073.62	1	a9.a1	9
a9	pepa9b62	TAQPTIIEPMMIVTITVPEENIGDVMGHVTAR		3	3463.76	1	a9.a1	4
a9	pepa9b63	TAQPTIIEPMMIVTITVPEENIGDVMGHVTAR	M10:+15.99491	3	3479.76	1	a9.a1	2
a9	pepa9b64	TAQPTIIEPMMIVTITVPEENIGDVMGHVTAR	M10:+15.99491 - M11:+15.99491	3	3495.75	1	a9.a1	3
a9	pepa9b65	TAQPTIIEPMMIVTITVPEENIGDVMGHVTAR	M10:+15.99491 - M11:+15.99491 - M26:+15.99491	3	3511.75	1	a9.a1	1
a9	pepa9b66	THEGASQMDWMEQEQERGIT	M8:+15.99491 - M11:+15.99491 - T1:+42.01056	2	2437	1	a9.a1	1
a9	pepa9b67	TKADQDKMAIGIQK		2	1546.83	1	a9.a1	13
a9	pepa9b68	TKADQDKMAIGIQK	M8:+15.99491	2	1562.82	1	a9.a1	14
a9	pepa9b69	VDGMEAHGNTQIVR		2	1526.74	1	a9.a1	4
a9	pepa9b70	VDGMEAHGNTQIVR	M4:+15.99491	2	1542.73	1	a9.a1	12
a9	pepa9b71	VEANVGAPQVSYR		2	1389.71	1	a9.a1	10
a9	pepa9b72	VETNPETGETVISGMGEIHIDVIVDR		3	2810.39	1	a9.a1	6
a9	pepa9b73	VIDGAVTVIDSQSGVEPQTETVWR		3	2586.3	1	a9.a1	11
a9	pepa9b74	VIIESIEVPEPVIQIMVEPK		3	2262.27	1	a9.a1	21
a9	pepa9b75	VIIESIEVPEPVIQIMVEPK	M16:+15.99491	2	2278.26	1	a9.a1	11
a9	pepa9b76	VNIIDTPGHVDFTIEVQR		2	2053.07	1	a9.a1	19
a9	pepa9b77	VYSGIIQSGSYVMNTSK		2	1833.91	1	a9.a1	9
a9	pepa9b78	VYSGIIQSGSYVMNTSK	M13:+15.99491	2	1849.9	1	a9.a1	8
a9	pepa9b79	YIEGEEITNDEIK		2	1552.74	1	a9.a1	7
b10	pepb10a1	AIGFSGDDEIVDIFGDSEIVR		2	2254.09	1	b10.a1	14
b10	pepb10a2	AITTADIIAEMSYFINIAEGIGK	M11:+15.99491	2	2457.26	1	b10.a1	5
b10	pepb10a3	AKEEAIDKTE		2	1133.57	1	b10.a1	8
b10	pepb10a4	ANGDEIQSGVNMIVR	M12:+15.99491	2	1618.79	1	b10.a1	8
b10	pepb10a5	APFVGTGMEYQAAHDSGAAVIAK		2	2291.11	1	b10.a1	9
b10	pepb10a6	APFVGTGMEYQAAHDSGAAVIAK	M8:+15.99491	2	2307.11	1	b10.a1	12
b10	pepb10a7	AVGEIIANQFR		2	1217.66	1	b10.a1	7
b10	pepb10a8	DDVYTSVHIEEFESETR		2	2055.91	1	b10.a1	1
b10	pepb10a9	DIDEGEDDDVMHVDDIEK		2	2088.86	1	b10.a1	13
b10	pepb10b10	DIDEGEDDDVMHVDDIEK	M11:+15.99491	2	2104.85	1	b10.a1	8
b10	pepb10b11	DIHKNPADSR		2	1152.58	1	b10.a1	2
b10	pepb10b12	DRAGYEVR		2	965.48	1	b10.a1	1
b10	pepb10b13	DTSIRVPHGGDGVVR		3	1564.82	1	b10.a1	12
b10	pepb10b14	DVHYTHYGR		2	1147.53	1	b10.a1	8
b10	pepb10b15	DVIDSIAEHIDGDINK		2	1753.86	1	b10.a1	10
b10	pepb10b16	DVIDSIAEHIDGDINKFVYTPNDYAVVTEPVVIQK		3	3916.99	1	b10.a1	1
b10	pepb10b17	EDGSIDVYTIQK		2	1367.67	1	b10.a1	3
b10	pepb10b18	EFFGSSQISQFMDQHNPISEISHK		3	2793.29	1	b10.a1	4
b10	pepb10b19	EFFGSSQISQFMDQHNPISEISHK	M12:+15.99491	3	2809.29	1	b10.a1	1
b10	pepb10b20	EIPNVSEEAIK		2	1228.64	1	b10.a1	3
b10	pepb10b21	EIPNVSEEAIKNIDEMGIIR		2	2270.17	1	b10.a1	3
b10	pepb10b22	EIPNVSEEAIKNIDEMGIIR	M16:+15.99491	2	2286.17	1	b10.a1	4
b10	pepb10b23	EIQSIGIDMR		2	1161.59	1	b10.a1	1
b10	pepb10b24	EIQSIGIDMR	M9:+15.99491	2	1177.59	1	b10.a1	3
b10	pepb10b25	EVIGIPNIIEIQTDSFK		2	1916.04	1	b10.a1	3
b10	pepb10b26	FEDVIPISNFTDTMEI		2	1870.88	1	b10.a1	1
b10	pepb10b27	FFDPRR		2	837.437	1	b10.a1	7
b10	pepb10b28	FKVVAPNDPDR		3	1257.66	1	b10.a1	8
b10	pepb10b29	FKVVAPNDPDRVVTIVGNANPDDKVR		3	2835.51	1	b10.a1	1
b10	pepb10b30	FVYTPNDYAVVTEPVVIQK		2	2182.14	1	b10.a1	14
b10	pepb10b31	GAWIEIETDSK		2	1248.61	1	b10.a1	3
b10	pepb10b32	GAWIEIETDSKDIAYTR		2	1967.97	1	b10.a1	8
b10	pepb10b33	GEKDISAEER		2	1133.54	1	b10.a1	8
b10	pepb10b34	GKPIPKPGVPESFR		2	1508.86	1	b10.a1	14
b10	pepb10b35	HDGKVVYSDADKVEVR		3	1816.92	1	b10.a1	1
b10	pepb10b36	HQGVNQEYPSHIVDFVDVSPK		2	2395.17	1	b10.a1	12
b10	pepb10b37	IGAEVKEGDIIVGK		3	1427.81	1	b10.a1	4
b10	pepb10b38	IGPEEITR		2	914.495	1	b10.a1	8
b10	pepb10b39	IHDASYSAPIFVTFR		2	1723.88	1	b10.a1	14
b10	pepb10b40	IIGQTIAENIVDPETGEIIVEAGTEMTR		3	2999.52	1	b10.a1	4
b10	pepb10b41	IIGQTIAENIVDPETGEIIVEAGTEMTR	M26:+15.99491	3	3015.52	1	b10.a1	1
b10	pepb10b42	IIHAIFGDK		2	1013.58	1	b10.a1	1
b10	pepb10b43	IIVSQIVR		2	927.599	1	b10.a1	2
b10	pepb10b44	IKEVIGIPNIIEIQTDSFK		2	2157.22	1	b10.a1	10
b10	pepb10b45	INEDGTFAEEIVMGR		2	1680.79	1	b10.a1	3
b10	pepb10b46	INEDGTFAEEIVMGR	M13:+15.99491	2	1696.79	1	b10.a1	8
b10	pepb10b47	IPFTTIVR		2	946.573	1	b10.a1	7
b10	pepb10b48	ISAIGPGGITR		2	1041.61	1	b10.a1	8
b10	pepb10b49	IVKDDVYTSVHIEEFESETR		2	2396.16	1	b10.a1	13
b10	pepb10b50	IVPVEDMPYIPDGTPVDIMINPIGVPSR		3	3034.56	1	b10.a1	1
b10	pepb10b51	IVPVEDMPYIPDGTPVDIMINPIGVPSR	M7:+15.99491	3	3050.56	1	b10.a1	1
b10	pepb10b52	IVPVEDMPYIPDGTPVDIMINPIGVPSR	M7:+15.99491 - M19:+15.99491	3	3066.55	1	b10.a1	4
b10	pepb10b53	KIPFTTIVR		2	1074.67	1	b10.a1	7
b10	pepb10b54	MCPIETPEGPNIGIINNISTYGR	C2:+57.02146	2	2546.24	1	b10.a1	8
b10	pepb10b55	MCPIETPEGPNIGIINNISTYGR	C2:+57.02146 - M1:+15.99491	2	2562.23	1	b10.a1	4
b10	pepb10b56	MSVQDNEAITPQQIINIRPVTAAVK		3	2736.47	1	b10.a1	4
b10	pepb10b57	MSVQDNEAITPQQIINIRPVTAAVK	M1:+15.99491	3	2752.47	1	b10.a1	4
b10	pepb10b58	NIDEMGIIR		2	1060.55	1	b10.a1	8
b10	pepb10b59	NIDEMGIIR	M5:+15.99491	2	1076.54	1	b10.a1	7
b10	pepb10b60	NIGIYIATPVFDGASSEDIWDTVR		3	2639.3	1	b10.a1	3
b10	pepb10b61	NPADSRTDEAIKEIYER		3	2006.98	1	b10.a1	8
b10	pepb10b62	NTIEKDIHK		2	1097.6	1	b10.a1	7
b10	pepb10b63	NTIEKDIHKNPADSR		2	1737.89	1	b10.a1	14
b10	pepb10b64	QAVPIIDPK	Q1:-17.02655	2	963.551	1	b10.a1	10
b10	pepb10b65	QAVPIIDPK		2	980.578	1	b10.a1	8
b10	pepb10b66	QVVAVATACIPFIENDDSNR	C9:+57.02146 - Q1:-17.02655	2	2202.05	1	b10.a1	11
b10	pepb10b67	QVVAVATACIPFIENDDSNR	C9:+57.02146	2	2219.08	1	b10.a1	11
b10	pepb10b68	REDGSIDVYTIQK		2	1523.77	1	b10.a1	15
b10	pepb10b69	RISAIGPGGITR		2	1197.71	1	b10.a1	4
b10	pepb10b70	RYDIAAVGR		2	1020.56	1	b10.a1	6
b10	pepb10b71	SPGVYFNDK		2	1026.49	1	b10.a1	5
b10	pepb10b72	SPGVYFNDKVDK		2	1368.68	1	b10.a1	11
b10	pepb10b73	SPGVYFNDKVDKNGK		2	1667.84	1	b10.a1	1
b10	pepb10b74	SVGPYSIVTQQPIGGK		2	1630.88	1	b10.a1	12
b10	pepb10b75	TDEAIKEIYER		2	1366.69	1	b10.a1	9
b10	pepb10b76	TGEPFDNR		2	935.422	1	b10.a1	7
b10	pepb10b77	TIIYDGR		2	837.447	1	b10.a1	5
b10	pepb10b78	VDDIDHIGNR		2	1153.56	1	b10.a1	1
b10	pepb10b79	VDDIDHIGNRR		3	1309.66	1	b10.a1	10
b10	pepb10b80	VGYGSTVIPNR		2	1162.62	1	b10.a1	8
b10	pepb10b81	VIDEDDYEVEIR		2	1494.7	1	b10.a1	6
b10	pepb10b82	VIDEDDYEVEIRDIDEGEDDDVMHVDDIEK		3	3564.53	1	b10.a1	6
b10	pepb10b83	VIDEDDYEVEIRDIDEGEDDDVMHVDDIEK	M23:+15.99491	3	3580.53	1	b10.a1	3
b10	pepb10b84	VIGIPNIIEIQ	V1:+42.01056	2	1250.74	1	b10.a1	1
b10	pepb10b85	VPHGGDGVVR		2	992.528	1	b10.a1	1
b10	pepb10b86	VSVGVMYMIK		2	1126.6	1	b10.a1	3
b10	pepb10b87	VSVGVMYMIK	M6:+15.99491 - M8:+15.99491	2	1158.59	1	b10.a1	1
b10	pepb10b88	VTNEVVWITADEEDEYIVAQANSK		3	2723.31	1	b10.a1	7
b10	pepb10b89	VVAPNDPDR		2	982.496	1	b10.a1	7
b10	pepb10b90	VVAPNDPDRVVTIVGNANPDDKVR		3	2560.35	1	b10.a1	8
b10	pepb10b91	VVTIVGNANPDDKVR		2	1596.87	1	b10.a1	15
b10	pepb10b92	VVYSDADKVEVR		2	1379.72	1	b10.a1	8
b10	pepb10b93	VVYSDADKVEVRR		3	1535.82	1	b10.a1	1
b10	pepb10b94	VYIAQKR		2	877.526	1	b10.a1	8
b10	pepb10b95	YDIAAVGR		2	864.458	1	b10.a1	8
b10	pepb10b96	YGFIQTPYR		2	1144.58	1	b10.a1	6
b10	pepb10b97	YGFIQTPYRK		2	1272.67	1	b10.a1	3
b10	pepb10b98	YTIEEAR		2	881.437	1	b10.a1	8
b11	pepb11a1	AITDGKEVTETIEER		2	1690.85	1	b11.a1	10
b11	pepb11a2	APVSHIWYFK		2	1247.66	1	b11.a1	8
b11	pepb11a3	ASIETNSFISAASFQETTR		2	2059.99	1	b11.a1	14
b11	pepb11a4	CGVEVTR	C1:+57.02146	2	820.399	1	b11.a1	7
b11	pepb11a5	DHIIGIKENVIIGK		2	1548.91	1	b11.a1	12
b11	pepb11a6	DIGYYYSTIAGITVGIADIPVIDNK		3	2671.39	1	b11.a1	1
b11	pepb11a7	DIVISGGVPATSRPVIIGITK		2	2093.23	1	b11.a1	13
b11	pepb11a8	DTISVETYIIAEVQK		2	1708.9	1	b11.a1	17
b11	pepb11a9	DWECACGK	C4:+57.02146 - C6:+57.02146	2	1025.38	1	b11.a1	4
b11	pepb11b10	EGIFDEVIFGPTKDWECACGK	C17:+57.02146 - C19:+57.02146	2	2458.11	1	b11.a1	10
b11	pepb11b11	EGISVIEMFFSTHGAR		2	1780.87	1	b11.a1	11
b11	pepb11b12	EGISVIEMFFSTHGAR	M8:+15.99491	2	1796.86	1	b11.a1	13
b11	pepb11b13	EHPVIINR		2	977.553	1	b11.a1	2
b11	pepb11b14	EKIQEYGHGSFVAK		2	1592.81	1	b11.a1	5
b11	pepb11b15	ETPIEPK		2	813.436	1	b11.a1	5
b11	pepb11b16	FAASDINDIYR		2	1284.62	1	b11.a1	8
b11	pepb11b17	FAASDINDIYRR		3	1440.72	1	b11.a1	5
b11	pepb11b18	FKSMQITIASPTK	M4:+15.99491	2	1467.79	1	b11.a1	2
b11	pepb11b19	FRQNIIGK		2	975.574	1	b11.a1	4
b11	pepb11b20	GEAITEGSIQPK		2	1229.64	1	b11.a1	3
b11	pepb11b21	GEAVITEVK		2	945.526	1	b11.a1	3
b11	pepb11b22	GEAVITEVKGTVIEIEEDAATR		3	2330.21	1	b11.a1	1
b11	pepb11b23	GIMAAPNGR	M3:+15.99491	2	902.452	1	b11.a1	1
b11	pepb11b24	GIMTEDDRYVAVTTTWR	M3:+15.99491	3	2029.97	1	b11.a1	2
b11	pepb11b25	GNISNFSQIAGMR		2	1394.68	1	b11.a1	4
b11	pepb11b26	GNISNFSQIAGMR	M12:+15.99491	2	1410.68	1	b11.a1	5
b11	pepb11b27	GNISNFSQIAGMRGIMAAPNGRIMEIPIISNFR	M16:+15.99491	3	3591.83	1	b11.a1	1
b11	pepb11b28	GRPITGPGSRPIK		2	1335.79	1	b11.a1	7
b11	pepb11b29	GTVIEIEEDAATR		2	1403.7	1	b11.a1	7
b11	pepb11b30	HCYGINIATGDAVEVGEAVGTIAAQSIGEPGTQITMR	C2:+57.02146	3	3786.84	1	b11.a1	2
b11	pepb11b31	HCYGINIATGDAVEVGEAVGTIAAQSIGEPGTQITMR	C2:+57.02146 - M36:+15.99491	3	3802.84	1	b11.a1	4
b11	pepb11b32	HIGNIIAEIFKR		3	1410.82	1	b11.a1	17
b11	pepb11b33	HPETGEVIVGPDTIITEDMAAAIVNAGVEEVTIR		3	3546.8	1	b11.a1	6
b11	pepb11b34	HPETGEVIVGPDTIITEDMAAAIVNAGVEEVTIR	M19:+15.99491	3	3562.79	1	b11.a1	3
b11	pepb11b35	HVEVMVR		2	869.467	1	b11.a1	2
b11	pepb11b36	IDVIDAFYK		2	1083.57	1	b11.a1	6
b11	pepb11b37	IGIQAFEPVIIDGK		2	1499.85	1	b11.a1	11
b11	pepb11b38	IHPIVCEAYNADFDGDQMAIHVPISEEAQAEAR	C6:+57.02146	3	3696.71	1	b11.a1	1
b11	pepb11b39	IHPIVCEAYNADFDGDQMAIHVPISEEAQAEAR	C6:+57.02146 - M18:+15.99491	3	3712.7	1	b11.a1	1
b11	pepb11b40	IIEIGAPGIIVQNEK		2	1593.92	1	b11.a1	7
b11	pepb11b41	IIEIGAPGIIVQNEKR		2	1750.02	1	b11.a1	10
b11	pepb11b42	IIETQDPKNPIVMMMDSGAR		3	2246.1	1	b11.a1	4
b11	pepb11b43	IIETQDPKNPIVMMMDSGAR	M13:+15.99491 - M14:+15.99491 - M15:+15.99491	3	2294.08	1	b11.a1	1
b11	pepb11b44	IIIIAAEHIINPK		2	1444.89	1	b11.a1	25
b11	pepb11b45	IIVTTVGK		2	830.535	1	b11.a1	8
b11	pepb11b46	IMAIEIFKPFVMR		2	1594.89	1	b11.a1	9
b11	pepb11b47	IMAIEIFKPFVMR	M12:+15.99491	3	1610.88	1	b11.a1	1
b11	pepb11b48	IMEIPIISNFR		2	1332.73	1	b11.a1	5
b11	pepb11b49	IMEIPIISNFR	M2:+15.99491	2	1348.73	1	b11.a1	7
b11	pepb11b50	IQEIFEAR		2	1005.54	1	b11.a1	4
b11	pepb11b51	IQEYGHGSFVAK		2	1335.67	1	b11.a1	8
b11	pepb11b52	IVDVAQDVIIR		2	1240.73	1	b11.a1	1
b11	pepb11b53	IVDVAQDVIIREDDCGTDR	C15:+57.02146	3	2189.05	1	b11.a1	10
b11	pepb11b54	IWDIIEDVIK		2	1243.69	1	b11.a1	8
b11	pepb11b55	IWDIIEDVIKEHPVIINR		2	2202.23	1	b11.a1	9
b11	pepb11b56	KGMTDTAIK		2	964.514	1	b11.a1	7
b11	pepb11b57	KHIGNIIAEIFKR		3	1538.92	1	b11.a1	1
b11	pepb11b58	KPETINYR		2	1020.55	1	b11.a1	3
b11	pepb11b59	KVFVQGK		2	805.494	1	b11.a1	7
b11	pepb11b60	MGAEAIQDIIK		2	1188.63	1	b11.a1	8
b11	pepb11b61	MGAEAIQDIIK	M1:+15.99491	2	1204.62	1	b11.a1	6
b11	pepb11b62	MGHIEIK	M1:+15.99491	2	843.44	1	b11.a1	1
b11	pepb11b63	MGITIDMSPR		2	1120.55	1	b11.a1	3
b11	pepb11b64	MIQEAVDAIIDNGRR		2	1700.88	1	b11.a1	3
b11	pepb11b65	MIQEAVDAIIDNGRR	M1:+15.99491	3	1716.87	1	b11.a1	2
b11	pepb11b66	MKVEVGDEVHRGEAITEGSIQPK		3	2509.27	1	b11.a1	4
b11	pepb11b67	MKVEVGDEVHRGEAITEGSIQPK	M1:+15.99491	3	2525.27	1	b11.a1	2
b11	pepb11b68	MYQCGVPR	C4:+57.02146	2	1010.46	1	b11.a1	5
b11	pepb11b69	NIEPIAVNEVEVIENIAVDEAIVESSED		3	3039.49	1	b11.a1	2
b11	pepb11b70	QVDIEAEIAEIKEEIK	Q1:-17.02655	2	1839.96	1	b11.a1	8
b11	pepb11b71	QVDIEAEIAEIKEEIK		2	1856.99	1	b11.a1	10
b11	pepb11b72	RIDVIDAFYK		2	1239.67	1	b11.a1	6
b11	pepb11b73	RIVDVAQDVIIREDDCGTDR	C16:+57.02146	2	2345.15	1	b11.a1	9
b11	pepb11b74	RVDFSGR		2	836.438	1	b11.a1	4
b11	pepb11b75	SGNKPEWMVINIIPVIPPDIRPMVQIDGGR	M23:+15.99491	3	3357.78	1	b11.a1	1
b11	pepb11b76	SISHMIK	M5:+15.99491	2	831.44	1	b11.a1	1
b11	pepb11b77	SMQITIASPTK		2	1176.63	1	b11.a1	5
b11	pepb11b78	SMQITIASPTK	M2:+15.99491	2	1192.62	1	b11.a1	6
b11	pepb11b79	SQGVEIGDKHVEVMVR		2	1782.92	1	b11.a1	9
b11	pepb11b80	SQGVEIGDKHVEVMVR	M14:+15.99491	2	1798.91	1	b11.a1	2
b11	pepb11b81	SVIAVGPTIK		2	984.609	1	b11.a1	10
b11	pepb11b82	SWSYGEVKKPETINYR		2	1956.98	1	b11.a1	4
b11	pepb11b83	TADSGYITR		2	983.48	1	b11.a1	8
b11	pepb11b84	TADSGYITRR		2	1139.58	1	b11.a1	1
b11	pepb11b85	TFHTGGVASNTDITQGIPR		2	1971.99	1	b11.a1	15
b11	pepb11b86	TGMGEYVVPFTAR		2	1427.7	1	b11.a1	5
b11	pepb11b87	TTETSAFIDR		2	1140.55	1	b11.a1	8
b11	pepb11b88	TTETSAFIDRIK		2	1381.73	1	b11.a1	2
b11	pepb11b89	VEVGDEVHRGEAITEGSIQPK		2	2250.14	1	b11.a1	13
b11	pepb11b90	VGIAVDSMPDKPWK		2	1542.8	1	b11.a1	5
b11	pepb11b91	VGIAVDSMPDKPWKENQIHK	M8:+15.99491	3	2308.18	1	b11.a1	3
b11	pepb11b92	VITDAAIR		2	858.505	1	b11.a1	7
b11	pepb11b93	YFIEPGQDIQTVIDSIEINAPFK		3	2637.34	1	b11.a1	6
b11	pepb11b94	YKGIVCDR	C6:+57.02146	2	1010.51	1	b11.a1	3
b12	pepb12a1	ADKVIIGGGMTYTFFK		2	1747.91	1	b12.a1	6
b12	pepb12a2	ADKVIIGGGMTYTFFK	M10:+15.99491	2	1763.9	1	b12.a1	8
b12	pepb12a3	AHASNVGISANVEK		2	1396.72	1	b12.a1	19
b12	pepb12a4	AIIFSHIGR		2	1013.59	1	b12.a1	16
b12	pepb12a5	AKITVKDVEIK		2	1243.76	1	b12.a1	2
b12	pepb12a6	AQGIEIGNSIVEEDK		2	1601.8	1	b12.a1	1
b12	pepb12a7	AQGIEIGNSIVEEDKIDVAK		2	2128.11	1	b12.a1	67
b12	pepb12a8	AVAGFIIENEIAYIQEAVENPERPFVAIIGGSK		3	3544.87	1	b12.a1	7
b12	pepb12a9	DGVITNDNR		2	1003.48	1	b12.a1	5
b12	pepb12b10	EANAFADYTEVK	E1:-18.01056	2	1339.62	1	b12.a1	6
b12	pepb12b11	EANAFADYTEVK		2	1357.63	1	b12.a1	10
b12	pepb12b12	EANAFADYTEVKYTEGEAIDPGFIGIDIGPK		3	3330.61	1	b12.a1	1
b12	pepb12b13	EIPGIAAITEK	E1:-18.01056	2	1123.64	1	b12.a1	9
b12	pepb12b14	EIPGIAAITEK		2	1141.65	1	b12.a1	4
b12	pepb12b15	ESKNDPEIGK		2	1116.55	1	b12.a1	8
b12	pepb12b16	ESKNDPEIGKYWASIGDGIFVNDAFGTAHR		3	3294.58	1	b12.a1	6
b12	pepb12b17	FDEAITGAK		2	951.479	1	b12.a1	5
b12	pepb12b18	FEDVDGK		2	809.368	1	b12.a1	2
b12	pepb12b19	FEDVDGKK		2	937.463	1	b12.a1	6
b12	pepb12b20	FEDVDGKKESK		2	1281.63	1	b12.a1	1
b12	pepb12b21	FSWISTGGGASMEIIEGK		2	1869.91	1	b12.a1	8
b12	pepb12b22	FSWISTGGGASMEIIEGK	M12:+15.99491	2	1885.9	1	b12.a1	6
b12	pepb12b23	FSWISTGGGASMEIIEGKEIPGIAAITEK		3	2992.53	1	b12.a1	5
b12	pepb12b24	FSWISTGGGASMEIIEGKEIPGIAAITEK	M12:+15.99491	3	3008.53	1	b12.a1	4
b12	pepb12b25	GAEIEAAVNAIEDGQVIIVENTR		2	2411.24	1	b12.a1	77
b12	pepb12b26	GAEIEAAVNAIEDGQVIIVENTRFEDVDGKK		3	3329.69	1	b12.a1	23
b12	pepb12b27	IGVIENIIEK		2	1127.67	1	b12.a1	16
b12	pepb12b28	IGVIENIIEKADK		2	1441.83	1	b12.a1	4
b12	pepb12b29	IIIPVDSK		2	884.546	1	b12.a1	13
b12	pepb12b30	IIIPVDSKEANAFADYTEVK		2	2223.16	1	b12.a1	3
b12	pepb12b31	ITAAIPTIK		2	927.588	1	b12.a1	3
b12	pepb12b32	ITAAIPTIK	I1:+42.01056	2	969.598	1	b12.a1	7
b12	pepb12b33	ITVKDVEIK		2	1044.63	1	b12.a1	8
b12	pepb12b34	KVIVRVDFNVPV	K1:+42.01056	2	1426.84	1	b12.a1	1
b12	pepb12b35	NDPEIGKYWASIGDGIFVNDAFGTAHR		3	2950.41	1	b12.a1	4
b12	pepb12b36	SIAKFDEAITGAK		2	1350.73	1	b12.a1	8
b12	pepb12b37	SIAPVAADIAAK		2	1126.65	1	b12.a1	9
b12	pepb12b38	SIIGGGDSAAAAINIGYADK		2	1863.95	1	b12.a1	19
b12	pepb12b39	TVVWNGPMGVFENPDFQAGTIGVMDAIVK		3	3092.52	1	b12.a1	2
b12	pepb12b40	TVVWNGPMGVFENPDFQAGTIGVMDAIVK	M8:+15.99491	3	3108.52	1	b12.a1	3
b12	pepb12b41	TVVWNGPMGVFENPDFQAGTIGVMDAIVK	M8:+15.99491 - M24:+15.99491	3	3124.51	1	b12.a1	3
b12	pepb12b42	TVVWNGPMGVFENPDFQAGTIGVMDAIVKQPGVK		3	3601.82	1	b12.a1	3
b12	pepb12b43	VDFNVPVK		2	917.51	1	b12.a1	8
b12	pepb12b44	VDFNVPVKDGVITNDNR		2	1901.97	1	b12.a1	22
b12	pepb12b45	VDFNVPVKDGVITNDNR	V1:+42.01056	2	1943.98	1	b12.a1	21
b12	pepb12b46	VDFNVPVKDGVITNDNRITAAIPTIK		3	2810.54	1	b12.a1	1
b12	pepb12b47	VIIGGGMTYTFFK		2	1433.75	1	b12.a1	8
b12	pepb12b48	VIIGGGMTYTFFK	M7:+15.99491	2	1449.75	1	b12.a1	6
b12	pepb12b49	VKEEADKEGK		2	1132.58	1	b12.a1	9
b12	pepb12b50	VSDKIGVIENIIEK		2	1556.89	1	b12.a1	16
b12	pepb12b51	YIIEQGGR		2	935.495	1	b12.a1	4
b12	pepb12b52	YTEGEAIDPGFIGIDIGPK		2	1992	1	b12.a1	22
b12	pepb12b53	YWASIGDGIFVNDAFGTAHR		2	2197.05	1	b12.a1	19
b13	pepb13a1	AEDRDIFEQAIK		3	1434.72	1	b13.a1	7
b13	pepb13a2	AEDRDIFEQAIKDIDIPQPPGQTATNEEEAVEAAR		3	3866.87	1	b13.a1	5
b13	pepb13a3	AGIIDEIGVEIIGTK		2	1527.86	1	b13.a1	16
b13	pepb13a4	AGVHSGDSMAVYPPQTISK		2	1944.95	1	b13.a1	3
b13	pepb13a5	AGVHSGDSMAVYPPQTISK	M9:+15.99491	2	1960.94	1	b13.a1	10
b13	pepb13a6	AMEIVENEDDIR		2	1433.66	1	b13.a1	5
b13	pepb13a7	AMEIVENEDDIR	M2:+15.99491	2	1449.65	1	b13.a1	8
b13	pepb13a8	AMEIVENEDDIRSYMR		2	1970.9	1	b13.a1	1
b13	pepb13a9	APVFSFTK		2	896.488	1	b13.a1	9
b13	pepb13b10	AQAIINTVGNK		2	1128.64	1	b13.a1	3
b13	pepb13b11	AQAIINTVGNKR		2	1284.74	1	b13.a1	10
b13	pepb13b12	AQDDRIFYISEAIR		3	1696.87	1	b13.a1	11
b13	pepb13b13	ASPDHPVIVDSYIIGR		3	1738.91	1	b13.a1	15
b13	pepb13b14	ATGEVMAIGR		2	1004.52	1	b13.a1	2
b13	pepb13b15	ATGEVMAIGR	M6:+15.99491	2	1020.51	1	b13.a1	9
b13	pepb13b16	ATGYPIAK		2	820.457	1	b13.a1	1
b13	pepb13b17	ATRIENNIVPVYK		2	1516.85	1	b13.a1	3
b13	pepb13b18	DIDIPQPPGQTATNEEEAVEAAR		2	2451.16	1	b13.a1	6
b13	pepb13b19	ECEVDAISDGKDVIIPGIMEHIER	C2:+57.02146	3	2725.32	1	b13.a1	6
b13	pepb13b20	ERPDAIIPTIGGQTGINMAMEISK		3	2542.3	1	b13.a1	1
b13	pepb13b21	ERPDAIIPTIGGQTGINMAMEISK	M18:+15.99491 - M20:+15.99491	3	2574.29	1	b13.a1	6
b13	pepb13b22	ESVIVIGSGPIR		2	1226.71	1	b13.a1	7
b13	pepb13b23	FDAIGYGIYATEGTAK		2	1676.82	1	b13.a1	6
b13	pepb13b24	FINEHGVHATIVNK		2	1578.84	1	b13.a1	15
b13	pepb13b25	FPFDKFEHGER		2	1408.66	1	b13.a1	10
b13	pepb13b26	GVVVQFGGQTAINIAEPISK		2	2028.11	1	b13.a1	7
b13	pepb13b27	GYTIEEISEITK		2	1382.71	1	b13.a1	8
b13	pepb13b28	IADIWNQTANQVR		2	1528.79	1	b13.a1	9
b13	pepb13b29	IAQVDSIIGPEMK		2	1400.75	1	b13.a1	7
b13	pepb13b30	IAQVDSIIGPEMK	M12:+15.99491	2	1416.74	1	b13.a1	8
b13	pepb13b31	IDIFFIDK		2	1010.56	1	b13.a1	9
b13	pepb13b32	IEGGCNVQIAIDPHSFK	C5:+57.02146	2	1884.93	1	b13.a1	15
b13	pepb13b33	IENNIVPVYK		2	1188.66	1	b13.a1	8
b13	pepb13b34	IFYISEAIR		2	1111.61	1	b13.a1	11
b13	pepb13b35	IGENDDNDIPAIVR		2	1540.76	1	b13.a1	10
b13	pepb13b36	IGFPVIVRPSYVIGGR		3	1730.01	1	b13.a1	9
b13	pepb13b37	IGQGVEFDYATVHSVK		2	1749.88	1	b13.a1	9
b13	pepb13b38	IIGTQVADIDR		2	1200.66	1	b13.a1	7
b13	pepb13b39	IIGTQVADIDRAEDRDIFEQAIK		3	2616.36	1	b13.a1	4
b13	pepb13b40	IIHIFEIEQEIAAHVGDVDVIK		2	2488.34	1	b13.a1	11
b13	pepb13b41	IQETIADYTK		2	1181.61	1	b13.a1	7
b13	pepb13b42	IQETIADYTKR		2	1337.71	1	b13.a1	6
b13	pepb13b43	ISAIDQAEDRDIFK		2	1620.82	1	b13.a1	9
b13	pepb13b44	ISPVTQCIIER	C7:+57.02146	2	1315.7	1	b13.a1	7
b13	pepb13b45	IYFEPITFEDVMNVIEIEQPK		2	2554.28	1	b13.a1	11
b13	pepb13b46	IYFEPITFEDVMNVIEIEQPK	M12:+15.99491	2	2570.27	1	b13.a1	4
b13	pepb13b47	KEEGYSVVIVNSNPATIMTDK	M18:+15.99491	3	2311.15	1	b13.a1	2
b13	pepb13b48	KIADIWNQTANQVR		3	1656.88	1	b13.a1	8
b13	pepb13b49	KIGFPVIVRPSYVIGGR		2	1858.11	1	b13.a1	4
b13	pepb13b50	KIQETIADYTK		2	1309.7	1	b13.a1	9
b13	pepb13b51	KIQETIADYTKR		2	1465.8	1	b13.a1	12
b13	pepb13b52	MVDTCAAEFESSTPYFYSTYEWENESIK	C5:+57.02146	3	3384.42	1	b13.a1	1
b13	pepb13b53	RFDAIGYGIYATEGTAK		2	1832.92	1	b13.a1	13
b13	pepb13b54	RGYTIEEISEITK		2	1538.81	1	b13.a1	13
b13	pepb13b55	SDKESVIVIGSGPIR		2	1556.86	1	b13.a1	11
b13	pepb13b56	SIAEQGYKDGIYPESNHVHVK		3	2371.17	1	b13.a1	12
b13	pepb13b57	SIAGFKEIEYEVMR		3	1671.84	1	b13.a1	2
b13	pepb13b58	SIEIGVYHNEMSEIAEVTDDAIVEK		3	2791.33	1	b13.a1	6
b13	pepb13b59	SIEIGVYHNEMSEIAEVTDDAIVEK	M11:+15.99491	3	2807.33	1	b13.a1	5
b13	pepb13b60	SSAIEAGIPIFTAIDTADAMVR		2	2249.15	1	b13.a1	14
b13	pepb13b61	SSAIEAGIPIFTAIDTADAMVR	M20:+15.99491	2	2265.14	1	b13.a1	9
b13	pepb13b62	STGEVMGTDVTIEK		2	1466.7	1	b13.a1	6
b13	pepb13b63	STGEVMGTDVTIEK	M6:+15.99491	2	1482.7	1	b13.a1	9
b13	pepb13b64	TYDEDGAAIR		2	1110.51	1	b13.a1	8
b13	pepb13b65	VIVNSNPATIMTDKEIADKV	M11:+15.99491	2	2174.14	1	b13.a1	1
b13	pepb13b66	VTDIPMAQVATNIIIGK		2	1784	1	b13.a1	8
b13	pepb13b67	VTDIPMAQVATNIIIGK	M6:+15.99491	2	1799.99	1	b13.a1	6
b13	pepb13b68	VYIEPITIEFVTR		2	1579.87	1	b13.a1	13
b13	pepb13b69	YYVIEVNPR		2	1152.61	1	b13.a1	9
b14	pepb14a1	AAYFRDQIAK		2	1182.63	1	b14.a1	4
b14	pepb14a2	AGGSNFFDDFFSDINNFR		2	2069.9	1	b14.a1	1
b14	pepb14a3	AHPDIFNIIIQVIDDGVITDSR		3	2451.29	1	b14.a2	1
b14	pepb14a4	AHPDVIHMFIQVIDDGR		3	1962.99	1	b14.a1	5
b14	pepb14a5	AHVIGQDAAVDK		3	1223.64	1	b14.a1	2
b14	pepb14a6	AIAEVIFDDESAIIR		2	1661.87	1	b14.a2	2
b14	pepb14a7	AIDIIDESGSK		2	1147.58	1	b14.a1	8
b14	pepb14a8	AQATRDEDFEK		2	1309.6	1	b14.a1	9
b14	pepb14a9	DISESDIIDIR		2	1275.64	1	b14.a2	7
b14	pepb14b10	DITAIAESGNIDPVIGRDEEISR		3	2470.24	1	b14.a2	11
b14	pepb14b11	EITPIDEAIISGDIGAAVK		2	1912.03	1	b14.a2	11
b14	pepb14b12	EKEQSQIINIADDIK		2	1743.91	1	b14.a1	4
b14	pepb14b13	EKIVDIGYDPK		2	1276.68	1	b14.a1	1
b14	pepb14b14	ENIITIVDIMIDGVNQR		2	1943.03	1	b14.a1	16
b14	pepb14b15	EQSQIINIADDIK		2	1486.78	1	b14.a1	4
b14	pepb14b16	FDGIIEFSAISK		2	1326.69	1	b14.a1	4
b14	pepb14b17	FDMSEYMEK		2	1179.47	2	b14.a1 b14.a2	4
b14	pepb14b18	FDMSEYMEK	M3:+15.99491 - M7:+15.99491	2	1211.46	2	b14.a1 b14.a2	7
b14	pepb14b19	FIPDKAIDIIDESGSK		2	1747.91	1	b14.a1	9
b14	pepb14b20	GTIHMVGATTQAEYQK		2	1734.85	1	b14.a2	2
b14	pepb14b21	HIEAIVEQK		2	1066.59	1	b14.a1	8
b14	pepb14b22	HIEKDAAISR		2	1139.62	1	b14.a2	7
b14	pepb14b23	IANNGIHISVTDKVK		2	1608.91	1	b14.a1	6
b14	pepb14b24	IDVVSIVQGTGIR		2	1356.79	1	b14.a1	11
b14	pepb14b25	IIAMVEVTGSVAYITFTDFEDRI	L1:+42.01056	3	2632.32	1	b14.a2	1
b14	pepb14b26	IIEAENIK		2	929.531	1	b14.a1	2
b14	pepb14b27	IIEKDAAIER		2	1157.65	1	b14.a1	6
b14	pepb14b28	IIEVAGFQYKDDSDKPR		3	1981	1	b14.a2	1
b14	pepb14b29	IMEEIKK	M2:+15.99491	2	906.497	1	b14.a2	1
b14	pepb14b30	IMVKPIISAIADK		3	1398.84	1	b14.a2	8
b14	pepb14b31	INGAPPGYVGYDEGGEITEK		2	2065.97	1	b14.a2	8
b14	pepb14b32	ITIEEPSVSEAIDIINGIR		2	2069.11	1	b14.a2	13
b14	pepb14b33	IVDGDVPQK		2	970.521	1	b14.a1	3
b14	pepb14b34	IVDGDVPQKIQSK		2	1426.79	1	b14.a1	1
b14	pepb14b35	IVDIGYDPK		2	1019.54	1	b14.a1	6
b14	pepb14b36	IVGAPPGYVGYDEAGQITEK		2	2064.03	1	b14.a1	6
b14	pepb14b37	KSDPENPINQFNQAGGSNFFDDFFSDINNFRSS		3	3755.66	1	b14.a1	1
b14	pepb14b38	MNITINFIDPK		2	1305.69	1	b14.a1	3
b14	pepb14b39	MNITINFIDPK	M1:+15.99491	2	1321.68	1	b14.a1	3
b14	pepb14b40	MNQIIDEIEADGK		2	1475.71	1	b14.a2	1
b14	pepb14b41	MNQIIDEIEADGK	M1:+15.99491	2	1491.7	1	b14.a2	3
b14	pepb14b42	NIPDSAIDIIDEASATVQVR		2	2127.09	1	b14.a2	13
b14	pepb14b43	NNPVIIGEPGVGK		2	1293.72	1	b14.a1	7
b14	pepb14b44	NNPVIVGEAGVGK		2	1253.69	1	b14.a2	3
b14	pepb14b45	NPYSIIIIDEVEK		2	1532.82	1	b14.a1	6
b14	pepb14b46	QIAIEIFGSSDSMIR	Q1:-17.02655	2	1649.82	1	b14.a1	2
b14	pepb14b47	QIAIEIFGSSDSMIR		2	1666.85	1	b14.a1	6
b14	pepb14b48	QQAPQQPQGIIEEYGINITDIAR	Q1:-17.02655	3	2565.29	1	b14.a1	8
b14	pepb14b49	QQAPQQPQGIIEEYGINITDIAR		2	2582.32	1	b14.a1	7
b14	pepb14b50	RGDIDPVIGRDEEIIR		2	1852.99	1	b14.a1	13
b14	pepb14b51	RNPYSIIIIDEVEK		3	1688.92	1	b14.a1	10
b14	pepb14b52	SDPENPINQFNQAGGSNFFDDFFSDINNFR		3	3453.5	1	b14.a1	4
b14	pepb14b53	SSSGDIPNTPPTQEGGNR		2	1813.83	1	b14.a1	8
b14	pepb14b54	SSYEDYHR		2	1056.44	1	b14.a2	1
b14	pepb14b55	SYRPEFINR		2	1181.61	1	b14.a2	3
b14	pepb14b56	TAIAIGIAQR		2	1013.61	1	b14.a2	8
b14	pepb14b57	TAVVEGIAQK		2	1015.58	1	b14.a1	7
b14	pepb14b58	TIQDHIEDAITDFYIK		2	1921.95	1	b14.a1	15
b14	pepb14b59	TIQDHIEDAITDFYIKNPNEK		2	2504.23	1	b14.a1	1
b14	pepb14b60	TIQTQVEDKISEIIIGGQVVSGQTIK		3	2784.54	1	b14.a2	3
b14	pepb14b61	TKNNPVIIGEPGVGK		2	1522.86	1	b14.a1	1
b14	pepb14b62	TKNNPVIVGEAGVGK		2	1482.83	1	b14.a2	9
b14	pepb14b63	TNIPIGDIK		2	970.557	1	b14.a1	8
b14	pepb14b64	TNIPIGDIKEK		2	1227.69	1	b14.a1	1
b14	pepb14b65	TNSVINHIGDFFSPEFMNR		3	2225.04	1	b14.a1	1
b14	pepb14b66	TVGFGAQTISHNHQAMQAR	M16:+15.99491	3	2069.99	1	b14.a2	1
b14	pepb14b67	VDEPTVEETITIIR		2	1614.86	1	b14.a1	6
b14	pepb14b68	VEASVGFGAAR		2	1063.55	1	b14.a1	7
b14	pepb14b69	VGIGAPNRPIGSFIFVGPTGVGK		2	2240.26	1	b14.a1	13
b14	pepb14b70	VIEIINRR		2	1012.63	1	b14.a1	4
b14	pepb14b71	VIGQDEAVSAISR		2	1344.71	1	b14.a2	5
b14	pepb14b72	VTITDAAVETAVK		2	1317.73	1	b14.a2	8
b14	pepb14b73	VVFHSIEEEQIHDIVK		2	1922	1	b14.a2	10
b14	pepb14b74	YINIESEIHKR		3	1401.75	1	b14.a2	7
b14	pepb14b75	YQDYHHVK		2	1089.51	1	b14.a1	5
b14	pepb14b76	YTDEAITAAAEISNR		2	1624.78	1	b14.a1	16
b15	pepb15a1	AEAIFEAGADAIVIDTAHGHSAGVIR		2	2591.32	1	b15.a1	27
b15	pepb15a2	AGGIGVIHK		2	851.51	1	b15.a1	8
b15	pepb15a3	AGMGYTGAEDIQAIHDK		2	1776.82	1	b15.a1	8
b15	pepb15a4	AGMGYTGAEDIQAIHDK	M3:+15.99491	2	1792.82	1	b15.a1	15
b15	pepb15a5	AIAAGGNAVMIGSMFAGTDEAPGETEIFQGR		3	3068.45	1	b15.a1	5
b15	pepb15a6	AIAAGGNAVMIGSMFAGTDEAPGETEIFQGR	M10:+15.99491 - M14:+15.99491	3	3100.44	1	b15.a1	4
b15	pepb15a7	AIAAGGNAVMIGSMFAGTDEAPGETEIFQGRK		3	3196.54	1	b15.a1	6
b15	pepb15a8	AIAAGGNAVMIGSMFAGTDEAPGETEIFQGRK	M10:+15.99491 - M14:+15.99491	3	3228.53	1	b15.a1	3
b15	pepb15a9	AQFVEMSGAGIIESHPHDVQITNEAPNYSAH		3	3349.55	1	b15.a1	9
b15	pepb15b10	AQFVEMSGAGIIESHPHDVQITNEAPNYSAH	M6:+15.99491	3	3365.55	1	b15.a1	3
b15	pepb15b11	FISNYETPISEHMTSEQIVTAPVGTDIETAESIIHEHR	M13:+15.99491	3	4298.06	1	b15.a1	1
b15	pepb15b12	GMGSIAAMKK	M8:+15.99491	2	1009.52	1	b15.a1	2
b15	pepb15b13	GSSDRYFQGAVNEANK		2	1742.81	1	b15.a1	15
b15	pepb15b14	GSVADIVFQIIGGIR		2	1544.88	1	b15.a1	32
b15	pepb15b15	GYTFDDVIIIPAESHVIPNNVNIK		3	2668.4	1	b15.a1	10
b15	pepb15b16	GYTFDDVIIIPAESHVIPNNVNIK	G1:+42.01056	3	2710.41	1	b15.a1	2
b15	pepb15b17	IEKIPIVDEEGR		2	1397.76	1	b15.a1	4
b15	pepb15b18	IEKIPIVDEEGRISGIITIK		3	2223.3	1	b15.a1	5
b15	pepb15b19	IIVAGAVGVTSDTFER		2	1634.88	1	b15.a1	27
b15	pepb15b20	IPIVDEEGR		2	1027.54	1	b15.a1	7
b15	pepb15b21	IPIVDEEGRISGIITIK		2	1853.07	1	b15.a1	12
b15	pepb15b22	IPIVDEEGRISGIITIKDIEK		3	2338.32	1	b15.a1	3
b15	pepb15b23	ISGIITIK		2	844.551	1	b15.a1	10
b15	pepb15b24	ISGIITIKDIEK		2	1329.8	1	b15.a1	5
b15	pepb15b25	IVGIITNR		2	885.552	1	b15.a1	8
b15	pepb15b26	KGSSDRYFQGAVNEANK		2	1870.9	1	b15.a1	2
b15	pepb15b27	KGYTFDDVIIIPAESHVIPNNVNIK		3	2796.49	1	b15.a1	3
b15	pepb15b28	KIVGIITNR		2	1013.65	1	b15.a1	1
b15	pepb15b29	NITINIPIITAAMDTVTDSK		2	2131.13	1	b15.a1	20
b15	pepb15b30	NITINIPIITAAMDTVTDSK	M13:+15.99491	2	2147.13	1	b15.a1	7
b15	pepb15b31	NITINIPIITAAMDTVTDSK	N1:+42.01056	2	2173.14	1	b15.a1	1
b15	pepb15b32	NMSIAEQAEEVR		2	1376.65	1	b15.a1	5
b15	pepb15b33	NMSIAEQAEEVR	M2:+15.99491	2	1392.64	1	b15.a1	3
b15	pepb15b34	NMSIAEQAEEVRK		2	1504.74	1	b15.a1	7
b15	pepb15b35	NMSIAEQAEEVRK	M2:+15.99491	2	1520.74	1	b15.a1	10
b15	pepb15b36	RSENGVIIDPFFITPEHK		3	2099.09	1	b15.a1	13
b15	pepb15b37	SENGVIIDPFFITPEHK		2	1942.99	1	b15.a1	15
b15	pepb15b38	SIYEAGVDVVK		2	1179.63	1	b15.a1	6
b15	pepb15b39	TIIADGGIK		2	887.52	1	b15.a1	4
b15	pepb15b40	TIIADGGIKYSGDIVK		2	1649.91	1	b15.a1	1
b15	pepb15b41	TIIAGNIATAEGAR		2	1357.74	1	b15.a1	12
b15	pepb15b42	VGIGPGSICTTR	C9:+57.02146	2	1217.63	1	b15.a1	8
b15	pepb15b43	VIEFPNAAK		2	988.547	1	b15.a1	3
b15	pepb15b44	VIEFPNAAKDEFGR		2	1592.81	1	b15.a1	6
b15	pepb15b45	VSEAEEIMER		2	1192.55	1	b15.a1	7
b15	pepb15b46	VSEAEEIMER	M8:+15.99491	2	1208.55	1	b15.a1	8
b15	pepb15b47	VVAGVGVPQVTAIYDAASVAR		2	2043.12	1	b15.a1	15
b15	pepb15b48	YFQGAVNEANK		2	1240.6	1	b15.a1	8
b15	pepb15b49	YFQGAVNEANKIVPEGIEGR		2	2191.11	1	b15.a1	4
b15	pepb15b50	YHISGVPIVETIENR		3	1726.91	1	b15.a1	17
b15	pepb15b51	YHISGVPIVETIENRK		2	1855.01	1	b15.a1	14
b16	pepb16a1	AIEERPANAEGENNEK		2	1770.83	1	b16.a1	15
b16	pepb16a2	AIEERPANAEGENNEKR		3	1926.93	1	b16.a1	20
b16	pepb16a3	ATTPGPWDGVEQK		2	1385.67	1	b16.a1	11
b16	pepb16a4	AWDKIVGREEEVVTVK		2	1858.01	1	b16.a1	2
b16	pepb16a5	DANVADIVKDGETIEVIVIR		2	2169.18	1	b16.a1	13
b16	pepb16a6	DGETIEVIVIR		2	1243.69	1	b16.a1	22
b16	pepb16a7	DTDTVTYIVSK		2	1241.63	1	b16.a1	8
b16	pepb16a8	DTDTVTYIVSKK		2	1369.72	1	b16.a1	13
b16	pepb16a9	DVISVGQDVTVK		2	1259.68	1	b16.a1	5
b16	pepb16b10	DVVTAEVISVDN	D1:+42.01056	2	1302.64	1	b16.a1	1
b16	pepb16b11	DYEIPETQSGFSMADIFGDIEI		2	2477.11	1	b16.a1	2
b16	pepb16b12	DYEIPETQSGFSMADIFGDIEI	M13:+15.99491	2	2493.1	1	b16.a1	8
b16	pepb16b13	EEEVVTVK		2	932.494	1	b16.a1	1
b16	pepb16b14	EITNDRDANVADIVK	E1:-18.01056	3	1654.84	1	b16.a1	8
b16	pepb16b15	EITNDRDANVADIVK		2	1672.85	1	b16.a1	12
b16	pepb16b16	EITNDRDANVADIVK	E1:+42.01056	2	1714.86	1	b16.a1	7
b16	pepb16b17	EITNDRDANVADIVKDGETIEVIVIR	E1:-18.01056	3	2879.51	1	b16.a1	2
b16	pepb16b18	EITNDRDANVADIVKDGETIEVIVIR		3	2897.52	1	b16.a1	11
b16	pepb16b19	EITNDRDANVADIVKDGETIEVIVIR	E1:+42.01056	3	2939.53	1	b16.a1	7
b16	pepb16b20	EVDPAENR		2	929.433	1	b16.a1	1
b16	pepb16b21	EVFSKIEVGSVVTGK		3	1578.87	1	b16.a1	2
b16	pepb16b22	EVVEAEAMEAR		2	1233.58	1	b16.a1	5
b16	pepb16b23	EVVEAEAMEAR	M8:+15.99491	2	1249.57	1	b16.a1	8
b16	pepb16b24	EVVEAEAMEARK		2	1361.67	1	b16.a1	7
b16	pepb16b25	EVVEAEAMEARK	M8:+15.99491	2	1377.67	1	b16.a1	8
b16	pepb16b26	GFIPASMIDTR		2	1207.61	1	b16.a1	5
b16	pepb16b27	GFIPASMIDTR	M7:+15.99491	2	1223.61	1	b16.a1	6
b16	pepb16b28	GGISVEFEGIR		2	1163.61	1	b16.a1	8
b16	pepb16b29	IAAGDVIEGK		2	972.536	1	b16.a1	10
b16	pepb16b30	IEVGSVVTGK		2	988.568	1	b16.a1	8
b16	pepb16b31	IKEVDPAENR		2	1170.61	1	b16.a1	7
b16	pepb16b32	ITDFGGFVEVIPGIDGIVHISQISHK		3	2778.48	1	b16.a1	10
b16	pepb16b33	ITDFGGFVEVIPGIDGIVHISQISHKR		3	2934.58	1	b16.a1	1
b16	pepb16b34	ITSFGAFIDIGGVDGIVHVTEISHER		3	2769.42	1	b16.a1	3
b16	pepb16b35	IVGREEEVVTVK		2	1357.77	1	b16.a1	10
b16	pepb16b36	KAWDKIVGREEEVVTVK		3	1986.1	1	b16.a1	6
b16	pepb16b37	KEVFSKIEVGSVVTGK		2	1706.97	1	b16.a1	5
b16	pepb16b38	NDQANVVIE		2	1001.49	1	b16.a1	1
b16	pepb16b39	NTEQFVGQEFDAK		2	1512.7	1	b16.a1	12
b16	pepb16b40	QVVGKDTDTVTYIVSK	Q1:-17.02655	2	1735.91	1	b16.a1	7
b16	pepb16b41	QVVGKDTDTVTYIVSK		2	1752.94	1	b16.a1	12
b16	pepb16b42	QVVGKDTDTVTYIVSKK	Q1:-17.02655	2	1864.01	1	b16.a1	8
b16	pepb16b43	QVVGKDTDTVTYIVSKK		2	1881.03	1	b16.a1	3
b16	pepb16b44	RDYEIPETQSGFSMADIFGDIEI		3	2633.21	1	b16.a1	5
b16	pepb16b45	RDYEIPETQSGFSMADIFGDIEI	M14:+15.99491	3	2649.2	1	b16.a1	1
b16	pepb16b46	REITNDRDANVADIVK		3	1828.95	1	b16.a1	4
b16	pepb16b47	REITNDRDANVADIVKDGETIEVIVIR		3	3053.62	1	b16.a1	1
b16	pepb16b48	REVVEAEAMEAR		3	1389.68	1	b16.a1	10
b16	pepb16b49	REVVEAEAMEAR	M9:+15.99491	3	1405.67	1	b16.a1	1
b16	pepb16b50	REVVEAEAMEARK		3	1517.77	1	b16.a1	4
b16	pepb16b51	REVVEAEAMEARK	M9:+15.99491	3	1533.77	1	b16.a1	6
b16	pepb16b52	RITDFGGFVEVIPGIDGIVHISQISHK		3	2934.58	1	b16.a1	1
b16	pepb16b53	RVENPKDVISVGQDVTVK		2	1983.09	1	b16.a1	18
b16	pepb16b54	SVVSVGDEIEVK		2	1260.67	1	b16.a1	20
b16	pepb16b55	VENPKDVISVGQDVTVK		2	1826.99	1	b16.a1	16
b16	pepb16b56	VIAIDEEAGR		2	1072.56	1	b16.a1	8
b16	pepb16b57	VIAIDEEAGRVSISIK		2	1699.96	1	b16.a1	1
b16	pepb16b58	VIEVNADAER		2	1115.57	1	b16.a1	9
b17	pepb17a1	AAIDFISNHFANIQTK		2	1789.92	1	b17.a1	11
b17	pepb17a2	AAIDFISNHFANIQTKEER		2	2204.11	1	b17.a1	11
b17	pepb17a3	AHIKFDYSK		2	1108.58	1	b17.a1	5
b17	pepb17a4	AIMEGANAAR		2	1003.5	1	b17.a1	8
b17	pepb17a5	AIMEGANAAR	M3:+15.99491	2	1019.49	1	b17.a1	5
b17	pepb17a6	APQIVYAGNSISSTYIADIIEYVEGK		3	2801.43	1	b17.a1	6
b17	pepb17a7	DFSVNVISK		2	1008.54	1	b17.a1	8
b17	pepb17a8	DIPENYDREEFDR		2	1697.74	1	b17.a1	4
b17	pepb17a9	DIPENYDREEFDR	D1:+42.01056	2	1739.75	1	b17.a1	1
b17	pepb17b10	DVDFVNKK		2	964.51	1	b17.a1	8
b17	pepb17b11	FSVITAVGIIPIAVSGADIK		3	1971.15	1	b17.a1	39
b17	pepb17b12	FVAPHEVDNIQAQVTVADEMIR		2	2482.24	1	b17.a1	9
b17	pepb17b13	FVAPHEVDNIQAQVTVADEMIR	M20:+15.99491	2	2498.23	1	b17.a1	1
b17	pepb17b14	FVAPHEVDNIQAQVTVADEMIRK		3	2610.33	1	b17.a1	1
b17	pepb17b15	GAVKVEADANGWETFVVPDDIGGR		2	2502.23	1	b17.a1	3
b17	pepb17b16	GIYPTSANFSTDIHSIGQFIQEGTR		3	2739.34	1	b17.a1	5
b17	pepb17b17	GTGPGADFIGWR		2	1233.6	1	b17.a1	8
b17	pepb17b18	GYTTEIIANYEPSIQYFAEWWK		3	2709.29	1	b17.a1	8
b17	pepb17b19	IFKEIIVK		2	989.64	1	b17.a1	5
b17	pepb17b20	IFKEIIVKK		2	1117.73	1	b17.a1	1
b17	pepb17b21	IKEESDVIVVIGIGGSYIGAK		2	2147.2	1	b17.a1	65
b17	pepb17b22	ISENEAYQYAAIR		2	1527.74	1	b17.a1	11
b17	pepb17b23	IYATTDR		2	839.426	1	b17.a1	4
b17	pepb17b24	IYATTDRQK		2	1095.58	1	b17.a1	2
b17	pepb17b25	KAPQIVYAGNSISSTYIADIIEYVEGK		3	2929.52	1	b17.a1	10
b17	pepb17b26	KGTGPGADFIGWR		2	1361.7	1	b17.a1	27
b17	pepb17b27	KGTGPGADFIGWR	K1:+42.01056	2	1403.71	1	b17.a1	5
b17	pepb17b28	KGYTTEIIANYEPSIQYFAEWWK		3	2837.38	1	b17.a1	3
b17	pepb17b29	KNVVIPEIAEDIDGIGYIQGK		2	2271.22	1	b17.a1	20
b17	pepb17b30	KNVVIPEIAEDIDGIGYIQGKDVDFVNKK		3	3216.72	1	b17.a1	5
b17	pepb17b31	KYGQEEANKR		2	1222.62	1	b17.a1	14
b17	pepb17b32	NIFETVVR		2	977.542	1	b17.a1	6
b17	pepb17b33	NMFAIIGKPGFEEIGAEINAR		2	2277.17	1	b17.a1	11
b17	pepb17b34	NMFAIIGKPGFEEIGAEINAR	M2:+15.99491	3	2293.16	1	b17.a1	7
b17	pepb17b35	NMFAIIGKPGFEEIGAEINARI		3	2390.25	1	b17.a1	2
b17	pepb17b36	NMFAIIGKPGFEEIGAEINARI	M2:+15.99491	3	2406.25	1	b17.a1	3
b17	pepb17b37	NVVIPEIAEDIDGIGYIQGK		2	2143.13	1	b17.a1	11
b17	pepb17b38	NVVIPEIAEDIDGIGYIQGKDVDFVNK		3	2960.53	1	b17.a1	4
b17	pepb17b39	NVVIPEIAEDIDGIGYIQGKDVDFVNKK		3	3088.62	1	b17.a1	1
b17	pepb17b40	QIAGESEGKDQR	Q1:-17.02655	2	1300.61	1	b17.a1	1
b17	pepb17b41	QIAGESEGKDQR		2	1317.64	1	b17.a1	18
b17	pepb17b42	RIYATTDR		2	995.527	1	b17.a1	1
b17	pepb17b43	SGTTTEPAIAFR		2	1250.64	1	b17.a1	8
b17	pepb17b44	VEADANGWETFVVPDDIGGR		2	2147	1	b17.a1	7
b17	pepb17b45	VIDKFVAPHEVDNIQAQVTVADEMIR		3	2937.51	1	b17.a1	4
b17	pepb17b46	VIDKFVAPHEVDNIQAQVTVADEMIR	M24:+15.99491	3	2953.51	1	b17.a1	4
b17	pepb17b47	VIDKFVAPHEVDNIQAQVTVADEMIRK		3	3065.61	1	b17.a1	2
b17	pepb17b48	VIDKFVAPHEVDNIQAQVTVADEMIRK	M24:+15.99491	3	3081.6	1	b17.a1	2
b18	pepb18a1	AANAGGVAVSAIEMAQNSGR		2	1873.92	1	b18.a1	14
b18	pepb18a2	AANAGGVAVSAIEMAQNSGR	M14:+15.99491	2	1889.91	1	b18.a1	15
b18	pepb18a3	AGVSFGPAK		2	833.452	1	b18.a1	9
b18	pepb18a4	AVTCSDSSGFVYDPDGIDVDIIK	C4:+57.02146	2	2473.14	1	b18.a1	17
b18	pepb18a5	AVTCSDSSGFVYDPDGIDVDIIKEIK	C4:+57.02146	3	2843.37	1	b18.a1	3
b18	pepb18a6	EFGQEGNIVVGANIAGFIK	E1:-18.01056	2	1945.02	1	b18.a1	5
b18	pepb18a7	EFGQEGNIVVGANIAGFIK		3	1963.03	1	b18.a1	24
b18	pepb18a8	EIGYIYGQYK	E1:-18.01056	2	1215.6	1	b18.a1	1
b18	pepb18a9	EIGYIYGQYK		2	1233.62	1	b18.a1	5
b18	pepb18b10	EIGYIYGQYKR	E1:-18.01056	3	1371.71	1	b18.a1	1
b18	pepb18b11	EIGYIYGQYKR		2	1389.72	1	b18.a1	11
b18	pepb18b12	EYVASVFEK	E1:-18.01056	2	1053.53	1	b18.a1	2
b18	pepb18b13	EYVASVFEK		2	1071.54	1	b18.a1	7
b18	pepb18b14	EYVASVFEK	E1:+42.01056	2	1113.55	1	b18.a1	11
b18	pepb18b15	FCQSFMTEISK	C2:+57.02146	2	1377.62	1	b18.a1	6
b18	pepb18b16	FCQSFMTEISK	C2:+57.02146 - M6:+15.99491	2	1393.61	1	b18.a1	2
b18	pepb18b17	FHPSVNQSIIK		3	1269.7	1	b18.a1	8
b18	pepb18b18	FIGFEQIFK		2	1128.61	1	b18.a1	15
b18	pepb18b19	GGSNFDPK		2	821.379	1	b18.a1	2
b18	pepb18b20	GINWGGSIAR		2	1030.54	1	b18.a1	13
b18	pepb18b21	GIYENAAAAAK		2	1078.55	1	b18.a1	6
b18	pepb18b22	HIGADTDVPAGDIGVGGR		2	1706.85	1	b18.a1	21
b18	pepb18b23	IRNEYTGVITGK		2	1350.74	1	b18.a1	19
b18	pepb18b24	NEYTGVITGK		2	1081.55	1	b18.a1	4
b18	pepb18b25	NSITGQPIGGGK		2	1128.6	1	b18.a1	1
b18	pepb18b26	SDNEIMR		2	864.388	1	b18.a1	3
b18	pepb18b27	TAVVSGAGNVAIYAIEK		2	1662.91	1	b18.a1	57
b18	pepb18b28	TAVVSGAGNVAIYAIEKIQSIGAK		3	2360.32	1	b18.a1	2
b18	pepb18b29	TEATGYGAVYFAEQMINAR		2	2091.98	1	b18.a1	12
b18	pepb18b30	TEATGYGAVYFAEQMINAR	M15:+15.99491	2	2107.98	1	b18.a1	7
b18	pepb18b31	TSWTFDEVDAK		2	1298.59	1	b18.a1	12
b18	pepb18b32	TTGKEYVASVFEK		2	1458.75	1	b18.a1	13
b18	pepb18b33	TTGKEYVASVFEK	T1:+42.01057	2	1500.76	1	b18.a1	1
b18	pepb18b34	VADAMSAQGIV		2	1061.53	1	b18.a1	6
b18	pepb18b35	VADAMSAQGIV	M5:+15.99491	2	1077.52	1	b18.a1	2
b18	pepb18b36	VPWVDDK		2	858.436	1	b18.a1	8
b18	pepb18b37	VPWVDDKGQVQVNR		2	1639.86	1	b18.a1	19
b18	pepb18b38	VQFSSAIGPYK		2	1196.63	1	b18.a1	8
b18	pepb18b39	YAEARPNATFTPAGGEK		2	1779.87	1	b18.a1	17
b18	pepb18b40	YIEENIIER		2	1178.61	1	b18.a1	14
b19	pepb19a1	AIAQAGFDAVQVVEAQAVPHADFITVK		3	2795.47	1	b19.a1	5
b19	pepb19a2	AIDNPFTVK		2	1004.54	1	b19.a1	1
b19	pepb19a3	ASGIIEIIGENVDAEYIK		2	1934.01	1	b19.a1	9
b19	pepb19a4	ASGIIEIIGENVDAEYIKEVK		2	2290.22	1	b19.a1	13
b19	pepb19a5	DKDAIQAVIIVAEIAAYYR		2	2122.15	1	b19.a1	18
b19	pepb19a6	DVNINQDIINEYGR		2	1662.81	1	b19.a1	4
b19	pepb19a7	EVKDVNINQDIINEYGR		2	2019.01	1	b19.a1	7
b19	pepb19a8	FYIATVGETEADAK		2	1514.74	1	b19.a1	4
b19	pepb19a9	FYIATVGETEADAKEK		2	1771.88	1	b19.a1	9
b19	pepb19b10	GIIGAGTNR		2	858.48	1	b19.a1	7
b19	pepb19b11	GMTIADGIEEIYK		2	1439.71	1	b19.a1	7
b19	pepb19b12	GMTIADGIEEIYK	M2:+15.99491	2	1455.7	1	b19.a1	5
b19	pepb19b13	GMTIADGIEEIYKQYGYFSEK		3	2442.15	1	b19.a1	4
b19	pepb19b14	GMTIADGIEEIYKQYGYFSEK	M2:+15.99491	3	2458.15	1	b19.a1	1
b19	pepb19b15	GVAIAYDSR		2	951.49	1	b19.a1	9
b19	pepb19b16	HFSPEFAFESAQVIAAHGIK		2	2186.1	1	b19.a1	14
b19	pepb19b17	IADIEDSK		2	890.447	1	b19.a1	5
b19	pepb19b18	IAESYGATMFNVITGFK		2	1848.92	1	b19.a1	14
b19	pepb19b19	IANIEAEINAFVGE		2	1489.75	1	b19.a1	9
b19	pepb19b20	INIYVVR		2	876.531	1	b19.a1	7
b19	pepb19b21	IVYTSIHGTGEMIAR		2	1647.85	1	b19.a1	1
b19	pepb19b22	IVYTSIHGTGEMIAR	M12:+15.99491	2	1663.85	1	b19.a1	7
b19	pepb19b23	MRGIIGAGTNRINI	M1:+15.99491	2	1501.83	1	b19.a1	1
b19	pepb19b24	MRGIIGAGTNRINI	M1:+42.01056	2	1527.84	1	b19.a1	2
b19	pepb19b25	NVDADVIVATDPDADR		2	1685.8	1	b19.a1	6
b19	pepb19b26	NVDADVIVATDPDADRIGVEIR		3	2353.2	1	b19.a1	12
b19	pepb19b27	QATEGIAQIIDSK	Q1:-17.02655	2	1356.7	1	b19.a1	4
b19	pepb19b28	QATEGIAQIIDSK		2	1373.73	1	b19.a1	4
b19	pepb19b29	QATEGIAQIIDSKGEEAK	Q1:-17.02655	2	1870.94	1	b19.a1	8
b19	pepb19b30	QATEGIAQIIDSKGEEAK		2	1887.97	1	b19.a1	13
b19	pepb19b31	QATEGIAQIIDSKGEEAKK	Q1:-17.02655	3	1999.03	1	b19.a1	3
b19	pepb19b32	QATEGIAQIIDSKGEEAKK		3	2016.06	1	b19.a1	5
b19	pepb19b33	QFNNTDIAK		2	1050.52	1	b19.a1	4
b19	pepb19b34	QFNNTDIAKTEDFIEQTATTADGVEK	Q1:-17.02655	3	2869.34	1	b19.a1	2
b19	pepb19b35	QFNNTDIAKTEDFIEQTATTADGVEK		3	2886.36	1	b19.a1	5
b19	pepb19b36	QPDGSYINISGNQIGAIIAK	Q1:-17.02655	2	2042.06	1	b19.a1	7
b19	pepb19b37	QPDGSYINISGNQIGAIIAK		2	2059.08	1	b19.a1	15
b19	pepb19b38	RAIAQAGFDAVQVVEAQAVPHADFITVK		3	2951.57	1	b19.a1	2
b19	pepb19b39	RGVAIAYDSR		2	1107.59	1	b19.a1	1
b19	pepb19b40	SIVSTEIVTK		2	1076.62	1	b19.a1	8
b19	pepb19b41	SPNPENQDAFAIAEEIGR		2	1957.93	1	b19.a1	15
b19	pepb19b42	SYTENYQK		2	1032.46	1	b19.a1	6
b19	pepb19b43	SYVFESIRPTPEISFAVR		3	2098.1	1	b19.a1	11
b19	pepb19b44	TAGTIPANAAICK	C12:+57.02146	2	1287.67	1	b19.a1	8
b19	pepb19b45	TEDFIEQTATTADGVEK		2	1854.86	1	b19.a1	8
b19	pepb19b46	TISVTISGVDGAAEIK		2	1560.85	1	b19.a1	7
b19	pepb19b47	TISVTISGVDGAAEIKK		2	1688.94	1	b19.a1	5
b19	pepb19b48	TKEDAFYTNIEFGTAGMR		2	2050.95	1	b19.a1	6
b19	pepb19b49	TKEDAFYTNIEFGTAGMR	M17:+15.99491	2	2066.95	1	b19.a1	7
b19	pepb19b50	VYGEDGGQMPPADADAITDYIR		2	2354.06	1	b19.a1	8
b19	pepb19b51	VYGEDGGQMPPADADAITDYIR	M9:+15.99491	2	2370.06	1	b19.a1	7
b19	pepb19b52	WIDFAEIPAYIR		2	1493.78	1	b19.a1	10
b19	pepb19b53	WIDFAEIPAYIRDEIVSMDEK	M18:+15.99491	3	2556.23	1	b19.a1	6
b19	pepb19b54	YIIADDSWFAVRPSGTEPK		2	2152.07	1	b19.a1	9
b19	pepb19b55	YIIEAHK		2	873.483	1	b19.a1	8
b20	pepb20a1	AFNKIESSNNQEIISEEVGIIK		2	2462.28	1	b20.a1	15
b20	pepb20a2	AFSYIQSK		2	943.489	1	b20.a1	1
b20	pepb20a3	AIPWVFSWSQNR		2	1490.75	1	b20.a1	14
b20	pepb20a4	DAAYYNIEMIVSATIDR		2	1944.94	1	b20.a1	7
b20	pepb20a5	DAAYYNIEMIVSATIDR	M9:+15.99491	2	1960.93	1	b20.a1	1
b20	pepb20a6	DGGYISSGWTIYK		2	1446.69	1	b20.a1	6
b20	pepb20a7	DGIINKDK		2	902.495	1	b20.a1	2
b20	pepb20a8	DGNPFVTAETIK		2	1291.65	1	b20.a1	6
b20	pepb20a9	DIIENVNVVPVITAHPTQVQR		2	2342.28	1	b20.a1	10
b20	pepb20b10	DIVFGNEHFYDYFFEASPIK		2	2438.13	1	b20.a1	12
b20	pepb20b11	DKWYADIR		2	1066.53	1	b20.a1	7
b20	pepb20b12	DKWYADIRR		2	1222.63	1	b20.a1	1
b20	pepb20b13	DYIGEEVIK		2	1065.55	1	b20.a1	6
b20	pepb20b14	EIISEEVGIIKEII	E1:+42.01056	2	1626.92	1	b20.a1	2
b20	pepb20b15	EVGIVDTER		2	1017.52	1	b20.a1	4
b20	pepb20b16	EVSSINIGSRPAAR		2	1456.79	1	b20.a1	2
b20	pepb20b17	GGGPSYDAITSQPFGTIK		2	1795.89	1	b20.a1	3
b20	pepb20b18	GGGPSYDAITSQPFGTIKDR		2	2067.01	1	b20.a1	14
b20	pepb20b19	GIEIDNPTPITMGMWIGGDR		2	2173.04	1	b20.a1	3
b20	pepb20b20	GIEIDNPTPITMGMWIGGDR	M12:+15.99491 - M14:+15.99491	2	2205.03	1	b20.a1	2
b20	pepb20b21	HDDFIEESPSIK		2	1416.66	1	b20.a1	7
b20	pepb20b22	IESSNNQEIISEEVGIIK	L1:+42.01056	2	2044.04	1	b20.a1	1
b20	pepb20b23	IGSVSTGEVVADFVHDR		2	1787.89	1	b20.a1	10
b20	pepb20b24	IIKDYIGEEVIK		2	1419.81	1	b20.a1	10
b20	pepb20b25	IIQTIIFFK		2	1122.69	1	b20.a1	9
b20	pepb20b26	IQHMFETWPFFR		2	1638.79	1	b20.a1	4
b20	pepb20b27	IQHMFETWPFFR	M4:+15.99491	3	1654.78	1	b20.a1	3
b20	pepb20b28	IRITEQGEVIGNK		2	1456.81	1	b20.a1	2
b20	pepb20b29	ISETFDVVAESDNAR		2	1652.78	1	b20.a1	4
b20	pepb20b30	ISETFDVVAESDNARDIIENVNVVPVITAHPTQVQR		3	3976.04	1	b20.a1	5
b20	pepb20b31	ISHEFKR		2	916.5	1	b20.a1	1
b20	pepb20b32	ISPDTSVYRENEPYR		2	1825.87	1	b20.a1	1
b20	pepb20b33	ISPDTSVYRENEPYRR		3	1981.97	1	b20.a1	3
b20	pepb20b34	ISQSIQAVSQQTTEFYETAEAFHDDIIAIK		3	3383.66	1	b20.a1	3
b20	pepb20b35	ITEQGEVIGNK		2	1187.63	1	b20.a1	8
b20	pepb20b36	ITEQGEVIGNKYGNK		2	1649.85	1	b20.a1	1
b20	pepb20b37	ITEVSETVAEMAK	M11:+15.99491	2	1423.7	1	b20.a1	8
b20	pepb20b38	ITFFHGR		2	877.468	1	b20.a1	4
b20	pepb20b39	IYDEGDYEAITQAISEMTNDDMVVA	M17:+15.99491 - L1:+42.01056	3	2851.22	1	b20.a1	1
b20	pepb20b40	KNNIDESYIGK		2	1280.65	1	b20.a1	8
b20	pepb20b41	KTITDISGIR		2	1103.64	1	b20.a1	7
b20	pepb20b42	NNIDESYIGK		2	1152.55	1	b20.a1	2
b20	pepb20b43	NNNITDDEISIIHITINGIATGIR		3	2607.37	1	b20.a1	3
b20	pepb20b44	NSNNYQEIMIGYSDSNK		2	1976.87	1	b20.a1	1
b20	pepb20b45	NSNNYQEIMIGYSDSNKDGGYISSGWTIYK		3	3404.54	1	b20.a1	2
b20	pepb20b46	NVIIAIEK		2	899.557	1	b20.a1	4
b20	pepb20b47	NVIIAIEKHDDFIEESPSIK		2	2297.2	1	b20.a1	12
b20	pepb20b48	QDSSVHEACVAEIIK	C9:+57.02146 - Q1:-17.02655	2	1668.79	1	b20.a1	7
b20	pepb20b49	QDSSVHEACVAEIIK	C9:+57.02146	3	1685.82	1	b20.a1	8
b20	pepb20b50	QITDPDEIVDFR		2	1447.71	1	b20.a1	6
b20	pepb20b51	QITDPDEIVDFREIMDSIVQDSNGIYR	Q1:-17.02655	3	3151.49	1	b20.a1	3
b20	pepb20b52	QITDPDEIVDFREIMDSIVQDSNGIYR		3	3168.52	1	b20.a1	4
b20	pepb20b53	QITDPDEIVDFREIMDSIVQDSNGIYR	M15:+15.99491	3	3184.51	1	b20.a1	4
b20	pepb20b54	QYIGYDIVK		2	1098.58	1	b20.a1	1
b20	pepb20b55	QYIGYDIVKR	Q1:-17.02655	2	1237.66	1	b20.a1	3
b20	pepb20b56	QYIGYDIVKR		3	1254.68	1	b20.a1	8
b20	pepb20b57	RISENVR		2	873.49	1	b20.a1	7
b20	pepb20b58	SANIVDNYSEITEVEK		2	1810.87	1	b20.a1	4
b20	pepb20b59	SDMNIAFHYAQIAESEEVR		2	2210.02	1	b20.a1	5
b20	pepb20b60	SDMNIAFHYAQIAESEEVR	M3:+15.99491	2	2226.01	1	b20.a1	6
b20	pepb20b61	SETIEKEIAIFR		2	1435.78	1	b20.a1	15
b20	pepb20b62	SIISNVDMVISK		2	1305.71	1	b20.a1	2
b20	pepb20b63	SIISNVDMVISK	M8:+15.99491	2	1321.7	1	b20.a1	5
b20	pepb20b64	SVFNIIIDEWQITK		2	1705.92	1	b20.a1	19
b20	pepb20b65	TITDISGIR		2	975.547	1	b20.a1	3
b20	pepb20b66	VKNEITNVMEYYNSSIIK		2	2145.09	1	b20.a1	7
b20	pepb20b67	VKNEITNVMEYYNSSIIK	M9:+15.99491	2	2161.08	1	b20.a1	1
b20	pepb20b68	VQIVPIFETIEDIENSNEIMK		2	2461.25	1	b20.a1	8
b20	pepb20b69	VQIVPIFETIEDIENSNEIMK	M20:+15.99491	3	2477.25	1	b20.a1	11
b20	pepb20b70	YDEGDYEAITQAISEMTNDDM	M16:+15.99491 - M21:+15.99491	2	2442.94	1	b20.a1	1
b21	pepb21a1	AAIGGDMSFDSFVNIPAGIFK		2	2157.07	1	b21.a1	4
b21	pepb21a2	AAIGGDMSFDSFVNIPAGIFK	M7:+15.99491	2	2173.06	1	b21.a1	7
b21	pepb21a3	AAVESAIKDY		2	1066.54	1	b21.a1	7
b21	pepb21a4	ATFDISIK		2	894.494	1	b21.a1	5
b21	pepb21a5	DATDGVQSVHMEVSHPDEINTIFDSAIVYAK		3	3388.6	1	b21.a1	3
b21	pepb21a6	DATDGVQSVHMEVSHPDEINTIFDSAIVYAK	M11:+15.99491	3	3404.6	1	b21.a1	2
b21	pepb21a7	DIWNAISEASGK		2	1290.63	1	b21.a1	6
b21	pepb21a8	DVSSFMDTWIEQPGYPVVSAEVVDDTIIISQK		3	3568.74	1	b21.a1	4
b21	pepb21a9	DVSSFMDTWIEQPGYPVVSAEVVDDTIIISQK	M6:+15.99491	3	3584.74	1	b21.a1	2
b21	pepb21b10	EAFPCVDEPEAK	C5:+57.02146	2	1391.62	1	b21.a1	6
b21	pepb21b11	EETGVWTFETTPR		2	1552.73	1	b21.a1	7
b21	pepb21b12	EGESDEDEMVR	M9:+15.99491	2	1311.5	1	b21.a1	1
b21	pepb21b13	EIISTQFESHFAR		2	1564.78	1	b21.a1	7
b21	pepb21b14	ENIESIPASIR		2	1228.65	1	b21.a1	6
b21	pepb21b15	EVYIIVDENSSAASR		2	1652.81	1	b21.a1	8
b21	pepb21b16	FDAEEGDTAISNMPEINSHIR	M13:+15.99491	3	2362.06	1	b21.a1	1
b21	pepb21b17	FDAEEGDTAISNMPEINSHIREETGVWTFETTPR		3	3879.78	1	b21.a1	1
b21	pepb21b18	FDAEEGDTAISNMPEINSHIREETGVWTFETTPR	M13:+15.99491	3	3895.77	1	b21.a1	1
b21	pepb21b19	FIDEDTEAEVHYK		2	1595.72	1	b21.a1	12
b21	pepb21b20	FIESFIPENYNIFIDINR		2	2244.13	1	b21.a1	6
b21	pepb21b21	GIVIINQMK		2	1015.6	1	b21.a1	8
b21	pepb21b22	GIVIINQMK	M8:+15.99491	2	1031.59	1	b21.a1	1
b21	pepb21b23	HQYNNTVGR		2	1088.52	1	b21.a1	8
b21	pepb21b24	IDQYIAFFEPQTSDK		2	1801.86	1	b21.a1	9
b21	pepb21b25	IEIPNYSQIATENNGVIR		2	2031.05	1	b21.a1	7
b21	pepb21b26	INTANTAHYITDYQGQIIDNIIEDFANIDTVSK		3	3710.82	1	b21.a1	5
b21	pepb21b27	IQIIQER		2	899.531	1	b21.a1	7
b21	pepb21b28	ISYASIVGIIDIVEK		2	1619.93	1	b21.a1	7
b21	pepb21b29	ITDNMTGIYPSYYTYNGEK		2	2230	1	b21.a1	7
b21	pepb21b30	ITDNMTGIYPSYYTYNGEK	M5:+15.99491	2	2246	1	b21.a1	3
b21	pepb21b31	IWEIPINTNWNGIPDTISEER		2	2497.24	1	b21.a1	8
b21	pepb21b32	KEIISTQFESHFAR		2	1692.87	1	b21.a1	6
b21	pepb21b33	MSTYIIAFGFGAIHGK		3	1712.88	1	b21.a1	6
b21	pepb21b34	NQEGIDYVIGQIK		2	1476.77	1	b21.a1	6
b21	pepb21b35	NQEGIDYVIGQIKDK		2	1719.89	1	b21.a1	11
b21	pepb21b36	NQERIDQYIAFFEPQTSDK		3	2329.11	1	b21.a1	12
b21	pepb21b37	NVVKPQDIYIWYMNFISK		2	2258.17	1	b21.a1	9
b21	pepb21b38	NVVKPQDIYIWYMNFISK	M13:+15.99491	3	2274.16	1	b21.a1	1
b21	pepb21b39	QENSISIVEEYINAYVATNDSNFR	Q1:-17.02655	3	2759.28	1	b21.a1	1
b21	pepb21b40	QENSISIVEEYINAYVATNDSNFR		3	2776.31	1	b21.a1	5
b21	pepb21b41	QENSISIVEEYINAYVATNDSNFRR	Q1:-17.02655	3	2915.38	1	b21.a1	6
b21	pepb21b42	QENSISIVEEYINAYVATNDSNFRR		3	2932.41	1	b21.a1	5
b21	pepb21b43	QFFIGEHEDKGR	Q1:-17.02655	2	1445.68	1	b21.a1	8
b21	pepb21b44	QFFIGEHEDKGR		2	1462.71	1	b21.a1	8
b21	pepb21b45	QFQNDFER		2	1083.49	1	b21.a1	8
b21	pepb21b46	QITQAISYIK	Q1:-17.02655	2	1147.64	1	b21.a1	9
b21	pepb21b47	QITQAISYIK		2	1164.66	1	b21.a1	7
b21	pepb21b48	QQVAIVVAHEIAHQWFGNIVTMK	Q1:-17.02655	3	2602.36	1	b21.a1	5
b21	pepb21b49	QQVAIVVAHEIAHQWFGNIVTMK	M22:+15.99491 - Q1:-17.02655	3	2618.35	1	b21.a1	8
b21	pepb21b50	QQVAIVVAHEIAHQWFGNIVTMK		3	2619.39	1	b21.a1	4
b21	pepb21b51	QQVAIVVAHEIAHQWFGNIVTMK	M22:+15.99491	3	2635.38	1	b21.a1	2
b21	pepb21b52	QTAISYIIEADYQPTVIAAANVFQAHK	Q1:-17.02655	3	2945.5	1	b21.a1	2
b21	pepb21b53	QTAISYIIEADYQPTVIAAANVFQAHK		3	2962.53	1	b21.a1	6
b21	pepb21b54	QTAISYIIEADYQPTVIAAANVFQAHKENIESIPASIR	Q1:-17.02655	3	4155.14	1	b21.a1	2
b21	pepb21b55	RIIAESGR		2	901.522	1	b21.a1	4
b21	pepb21b56	RQFQNDFER		2	1239.59	1	b21.a1	13
b21	pepb21b57	RQITQAISYIK		2	1320.76	1	b21.a1	2
b21	pepb21b58	RWIGDEAFAK		2	1192.61	1	b21.a1	1
b21	pepb21b59	SFAQETVWDWAK		2	1467.69	1	b21.a1	9
b21	pepb21b60	SQIIAGIK		2	829.515	1	b21.a1	1
b21	pepb21b61	SQIIAGIKR		2	985.616	1	b21.a1	8
b21	pepb21b62	TFTGNVAITGEAIDNHISIHQK		2	2366.21	1	b21.a1	13
b21	pepb21b63	VDIIEKEK		2	973.557	1	b21.a1	7
b21	pepb21b64	VIEFYEDYFQVK		2	1579.77	1	b21.a1	8
b21	pepb21b65	WIGDEAFAK		2	1036.51	1	b21.a1	8
b22	pepb22a1	AIITGINGGYDDVHK		2	1572.8	1	b22.a1	10
b22	pepb22a2	AIITGINGGYDDVHKDYK		2	1978.99	1	b22.a1	10
b22	pepb22a3	ANMGFGICGFANTVDTISAIK	C8:+57.02146	2	2187.06	1	b22.a1	1
b22	pepb22a4	ANMGFGICGFANTVDTISAIK	C8:+57.02146 - M3:+15.99491	2	2203.05	1	b22.a1	5
b22	pepb22a5	ARHAHTITGIPDAYSR		2	1765.91	1	b22.a1	2
b22	pepb22a6	AWEGFKGTDWKEK		3	1581.77	1	b22.a1	3
b22	pepb22a7	AYDEIYSGDPTFITTSMAGMGADGR		3	2626.14	1	b22.a1	1
b22	pepb22a8	AYDEIYSGDPTFITTSMAGMGADGR	M17:+15.99491 - M20:+15.99491	3	2658.13	1	b22.a1	3
b22	pepb22a9	AYTSNIRR		2	980.528	1	b22.a1	8
b22	pepb22b10	DAEATVSIITITSNVAYSK		2	1983.03	1	b22.a1	8
b22	pepb22b11	DDEIIYGIQNDEIFK		2	1811.87	1	b22.a1	8
b22	pepb22b12	DEDGYIYDYETIGEYPR		2	2097.89	1	b22.a1	3
b22	pepb22b13	DGYGEMSCISCCVSPIDPENEEQRHNIQYFGAR	C8:+57.02146 - C11:+57.02146 - C12:+57.02146	3	3918.66	1	b22.a1	4
b22	pepb22b14	DGYGEMSCISCCVSPIDPENEEQRHNIQYFGAR	C8:+57.02146 - C11:+57.02146 - C12:+57.02146 - M6:+15.99491	3	3934.65	1	b22.a1	2
b22	pepb22b15	EAIQWTNIAFMAVCR	C14:+57.02146	2	1809.88	1	b22.a1	17
b22	pepb22b16	EAIQWTNIAFMAVCR	C14:+57.02146 - M11:+15.99491	2	1825.87	1	b22.a1	7
b22	pepb22b17	EEVNIQYQAIQDVVR		2	1803.92	1	b22.a1	1
b22	pepb22b18	EHGYEPDPAVHEIFTK		2	1868.88	1	b22.a1	5
b22	pepb22b19	FINTIDNIGNAPEPNITVIWSDK		2	2571.31	1	b22.a1	9
b22	pepb22b20	FINTIDNIGNAPEPNITVIWSDKIPYSFR		3	3334.71	1	b22.a1	4
b22	pepb22b21	FVQANYTPYDGDESFIAGPTER		2	2477.13	1	b22.a1	14
b22	pepb22b22	FVQANYTPYDGDESFIAGPTER	F1:+42.01056	2	2519.14	1	b22.a1	3
b22	pepb22b23	GTYTESEIQEFVDDFVIK		2	2120.01	1	b22.a1	22
b22	pepb22b24	GVYINEDGSVNISK		2	1494.74	1	b22.a1	8
b22	pepb22b25	GVYINEDGSVNISKIEFFSPGANPSNK		3	2883.42	1	b22.a1	7
b22	pepb22b26	HAHTITGIPDAYSR		2	1538.77	1	b22.a1	14
b22	pepb22b27	HAHTITGIPDAYSRGRIIGVYAR		3	2524.35	1	b22.a1	1
b22	pepb22b28	HNIQYFGAR		2	1105.55	1	b22.a1	1
b22	pepb22b29	HSSIQYEGVTTMAK		2	1551.75	1	b22.a1	3
b22	pepb22b30	HSSIQYEGVTTMAK	M12:+15.99491	3	1567.74	1	b22.a1	13
b22	pepb22b31	HVTTVNDGIFR		2	1258.65	1	b22.a1	10
b22	pepb22b32	IAIYGADFIMQEK		2	1498.76	1	b22.a1	8
b22	pepb22b33	IEFFSPGANPSNK		2	1407.69	1	b22.a1	7
b22	pepb22b34	IGDIYGVDVR		2	1106.58	1	b22.a1	8
b22	pepb22b35	IMSGEDVIVR		2	1118.59	1	b22.a1	1
b22	pepb22b36	IMSGEDVIVR	M2:+15.99491	2	1134.58	1	b22.a1	3
b22	pepb22b37	IREEVNIQYQAIQDVVR		2	2073.11	1	b22.a1	15
b22	pepb22b38	ISGYCVNTK	C5:+57.02146	2	1041.5	1	b22.a1	1
b22	pepb22b39	KIMSGEDVIVR	M3:+15.99491	2	1262.68	1	b22.a1	9
b22	pepb22b40	MAETAIKEHGYEPDPAVHEIFTK		3	2613.27	1	b22.a1	3
b22	pepb22b41	MAETAIKEHGYEPDPAVHEIFTK	M1:+15.99491	3	2629.26	1	b22.a1	4
b22	pepb22b42	RPAFDTK		2	834.447	1	b22.a1	4
b22	pepb22b43	SNEIAEWIIEAYTTR		2	1795.89	1	b22.a1	21
b22	pepb22b44	TNTDVFEK		2	953.458	1	b22.a1	1
b22	pepb22b45	VFDIDPVRDEVIDFDTVK		3	2122.07	1	b22.a1	12
b22	pepb22b46	VFHEVISTDDAMG	M12:+15.99491	2	1436.64	1	b22.a1	3
b22	pepb22b47	VINGAATSIGR		2	1058.6	1	b22.a1	7
b22	pepb22b48	VNDWNSIEEINEETIR		2	1960.93	1	b22.a1	6
b22	pepb22b49	VPIVIDIYAER		2	1287.73	1	b22.a1	13
b22	pepb22b50	VPIVIDIYAERDIAR		2	1742.98	1	b22.a1	14
b22	pepb22b51	WGEDDPR		2	874.369	1	b22.a1	4
b22	pepb22b52	WGEDDPRSNEIAEWIIEAYTTR		3	2651.24	1	b22.a1	3
b22	pepb22b53	YATVKPIR		2	947.568	1	b22.a1	1
b22	pepb22b54	YATVKPIRDEDGYIYDYETIGEYPR		3	3026.44	1	b22.a1	7
b22	pepb22b55	YCMHMSHK	C2:+57.02146	2	1093.44	1	b22.a1	3
b22	pepb22b56	YCMHMSHK	C2:+57.02146 - M3:+15.99491	2	1109.43	1	b22.a1	2
b22	pepb22b57	YNYEAVQMAFIPTK		2	1674.82	1	b22.a1	1
b22	pepb22b58	YTPYDGDESFIAGPTER		2	1917.85	1	b22.a1	3
b23	pepb23a1	AAVDFIVSEDIVK		2	1405.76	1	b23.a1	9
b23	pepb23a2	DSDTIIDIYK		2	1182.59	1	b23.a1	7
b23	pepb23a3	DSDTIIDIYKK		2	1310.68	1	b23.a1	9
b23	pepb23a4	DYYENDANIK		2	1244.54	1	b23.a1	5
b23	pepb23a5	EEVYAAYEDQDAWNKK		2	1958.88	1	b23.a1	6
b23	pepb23a6	EIIGDDYITDATQIEK		2	1823.89	1	b23.a1	8
b23	pepb23a7	EISNEEIYYIIIEFVK		2	2002.04	1	b23.a1	9
b23	pepb23a8	FHEYKR		2	879.448	1	b23.a1	3
b23	pepb23a9	GIDIDENSIIDTQIK		2	1673.86	1	b23.a1	7
b23	pepb23b10	GIDIDENSIIDTQIKR		2	1829.96	1	b23.a1	12
b23	pepb23b11	GITFDQDEIQK		2	1293.63	1	b23.a1	8
b23	pepb23b12	GKFDDPR		2	834.411	1	b23.a1	7
b23	pepb23b13	GSNIHDIPDYAFVQINDTHPSMVIPEIIR		3	3291.65	1	b23.a1	3
b23	pepb23b14	GSNIHDIPDYAFVQINDTHPSMVIPEIIR	M22:+15.99491	3	3307.64	1	b23.a1	1
b23	pepb23b15	HGFEFDEAVAIVSK		2	1548.77	1	b23.a1	6
b23	pepb23b16	IAACFIDSMSTIGINGEGVGIK	C4:+57.02146	2	2253.13	1	b23.a1	9
b23	pepb23b17	IAACFIDSMSTIGINGEGVGIK	C4:+57.02146 - M9:+15.99491	2	2269.12	1	b23.a1	5
b23	pepb23b18	IAAFADDPAVHK		2	1254.65	1	b23.a1	7
b23	pepb23b19	IAAFADDPAVHKR		2	1410.75	1	b23.a1	14
b23	pepb23b20	IDRIDVIGYKK		3	1319.77	1	b23.a1	2
b23	pepb23b21	IDVIGYK		2	807.461	1	b23.a1	4
b23	pepb23b22	IDVIGYKK		2	935.557	1	b23.a1	9
b23	pepb23b23	IEFVKEAAASKPK	L1:+42.01056	2	1459.82	1	b23.a1	1
b23	pepb23b24	IHTEIIK		2	853.515	1	b23.a1	8
b23	pepb23b25	IISNNIINIGIYK		2	1474.86	1	b23.a1	8
b23	pepb23b26	IISNNIINIGIYKDVK		2	1817.05	1	b23.a1	4
b23	pepb23b27	ISQIKYDNK		2	1108.6	1	b23.a1	4
b23	pepb23b28	ITIIFGGK		2	848.524	1	b23.a1	3
b23	pepb23b29	IVGPENIFIFGK		2	1333.75	1	b23.a1	8
b23	pepb23b30	IVGPENIFIFGKDSDTIIDIYKK		3	2625.42	1	b23.a1	1
b23	pepb23b31	IYQQYFMVSNAAQIIIDEAIER		3	2615.32	1	b23.a1	8
b23	pepb23b32	IYQQYFMVSNAAQIIIDEAIER	M7:+15.99491	3	2631.31	1	b23.a1	2
b23	pepb23b33	KEEVYAAYEDQDAWNK		2	1958.88	1	b23.a1	9
b23	pepb23b34	KEEVYAAYEDQDAWNKK		2	2086.97	1	b23.a1	11
b23	pepb23b35	KIDAIVR		2	814.515	1	b23.a1	6
b23	pepb23b36	KVVYNIAK		2	934.573	1	b23.a1	7
b23	pepb23b37	MFTFTNYVESK		2	1366.64	1	b23.a1	5
b23	pepb23b38	MFTFTNYVESK	M1:+15.99491	2	1382.63	1	b23.a1	6
b23	pepb23b39	MVGYTNHTIIAEAIEK		3	1789.92	1	b23.a1	1
b23	pepb23b40	NIKEISNEEIYYIIIEFVK		3	2357.26	1	b23.a1	4
b23	pepb23b41	NITIFIYPDDSTR		2	1554.78	1	b23.a1	6
b23	pepb23b42	NYINIFDINGIDYGIIEK		2	2114.08	1	b23.a1	11
b23	pepb23b43	QQMNAIYVIHK	Q1:-17.02655	2	1327.68	1	b23.a1	7
b23	pepb23b44	QQMNAIYVIHK	M3:+15.99491 - Q1:-17.02655	2	1343.68	1	b23.a1	8
b23	pepb23b45	QQMNAIYVIHK		3	1344.71	1	b23.a1	3
b23	pepb23b46	QQMNAIYVIHK	M3:+15.99491	2	1360.7	1	b23.a1	10
b23	pepb23b47	QYAEPDYWIEDQSWIVPTDISYDVPFK	Q1:-17.02655	3	3287.51	1	b23.a1	2
b23	pepb23b48	QYAEPDYWIEDQSWIVPTDISYDVPFK		3	3304.54	1	b23.a1	3
b23	pepb23b49	SISEIEDIEPEPSIGNGGIGR		2	2169.07	1	b23.a1	10
b23	pepb23b50	TIEQYDKDIWHTKY		2	1839.89	1	b23.a1	8
b23	pepb23b51	TSEIKPFYDIYPER		2	1757.87	1	b23.a1	16
b23	pepb23b52	VGDKERIER		2	1101.6	1	b23.a1	3
b23	pepb23b53	VQIIDEHNR		2	1123.59	1	b23.a1	11
b23	pepb23b54	VVYNIAK		2	806.477	1	b23.a1	5
b23	pepb23b55	VYYISAEFIIGK		2	1402.76	1	b23.a1	1
b23	pepb23b56	VYYISAEFIIGK	V1:+42.01056	2	1444.77	1	b23.a1	1
b23	pepb23b57	WIEFANQEIADYIK		2	1739.86	1	b23.a1	8
b23	pepb23b58	YHCGIFK	C3:+57.02146	2	924.44	1	b23.a1	3
b24	pepb24a1	AFMGYDDPNNAAAAQVGIK		2	1952.92	1	b24.a1	4
b24	pepb24a2	AFMGYDDPNNAAAAQVGIK	M3:+15.99491	2	1968.91	1	b24.a1	4
b24	pepb24a3	AFMGYDDPNNAAAAQVGIKDYDAIINSAASETSDINVR	M3:+15.99491	3	4003.86	1	b24.a1	2
b24	pepb24a4	AGGIYIVQDSIAGISDYISGTNK		2	2342.19	1	b24.a1	16
b24	pepb24a5	AGGIYIVQDSIAGISDYISGTNKDFSNVGVK		3	3188.61	1	b24.a1	5
b24	pepb24a6	AIDDYTIQYTIK		2	1443.74	2	b24.a1 b24.a2	8
b24	pepb24a7	AKEAIQGEGVQFPVHIDIPVDQSSK		3	2692.39	1	b24.a2	5
b24	pepb24a8	AYQSQINGK		2	1008.51	1	b24.a1	7
b24	pepb24a9	DAIQADGVQFPIHIDIPVNQSSK		2	2492.28	1	b24.a1	12
b24	pepb24b10	DGITYTYK		2	960.468	2	b24.a1 b24.a2	7
b24	pepb24b11	DNIFYTAPGASTSAIGINIDR		2	2196.09	1	b24.a1	7
b24	pepb24b12	DNIFYTEPGASTSVIGVNIDR		2	2268.11	1	b24.a2	2
b24	pepb24b13	DYDAIIDSAASETTDINAR		2	2040.94	1	b24.a2	8
b24	pepb24b14	DYDAIINSAASETSDINVR		2	2053.97	1	b24.a1	8
b24	pepb24b15	EAIQGEGVQFPVHIDIPVDQSSK		2	2493.26	1	b24.a2	7
b24	pepb24b16	FSYSDGSDIESIER		2	1604.71	1	b24.a2	7
b24	pepb24b17	FSYYDGSDQDAIVR		2	1635.73	1	b24.a1	10
b24	pepb24b18	GFTDGAYNFAR		2	1218.55	1	b24.a1	7
b24	pepb24b19	IDYITSIMGGTKDVITNGVDGIMEADKYG	M8:+15.99491 - M23:+15.99491 - L1:+42.01056	3	3150.49	1	b24.a2	1
b24	pepb24b20	IFNGYDDPNNAAAAQVGIKDYDAIIDSAASETTDINAR		3	3999.89	1	b24.a2	4
b24	pepb24b21	ISVAQAQSIK		2	1044.61	1	b24.a2	4
b24	pepb24b22	ITPFTGASIQVGDK		2	1433.76	2	b24.a1 b24.a2	15
b24	pepb24b23	ITPFTGASIQVGDKGSSYIK		2	2069.09	1	b24.a2	6
b24	pepb24b24	ITPFTGASIQVGDKNSSNDYIK		2	2355.18	1	b24.a1	6
b24	pepb24b25	KAIINKDFR		2	1104.65	2	b24.a1 b24.a2	1
b24	pepb24b26	KAYQSQINGK		2	1136.61	1	b24.a1	7
b24	pepb24b27	KIIGITGVAIISVGM	M15:+15.99491 - K1:+42.01056	2	1529.9	1	b24.a2	1
b24	pepb24b28	KIIGITGVAIISVGMI	K1:+42.01056	3	1626.99	1	b24.a2	1
b24	pepb24b29	KQEPYWNSK		2	1179.58	1	b24.a2	1
b24	pepb24b30	KYKDNIFYTAPGASTSAIGINIDR		3	2615.35	1	b24.a1	4
b24	pepb24b31	KYKDNIFYTEPGASTSVIGVNIDR		3	2687.37	1	b24.a2	5
b24	pepb24b32	MSSYGDEWSGVNIADSQDGIYNAEK		3	2736.17	1	b24.a1	3
b24	pepb24b33	NEHYWDKK		2	1119.52	1	b24.a1	7
b24	pepb24b34	NENYWDKK		2	1096.51	1	b24.a2	6
b24	pepb24b35	NIFVPSDFVSAGDK		2	1495.74	1	b24.a1	2
b24	pepb24b36	NIFVPSDFVSAGDKTFGDIVTEK		2	2486.25	1	b24.a1	6
b24	pepb24b37	NIFVPYDFVSAGDK		2	1571.77	1	b24.a2	2
b24	pepb24b38	NIFVPYDFVSAGDKTFGDIVTEK		2	2562.28	1	b24.a2	4
b24	pepb24b39	NVHFDAIK		2	943.5	1	b24.a1	1
b24	pepb24b40	NVHFDSIK		2	959.495	1	b24.a2	5
b24	pepb24b41	QAINFAIDR	Q1:-17.02655	2	1030.53	1	b24.a1	5
b24	pepb24b42	QAINFAIDR		2	1047.56	1	b24.a1	4
b24	pepb24b43	QAINFAIDRK	Q1:-17.02655	2	1158.63	1	b24.a1	3
b24	pepb24b44	QAINFAIDRK		2	1175.65	1	b24.a1	5
b24	pepb24b45	QEPYWNSK		2	1051.48	1	b24.a2	1
b24	pepb24b46	QPEPYWNSK		2	1148.54	1	b24.a1	3
b24	pepb24b47	QSINFAIDR	Q1:-17.02655	2	1046.53	1	b24.a2	5
b24	pepb24b48	SFSDGAISIAR		2	1123.57	1	b24.a2	1
b24	pepb24b49	SGAIYIVQDSIAGISDYISGANK		2	2342.19	1	b24.a2	6
b24	pepb24b50	SGAIYIVQDSIAGISDYISGANKDFSNVGVK		3	3188.61	1	b24.a2	2
b24	pepb24b51	SGTTYGYVYSSDPETIDYITSNTGPTKSVVT		3	3303.54	1	b24.a1	1
b24	pepb24b52	SNTSGTTYGYVYSSDPETIDYITSNTGPTK		3	3219.45	1	b24.a1	3
b24	pepb24b53	SNTSGTTYGYVYSSDPETIDYITSNTGPTK	S1:+42.01056	3	3261.46	1	b24.a1	1
b24	pepb24b54	SNTSGTTYGYVYSSDPETIDYITSNTGPTKSVVTN		3	3719.71	1	b24.a1	1
b24	pepb24b55	SSIEIVKNEHYWDKK		2	1875.96	1	b24.a1	4
b24	pepb24b56	STDPTSIIYNGPFIIK		2	1765.94	2	b24.a1 b24.a2	14
b24	pepb24b57	SVVTNGVDGIMEADK	M11:+15.99491	2	1550.74	1	b24.a1	4
b24	pepb24b58	SVVTNGVDGIMEADKYGNIVPSVAEDWSVSK	M11:+15.99491	3	3282.58	1	b24.a1	3
b24	pepb24b59	TAYQSQVNGK		2	1095.54	1	b24.a2	5
b24	pepb24b60	TFGDIVTEK		2	1009.52	2	b24.a1 b24.a2	8
b24	pepb24b61	TTYGVIFPVNEDFIK		2	1742.9	1	b24.a2	7
b24	pepb24b62	TTYSIIFPVNEDFIK		2	1786.93	1	b24.a1	6
b24	pepb24b63	VFPTSSNYASVEK		2	1428.7	2	b24.a1 b24.a2	4
b24	pepb24b64	VFPTSSNYASVEKK		2	1556.8	2	b24.a1 b24.a2	4
b24	pepb24b65	WYTSEGEEYANVTAK		2	1747.78	2	b24.a1 b24.a2	8
b24	pepb24b66	WYTSEGEEYANVTAKDFVTGIK		2	2508.19	2	b24.a1 b24.a2	3
b24	pepb24b67	YAQAQAWIEDSSIIIPITVSNGAAPVISR		3	3070.62	1	b24.a2	5
b24	pepb24b68	YAQAQAWIEDSSIVIPITVGNGAAPVISR		3	3026.59	1	b24.a1	6
b24	pepb24b69	YDRYAQAQAWIEDSSIIIPITVSNGAAPVISR		3	3504.81	1	b24.a2	1
b24	pepb24b70	YDRYAQAQAWIEDSSIVIPITVGNGAAPVISR		3	3460.79	1	b24.a1	1
b24	pepb24b71	YGNIVPSVAEDWSVSK		2	1750.87	2	b24.a1 b24.a2	2
b24	pepb24b72	YKDNIFYTAPGASTSAIGINIDR		2	2487.25	1	b24.a1	10
b24	pepb24b73	YKDNIFYTEPGASTSVIGVNIDR		2	2559.27	1	b24.a2	6
b25	pepb25a1	AGIPNKEPIWQK		2	1380.76	1	b25.a1	9
b25	pepb25a2	AGIPNKEPIWQKEWEEAK		2	2153.1	1	b25.a1	13
b25	pepb25a3	AVPQWFASVSK		2	1219.65	1	b25.a1	2
b25	pepb25a4	AWGVPIPIFYAEDR		2	1633.84	1	b25.a1	8
b25	pepb25a5	DAKDIIPEGFTHPGSPNGEFTK		2	2357.14	1	b25.a1	4
b25	pepb25a6	DAYENFEFITIYK		2	1652.78	1	b25.a1	8
b25	pepb25a7	DIIPEGFTHPGSPNGEFTK		2	2042.98	1	b25.a1	5
b25	pepb25a8	DRGDWVISR		2	1103.56	1	b25.a1	6
b25	pepb25a9	DVVYIESAK		2	1023.54	1	b25.a1	5
b25	pepb25b10	DYAISQVDK		2	1038.51	1	b25.a1	7
b25	pepb25b11	DYAISQVDKQR		2	1322.67	1	b25.a1	8
b25	pepb25b12	DYAISQVDKQREDFKR		3	1998	1	b25.a1	2
b25	pepb25b13	EEISHSYPFDWR		2	1565.7	1	b25.a1	9
b25	pepb25b14	EIDRAEYIK		2	1136.59	1	b25.a1	4
b25	pepb25b15	FAWEEVEVINTYR		2	1655.81	1	b25.a1	8
b25	pepb25b16	FIIANTSDFNPTTDAVAFEDIR		2	2457.19	1	b25.a1	5
b25	pepb25b17	FIVASEIINSISEK		2	1549.85	1	b25.a1	9
b25	pepb25b18	FQGVSFTVER		2	1169.6	1	b25.a1	7
b25	pepb25b19	FRQEIIDEIEK		2	1419.75	1	b25.a1	15
b25	pepb25b20	FRQEIIDEIEKVK		3	1646.91	1	b25.a1	10
b25	pepb25b21	GDWVISR		2	832.432	1	b25.a1	7
b25	pepb25b22	GIAVGADIEYVIVKPAGETR		2	2058.12	1	b25.a1	9
b25	pepb25b23	GIAVGADIEYVIVKPAGETRK		3	2186.22	1	b25.a1	4
b25	pepb25b24	GIMMENAGPDFAGK		2	1437.65	1	b25.a1	5
b25	pepb25b25	GIMMENAGPDFAGK	M3:+15.99491 - M4:+15.99491	2	1469.64	1	b25.a1	11
b25	pepb25b26	GVIDTDTYIVVWTTTPFTVTASR		2	2543.3	1	b25.a1	1
b25	pepb25b27	GWFNSSIITSVANHGVAPYK		2	2148.09	1	b25.a1	6
b25	pepb25b28	IDPTTKER		2	959.516	1	b25.a1	1
b25	pepb25b29	IFEEHGSVIWWER		2	1687.82	1	b25.a1	7
b25	pepb25b30	IGDIIIAK		2	842.535	1	b25.a1	9
b25	pepb25b31	IGDIIIAKEEISHSYPFDWR		3	2389.22	1	b25.a1	5
b25	pepb25b32	IGVSADWENPYVTITPDYEAAQIR		3	2708.32	1	b25.a1	5
b25	pepb25b33	IKETINIGK		2	1015.61	1	b25.a1	5
b25	pepb25b34	ISMDIISQVSESYR		2	1627.8	1	b25.a1	2
b25	pepb25b35	ISMDIISQVSESYRK		3	1755.9	1	b25.a1	4
b25	pepb25b36	ISMDIISQVSESYRK	M3:+15.99491	2	1771.89	1	b25.a1	9
b25	pepb25b37	IWVTSVDTSNDVR		2	1491.74	1	b25.a1	7
b25	pepb25b38	IYNMIR		2	809.434	1	b25.a1	1
b25	pepb25b39	KEIDRAEYIK		2	1264.69	1	b25.a1	2
b25	pepb25b40	KFIVASEIINSISEK		2	1677.94	1	b25.a1	10
b25	pepb25b41	KPIIWR		2	812.515	1	b25.a1	8
b25	pepb25b42	MSKSIGNTIAPSDVEKQFGAEIIR		3	2591.35	1	b25.a1	1
b25	pepb25b43	NIRDAYENFEFITIYK		3	2036.01	1	b25.a1	3
b25	pepb25b44	QFGAEIIR		2	933.516	1	b25.a1	2
b25	pepb25b45	QIISQGFAIDGK	Q1:-17.02655	2	1259.66	1	b25.a1	7
b25	pepb25b46	QIISQGFAIDGK		2	1276.69	1	b25.a1	4
b25	pepb25b47	QIISQGFAIDGKGEK	Q1:-17.02655	2	1573.82	1	b25.a1	3
b25	pepb25b48	QIISQGFAIDGKGEK		2	1590.85	1	b25.a1	10
b25	pepb25b49	QMQTVFYDIIVK	Q1:-17.02655	2	1467.76	1	b25.a1	5
b25	pepb25b50	QMQTVFYDIIVK		2	1484.78	1	b25.a1	3
b25	pepb25b51	QREDFKR		2	978.512	1	b25.a1	7
b25	pepb25b52	RQMQTVFYDIIVK		3	1640.88	1	b25.a1	2
b25	pepb25b53	RQMQTVFYDIIVK	M3:+15.99491	3	1656.88	1	b25.a1	2
b25	pepb25b54	SIEAHITIYPDAEVK		2	1685.87	1	b25.a1	9
b25	pepb25b55	SIGNTIAPSDVEK		2	1330.69	1	b25.a1	3
b25	pepb25b56	SIGNTIAPSDVEKQFGAEIIR		2	2245.18	1	b25.a1	4
b25	pepb25b57	SMSGFYAPFIPGWDTHGIPIEQVIAK		3	2861.43	1	b25.a1	4
b25	pepb25b58	SMSGFYAPFIPGWDTHGIPIEQVIAK	M2:+15.99491	3	2877.43	1	b25.a1	6
b25	pepb25b59	SVDQYMTIR		2	1112.54	1	b25.a1	4
b25	pepb25b60	SYNATICNHCASIIEENFAEVVAEGFEV	C7:+57.02146 - C10:+57.02146	3	3173.42	1	b25.a1	1
b25	pepb25b61	TPIMTEETIEHVAK		2	1598.81	1	b25.a1	3
b25	pepb25b62	TPIMTEETIEHVAK	M4:+15.99491	2	1614.8	1	b25.a1	4
b25	pepb25b63	WNAFMDFR		2	1086.48	1	b25.a1	8
b25	pepb25b64	WNAFMDFR	M5:+15.99491	2	1102.48	1	b25.a1	1
b26	pepb26a1	AEVNVAPSKPITIIIK		2	1693.03	1	b26.a1	12
b26	pepb26a2	AIEVATTRPETMFGDTAVAVNPNDDRYK		3	3081.5	1	b26.a1	1
b26	pepb26a3	AIEVATTRPETMFGDTAVAVNPNDDRYKDIIGK		3	3607.81	1	b26.a1	3
b26	pepb26a4	AIEVATTRPETMFGDTAVAVNPNDDRYKDIIGK	M12:+15.99491	3	3623.8	1	b26.a1	4
b26	pepb26a5	AKPYSIVIPPPNVTGK		2	1680.97	1	b26.a1	19
b26	pepb26a6	DVEGAFYHMNYMIEDGSR		2	2133.9	1	b26.a1	1
b26	pepb26a7	ERFTIDEGISK		2	1294.66	1	b26.a1	8
b26	pepb26a8	EVIYSDNEDEK		2	1340.59	1	b26.a1	5
b26	pepb26a9	EVIYSDNEDEKVITR		2	1809.89	1	b26.a1	9
b26	pepb26b10	FIDKVWEWKDEYAATIK		2	2142.09	1	b26.a1	9
b26	pepb26b11	FNDTFIQWMENVHDWVISR	M9:+15.99491	3	2453.13	1	b26.a1	1
b26	pepb26b12	FTIDEGISK		2	1009.52	1	b26.a1	8
b26	pepb26b13	FVANAKPEVVQK		2	1329.75	1	b26.a1	10
b26	pepb26b14	GEFIINWDPK		2	1218.62	1	b26.a1	8
b26	pepb26b15	IAESGISR		2	832.453	1	b26.a1	6
b26	pepb26b16	IDAFFNDNINYIK		2	1586.79	1	b26.a1	2
b26	pepb26b17	IDAFFNDNINYIKR		2	1742.89	1	b26.a1	3
b26	pepb26b18	IHIGHAWDTTIQDIIIR		2	2002.09	1	b26.a1	13
b26	pepb26b19	ISTQWFVK		2	1008.55	1	b26.a1	8
b26	pepb26b20	ITPAHDPNDFIVGQR		2	1679.85	1	b26.a1	8
b26	pepb26b21	KGWIYR		2	822.463	1	b26.a1	4
b26	pepb26b22	KIEEIGAIVEIEK		2	1470.84	1	b26.a1	17
b26	pepb26b23	KVFVEIYK		2	1025.6	1	b26.a1	2
b26	pepb26b24	MDASWNFINK		2	1225.57	1	b26.a1	6
b26	pepb26b25	MDASWNFINK	M1:+15.99491	2	1241.56	1	b26.a1	1
b26	pepb26b26	MGISVDYSR	M1:+15.99491	2	1043.48	1	b26.a1	4
b26	pepb26b27	MIFQSIEFTGR		2	1328.67	1	b26.a1	9
b26	pepb26b28	MIFQSIEFTGR	M1:+15.99491	2	1344.66	1	b26.a1	7
b26	pepb26b29	MQGFDTIWIPGMDHAGIATQAK	M1:+15.99491 - M12:+15.99491	3	2420.14	1	b26.a1	1
b26	pepb26b30	MTHSVGHSER		2	1140.52	1	b26.a1	9
b26	pepb26b31	NAIANQDTDDKVDFYPPR		2	2078.98	1	b26.a1	16
b26	pepb26b32	NVIIHGIIR		2	1034.65	1	b26.a1	3
b26	pepb26b33	NVIIHGIIRDEQGR		2	1619.9	1	b26.a1	2
b26	pepb26b34	NVIIPIINKPIPIVGDEHADPEFGTGVVK		3	3081.7	1	b26.a1	2
b26	pepb26b35	SIGNGIDPMDVIEK	M9:+15.99491	2	1503.74	1	b26.a1	3
b26	pepb26b36	SVIIYTIDQIIR		2	1433.84	1	b26.a1	15
b26	pepb26b37	TAISDIEVIHK		2	1225.68	1	b26.a1	12
b26	pepb26b38	TGVPVEPR		2	854.474	1	b26.a1	8
b26	pepb26b39	TSDSKIDAFFNDNINYIK		2	2105.02	1	b26.a1	12
b26	pepb26b40	TSDSKIDAFFNDNINYIKR		2	2261.12	1	b26.a1	13
b26	pepb26b41	VAAGQAGNVTDR		2	1158.59	1	b26.a1	7
b26	pepb26b42	VAAGQAGNVTDRWIIHNINETIGK		3	2577.35	1	b26.a1	4
b26	pepb26b43	VFVEIYKK		2	1025.6	1	b26.a1	7
b26	pepb26b44	VWEWKDEYAATIK		2	1638.82	1	b26.a1	4
b26	pepb26b45	WFISNGSAPGQDVR		2	1533.74	1	b26.a1	4
b26	pepb26b46	WIDEDVFKPSGDKK		2	1663.83	1	b26.a1	9
b26	pepb26b47	WIIHNINETIGK		2	1437.79	1	b26.a1	9
b26	pepb26b48	YDAIVVR		2	835.468	1	b26.a1	8
b26	pepb26b49	YIIMNNEGITIDVAR		2	1721.89	1	b26.a1	5
b26	pepb26b50	YIIMNNEGITIDVAR	M4:+15.99491	2	1737.88	1	b26.a1	2
b26	pepb26b51	YNPAEVEAGR		2	1105.53	1	b26.a1	7
b27	pepb27a1	AMVATGVDFIAAGIGNIHGPYPENWEGIDIDHIQK		3	3748.84	1	b27.a1	5
b27	pepb27a2	AMVATGVDFIAAGIGNIHGPYPENWEGIDIDHIQK	M2:+15.99491	3	3764.84	1	b27.a1	4
b27	pepb27a3	APVIIQTSMGAAK		2	1286.71	1	b27.a1	6
b27	pepb27a4	APVIIQTSMGAAK	M9:+15.99491	2	1302.71	1	b27.a1	9
b27	pepb27a5	DNGYAVGGFNTNNIEWTQAIIR		2	2453.18	1	b27.a1	28
b27	pepb27a6	DNGYAVGGFNTNNIEWTQAIIR	D1:+42.01056	2	2495.2	1	b27.a1	14
b27	pepb27a7	FIKPGFDAITEAVEER		3	1821.94	1	b27.a1	17
b27	pepb27a8	FIKPGFDAITEAVEERIDVFGSANK		3	2753.41	1	b27.a1	1
b27	pepb27a9	FIKPGFDAITEAVEERIDVFGSANKA		3	2824.45	1	b27.a1	7
b27	pepb27b10	FVAEYEANEAEYDK		2	1677.73	1	b27.a1	7
b27	pepb27b11	FVAEYEANEAEYDKK		2	1805.82	1	b27.a1	8
b27	pepb27b12	FVAEYEANEAEYDKKK		2	1933.92	1	b27.a1	12
b27	pepb27b13	GEIAPIEDAK		2	1042.54	1	b27.a1	10
b27	pepb27b14	GISVEAEVGTIGGEEDGIVGR		2	2044.02	1	b27.a1	62
b27	pepb27b15	GISVEAEVGTIGGEEDGIVGRGEIAPIEDAK		3	3067.54	1	b27.a1	21
b27	pepb27b16	GYAVGGFNTNNIEWTQAIIR		2	2224.11	1	b27.a1	1
b27	pepb27b17	IDVFGSANKA		2	1021.53	1	b27.a1	2
b27	pepb27b18	ITEAVPGFPIVIHGGSGIPDDQIQEAIK		3	2901.54	1	b27.a1	13
b27	pepb27b19	KAPVIIQTSMGAAK		2	1414.81	1	b27.a1	12
b27	pepb27b20	KAPVIIQTSMGAAK	M10:+15.99491	2	1430.8	1	b27.a1	15
b27	pepb27b21	KFIKPGFDAITEAVEER		2	1950.03	1	b27.a1	11
b27	pepb27b22	KFIKPGFDAITEAVEERIDVFGSANKA		3	2952.55	1	b27.a1	1
b27	pepb27b23	KFVAEYEANEAEYDK		3	1805.82	1	b27.a1	13
b27	pepb27b24	KFVAEYEANEAEYDKK		2	1933.92	1	b27.a1	15
b27	pepb27b25	KFVAEYEANEAEYDKKK		2	2062.01	1	b27.a1	18
b27	pepb27b26	KIFDPRK		2	903.542	1	b27.a1	5
b27	pepb27b27	VNVNTECQIAFANATR	C7:+57.02146	2	1807.88	1	b27.a1	26
b27	pepb27b28	VNVNTECQIAFANATRK	C7:+57.02146	2	1935.97	1	b27.a1	4
b28	pepb28a1	AIESEGYK		2	896.436	1	b28.a1	3
b28	pepb28a2	AIESEGYKVR		2	1151.61	1	b28.a1	6
b28	pepb28a3	AIPNINVYRPADAR		2	1569.85	1	b28.a1	3
b28	pepb28a4	ARYEAYGWNTEFVQDGTDIEAINAAIESAK		3	3332.57	1	b28.a1	4
b28	pepb28a5	DAINQSNSGHPGVVMGAAPM	M15:+15.99491 - M20:+15.99491	3	1984.89	1	b28.a1	1
b28	pepb28a6	DAINQSNSGHPGVVMGAAPMG	M15:+15.99491 - M20:+15.99491 - D1:+42.01056	2	2083.92	1	b28.a1	1
b28	pepb28a7	DAVEFQSSDFPAVENGYSQATR		2	2418.08	1	b28.a1	6
b28	pepb28a8	DISIEEIK		2	946.51	1	b28.a1	4
b28	pepb28a9	DSFTEDVR		2	968.432	1	b28.a1	8
b28	pepb28b10	EFAMGAIINGMSIHGGIR		2	1873.94	1	b28.a1	2
b28	pepb28b11	ENIGWNHAPFEIPK		2	1651.82	1	b28.a1	17
b28	pepb28b12	ENIGWNHAPFEIPKEVYADFKENTVDR		3	3218.55	1	b28.a1	3
b28	pepb28b13	ETQAAWYQAVTSK		2	1482.72	1	b28.a1	8
b28	pepb28b14	EVYADFKENTVDR		2	1585.75	1	b28.a1	14
b28	pepb28b15	FIGVDAINQSNSGHPGVVMGAAPMGYTIFTR		3	3207.57	1	b28.a1	1
b28	pepb28b16	FIGVDAINQSNSGHPGVVMGAAPMGYTIFTR	M19:+15.99491	3	3223.57	1	b28.a1	3
b28	pepb28b17	FIGVDAINQSNSGHPGVVMGAAPMGYTIFTR	M19:+15.99491 - M24:+15.99491	3	3239.56	1	b28.a1	6
b28	pepb28b18	GAYVVHETAADFDTIIIASGSEVNIAVASAK		3	3119.59	1	b28.a1	16
b28	pepb28b19	IIEEYGFTVENIVETVK		2	1983.03	1	b28.a1	13
b28	pepb28b20	IIEGKDAVEFQSSDFPAVENGYSQATR		3	2958.41	1	b28.a1	4
b28	pepb28b21	IIVIYDSNDINIDGETKDSFTEDVR		3	2871.39	1	b28.a1	2
b28	pepb28b22	ISAIQGIPVTYVFTHDSIAVGEDGPTHEPIEHIAGIR		3	3940.02	1	b28.a1	5
b28	pepb28b23	ISVNAIRFIGVDAINQSNSGHPGVVMGAAPMGYTIFTRQMH	M31:+15.99491 - M40:+15.99491 - L1:+42.01056	3	4431.18	1	b28.a1	1
b28	pepb28b24	NIQFGVR		2	833.463	1	b28.a1	5
b28	pepb28b25	NSSQDAINAIADKVPTFIGGSADIAHSNMTYIK		3	3449.7	1	b28.a1	1
b28	pepb28b26	NSSQDAINAIADKVPTFIGGSADIAHSNMTYIK	M29:+15.99491	3	3465.7	1	b28.a1	2
b28	pepb28b27	QAYDTWVAIVDEYK	Q1:-17.02655	2	1683.79	1	b28.a1	6
b28	pepb28b28	QAYDTWVAIVDEYK		2	1700.82	1	b28.a1	7
b28	pepb28b29	QAYDTWVAIVDEYKQSYPEIGSEIAR	Q1:-17.02655	3	3014.44	1	b28.a1	5
b28	pepb28b30	QAYDTWVAIVDEYKQSYPEIGSEIAR		3	3031.47	1	b28.a1	6
b28	pepb28b31	QGTNGVHGAPIGPDETAAAR	Q1:-17.02655	2	1901.91	1	b28.a1	11
b28	pepb28b32	QGTNGVHGAPIGPDETAAAR		3	1918.94	1	b28.a1	15
b28	pepb28b33	QMHVNPEVPNWINR	Q1:-17.02655	2	1716.83	1	b28.a1	3
b28	pepb28b34	QMHVNPEVPNWINR	M2:+15.99491 - Q1:-17.02655	2	1732.82	1	b28.a1	3
b28	pepb28b35	QMHVNPEVPNWINR		2	1733.85	1	b28.a1	9
b28	pepb28b36	QMHVNPEVPNWINR	M2:+15.99491	2	1749.85	1	b28.a1	3
b28	pepb28b37	QNITVEEGTDFDK		2	1495.69	1	b28.a1	4
b28	pepb28b38	QNITVEEGTDFDKVSR	Q1:-17.02655	2	1820.87	1	b28.a1	9
b28	pepb28b39	QNITVEEGTDFDKVSR		2	1837.89	1	b28.a1	11
b28	pepb28b40	QSYPEIGSEIAR		2	1349.67	1	b28.a1	4
b28	pepb28b41	RVAIEMAASIPWYK		3	1634.87	1	b28.a1	5
b28	pepb28b42	SEGIQDDEHR		2	1185.51	1	b28.a1	7
b28	pepb28b43	SEGIQDDEHRINR		2	1568.74	1	b28.a1	12
b28	pepb28b44	SNISVNAIR		2	973.543	1	b28.a1	8
b28	pepb28b45	STPTAIVITR		2	1058.62	1	b28.a1	8
b28	pepb28b46	TIIGHGAPNK		2	1007.56	1	b28.a1	9
b28	pepb28b47	TPGHPEFGHTVGVDATSGPIGQGIAMAVGMAQAER		3	3446.66	1	b28.a1	6
b28	pepb28b48	TPGHPEFGHTVGVDATSGPIGQGIAMAVGMAQAER	M26:+15.99491 - M30:+15.99491	3	3478.65	1	b28.a1	4
b28	pepb28b49	VAIEMAASIPWYK		2	1478.77	1	b28.a1	8
b28	pepb28b50	VAIEMAASIPWYK	M5:+15.99491	2	1494.77	1	b28.a1	5
b28	pepb28b51	VPNWINRDR		2	1169.62	1	b28.a1	1
b28	pepb28b52	VVSVPSTDVFDAQDQAYK		2	1968.96	1	b28.a1	5
b28	pepb28b53	VVSVPSTDVFDAQDQAYKEEVIPNAVR		3	2976.5	1	b28.a1	5
b28	pepb28b54	VVSVPSTDVFDAQDQAYKEEVIPNAVRR		3	3132.6	1	b28.a1	6
b28	pepb28b55	VYGGTFFVFSDYVK		2	1628.8	1	b28.a1	7
b28	pepb28b56	YEAYGWNTEFVQDGTDIEAINAAIESAK		3	3105.43	1	b28.a1	1
b28	pepb28b57	YVGIDGAVIGIDTFGASAPAAK		2	2093.09	1	b28.a1	13
b29	pepb29a1	AADIRDVTK		2	988.543	1	b29.a1	2
b29	pepb29a2	AEWAQIKDAPTVTADGK		2	1800.91	1	b29.a1	8
b29	pepb29a3	AEWAQIKDAPTVTADGKHFEIAANIGTPK		3	3079.59	1	b29.a1	1
b29	pepb29a4	AITECSTMEEVIEISK	C5:+57.02146	2	1839.87	1	b29.a1	4
b29	pepb29a5	AITECSTMEEVIEISK	C5:+57.02146 - M8:+15.99491	2	1855.87	1	b29.a1	1
b29	pepb29a6	AITECSTMEEVIEISKK	C5:+57.02146	2	1967.97	1	b29.a1	8
b29	pepb29a7	AITECSTMEEVIEISKK	C5:+57.02146 - M8:+15.99491	2	1983.96	1	b29.a1	1
b29	pepb29a8	AVESIGEEAAAVFDAHIMVIADPEMTGQIK		3	3142.54	1	b29.a1	5
b29	pepb29a9	AVESIGEEAAAVFDAHIMVIADPEMTGQIK	M25:+15.99491	3	3158.54	1	b29.a1	1
b29	pepb29b10	AVIEGMNGKPVVVR		2	1468.83	1	b29.a1	10
b29	pepb29b11	AVIEGMNGKPVVVR	M6:+15.99491	2	1484.83	1	b29.a1	8
b29	pepb29b12	AYIIVQPDISFETVTVEDISAEEAR		3	2795.4	1	b29.a1	12
b29	pepb29b13	DAPTVTADGK		2	974.479	1	b29.a1	7
b29	pepb29b14	DAPTVTADGKHFEIAANIGTPK		2	2253.15	1	b29.a1	9
b29	pepb29b15	DGDIIAVSGITGEVVINPTEEQIAEFK		3	2844.45	1	b29.a1	5
b29	pepb29b16	DVEGVNDNGAEAVGIYR		2	1777.84	1	b29.a1	8
b29	pepb29b17	EMNPFIGYR		2	1126.54	1	b29.a1	8
b29	pepb29b18	EMNPFIGYR	M2:+15.99491	2	1142.53	1	b29.a1	9
b29	pepb29b19	EVDFFSIGTNDIIQYTMAADR		3	2406.13	1	b29.a1	11
b29	pepb29b20	EVDFFSIGTNDIIQYTMAADR	M17:+15.99491	2	2422.12	1	b29.a1	13
b29	pepb29b21	GIAASDGVAVAK		2	1058.58	1	b29.a1	8
b29	pepb29b22	GIIEEEK		2	817.431	1	b29.a1	3
b29	pepb29b23	GIIEEEKAK		2	1016.56	1	b29.a1	8
b29	pepb29b24	GIPYFDIPK		2	1049.57	1	b29.a1	2
b29	pepb29b25	HFEIAANIGTPK		2	1297.69	1	b29.a1	10
b29	pepb29b26	IDAAIAASQDEISVIR		2	1671.89	1	b29.a1	5
b29	pepb29b27	IDAAIAASQDEISVIR	L1:+42.01056	2	1713.9	1	b29.a1	7
b29	pepb29b28	IINNVIK		2	813.52	1	b29.a1	2
b29	pepb29b29	IMFPMVAIITEFR		2	1567.84	1	b29.a1	15
b29	pepb29b30	IMFPMVAIITEFR	M5:+15.99491	2	1583.83	1	b29.a1	17
b29	pepb29b31	IMFPMVAIITEFR	M2:+15.99491 - M5:+15.99491	2	1599.83	1	b29.a1	5
b29	pepb29b32	IPNPATIDEESIIVAHDITPSDTAQINK		3	3002.53	1	b29.a1	3
b29	pepb29b33	ISISETGNQMFR		2	1382.67	1	b29.a1	5
b29	pepb29b34	ISISETGNQMFR	M10:+15.99491	2	1398.67	1	b29.a1	7
b29	pepb29b35	KIDTAKMEEYANR	M7:+15.99491	2	1584.77	1	b29.a1	2
b29	pepb29b36	KIPNPATIDEESIIVAHDITPSDTAQINK		3	3130.63	1	b29.a1	8
b29	pepb29b37	KIPNPATIDEESIIVAHDITPSDTAQINKK		3	3258.72	1	b29.a1	5
b29	pepb29b38	MNEQVSYIYQPYNPSIIR		2	2215.09	1	b29.a1	6
b29	pepb29b39	MNEQVSYIYQPYNPSIIR	M1:+15.99491	2	2231.08	1	b29.a1	4
b29	pepb29b40	QKAEWAQIK	Q1:-17.02655	2	1084.58	1	b29.a1	4
b29	pepb29b41	QKAEWAQIKDAPTVTADGK	Q1:-17.02655	2	2040.04	1	b29.a1	1
b29	pepb29b42	QKAEWAQIKDAPTVTADGK		3	2057.07	1	b29.a1	6
b29	pepb29b43	RVIANIIGK		2	983.636	1	b29.a1	7
b29	pepb29b44	TEFIYMDSQDFPTEEDQYEAYK		3	2749.15	1	b29.a1	5
b29	pepb29b45	TEFIYMDSQDFPTEEDQYEAYK	M6:+15.99491	3	2765.15	1	b29.a1	5
b29	pepb29b46	TIEIAAVIGTNNITEIVK		2	1899.08	1	b29.a1	11
b29	pepb29b47	TMDIGGDKGIPYFDIPK		3	1866.93	1	b29.a1	11
b29	pepb29b48	TMDIGGDKGIPYFDIPK	M2:+15.99491	3	1882.93	1	b29.a1	8
b29	pepb29b49	TSHSAIMAR		2	973.489	1	b29.a1	5
b29	pepb29b50	TVEDISAEEARIDAAIAASQDEISVIR		3	2872.45	1	b29.a1	1
b29	pepb29b51	VIANIIGK		2	827.535	1	b29.a1	16
b30	pepb30a1	AAAAAAGDVFK		2	991.521	1	b30.a1	7
b30	pepb30a2	AAAAAAGDVFKDVK		2	1333.71	1	b30.a1	2
b30	pepb30a3	AIEEQVNEEIWK		2	1487.74	1	b30.a1	8
b30	pepb30a4	APNGQAIHTVEVEGEIVVGANYK		3	2395.23	1	b30.a1	7
b30	pepb30a5	ATPVTTIETDIDTAK		2	1575.81	1	b30.a1	7
b30	pepb30a6	AYDPDGETISFK		2	1342.62	1	b30.a1	10
b30	pepb30a7	DEAIEWGYEIITSPEWFDIPK		2	2538.21	1	b30.a1	2
b30	pepb30a8	DKIYMTYYPDDKDSYNR		2	2186.97	1	b30.a1	3
b30	pepb30a9	DKIYMTYYPDDKDSYNR	M5:+15.99491	3	2202.97	1	b30.a1	5
b30	pepb30b10	DTIEGKDIFK		2	1165.61	1	b30.a1	4
b30	pepb30b11	EAYIAYREEEDAIK		2	1699.82	1	b30.a1	7
b30	pepb30b12	EEGIGSGTRR		2	1061.53	1	b30.a1	6
b30	pepb30b13	EKVNVIVASK		2	1086.65	1	b30.a1	7
b30	pepb30b14	EVPNKVASIQEQIHAIQK		2	2032.12	1	b30.a1	6
b30	pepb30b15	FDFTHFEAVTPEEIR		2	1837.88	1	b30.a1	7
b30	pepb30b16	GGGKPNMAMAGGSDANSIQDIISAVAEQF	M7:+15.99491 - M9:+15.99491	3	2868.31	1	b30.a1	3
b30	pepb30b17	GHAVEPSANIVPVNDPTIIWINSGVATIK		3	3012.62	1	b30.a1	3
b30	pepb30b18	GHAVEPSANIVPVNDPTIIWINSGVATIKK		3	3140.71	1	b30.a1	4
b30	pepb30b19	HDSVNSGQAIIVFEQTPFYAEMGGQVADHGTISDAAGTTVAR	M22:+15.99491	3	4364.05	1	b30.a1	1
b30	pepb30b20	IEIDHSR		2	869.448	1	b30.a1	7
b30	pepb30b21	IEIDHSRR		2	1025.55	1	b30.a1	3
b30	pepb30b22	IGISDAFIYK		2	1126.61	1	b30.a1	3
b30	pepb30b23	IIEEDIENDRYIEIWNIVISQFNADPAVPR		3	3571.81	1	b30.a1	1
b30	pepb30b24	ISVIVADDAR		2	1058.58	1	b30.a1	2
b30	pepb30b25	IVKEEGIGSGTR		2	1245.68	1	b30.a1	4
b30	pepb30b26	IVKEEGIGSGTRR		2	1401.78	1	b30.a1	5
b30	pepb30b27	IVPTVGQIMESYYPEVIEK		2	2195.13	1	b30.a1	4
b30	pepb30b28	IVPTVGQIMESYYPEVIEK	M9:+15.99491	2	2211.13	1	b30.a1	7
b30	pepb30b29	IVPTVGQIMESYYPEVIEKK		2	2323.23	1	b30.a1	1
b30	pepb30b30	IYDTYGFPVEITEEIAEDEGFKIDHEGFK		3	3391.59	1	b30.a1	5
b30	pepb30b31	IYMTYYPDDKDSYNR	M3:+15.99491	2	1959.84	1	b30.a1	5
b30	pepb30b32	KYFDGSVIPENPR		2	1521.77	1	b30.a1	4
b30	pepb30b33	MKQITSAQIR	M1:+15.99491	2	1191.65	1	b30.a1	3
b30	pepb30b34	NIDTGAGIER		2	1045.53	1	b30.a1	7
b30	pepb30b35	QADYSDVIVIAAHIR	Q1:-17.02655	2	1653.86	1	b30.a1	6
b30	pepb30b36	QADYSDVIVIAAHIR		2	1670.89	1	b30.a1	12
b30	pepb30b37	QITSAQIR	Q1:-17.02655	2	899.495	1	b30.a1	7
b30	pepb30b38	QITSAQIR		2	916.521	1	b30.a1	8
b30	pepb30b39	QMWIDFWK	Q1:-17.02655	2	1136.52	1	b30.a1	8
b30	pepb30b40	QMWIDFWK		2	1153.55	1	b30.a1	5
b30	pepb30b41	QMWIDFWK	M2:+15.99491	2	1169.55	1	b30.a1	2
b30	pepb30b42	REEETFAR		2	1037.5	1	b30.a1	4
b30	pepb30b43	RIGISDAFIYK		3	1282.72	1	b30.a1	5
b30	pepb30b44	SENVHAGNIIK		2	1181.63	1	b30.a1	6
b30	pepb30b45	SEYKEIPNK		2	1107.57	1	b30.a1	8
b30	pepb30b46	SGKDTIEGKDIFK		2	1437.76	1	b30.a1	15
b30	pepb30b47	SIAFAIGDGAIPGNEGR		2	1644.83	1	b30.a1	8
b30	pepb30b48	SKGHAVEPSANIVPVNDPTIIWINSGVATIK		3	3227.74	1	b30.a1	1
b30	pepb30b49	TFADQWK		2	895.431	1	b30.a1	2
b30	pepb30b50	TIDAGSSMIDEIIANIK		2	1790.92	1	b30.a1	3
b30	pepb30b51	TIDAGSSMIDEIIANIKK		2	1919.02	1	b30.a1	9
b30	pepb30b52	TNDIENVGK		2	989.49	1	b30.a1	9
b30	pepb30b53	TNFETDIFMPIIR		2	1596.81	1	b30.a1	6
b30	pepb30b54	TNFETDIFMPIIR	M9:+15.99491	2	1612.8	1	b30.a1	7
b30	pepb30b55	VASIQEQIHAIQK		2	1464.82	1	b30.a1	8
b30	pepb30b56	VIADHIR		2	823.479	1	b30.a1	8
b30	pepb30b57	VIAPIVSGR		2	911.568	1	b30.a1	7
b30	pepb30b58	YFDGSVIPENPR		2	1393.68	1	b30.a1	4
b30	pepb30b59	YIASQVEVSDAGAIR		2	1578.81	1	b30.a1	10
b30	pepb30b60	YIEIWNIVISQFNADPAVPR		2	2345.23	1	b30.a1	1
b31	pepb31a1	AADFVQGIIDDAVEQGAIAK		2	2031.04	1	b31.a1	18
b31	pepb31a2	AADIIERDAEK		2	1230.63	1	b31.a1	6
b31	pepb31a3	AFAIAEQIEVGTVHINNK		2	1954.04	1	b31.a1	16
b31	pepb31a4	AISYAER		2	809.416	1	b31.a1	7
b31	pepb31a5	AVDFINFTGSTPVGENIGR		2	1994	1	b31.a1	8
b31	pepb31a6	DAAIVIEDADIDITAK		2	1672.86	1	b31.a1	22
b31	pepb31a7	EGNIIYPAVFDHVTTDMR		2	2078	1	b31.a1	5
b31	pepb31a8	EGNIIYPAVFDHVTTDMR	M17:+15.99491	2	2094	1	b31.a1	4
b31	pepb31a9	EPVGIVIAISPFNYPVNIAGSK		2	2285.25	1	b31.a1	7
b31	pepb31b10	GSVIGDYIVEHK		2	1316.68	1	b31.a1	8
b31	pepb31b11	GTDNFPFIGVK		2	1194.62	1	b31.a1	10
b31	pepb31b12	IAAMRPVMIEIGGK		2	1485.83	1	b31.a1	7
b31	pepb31b13	IAWEEPFGPVIPFIR		2	1770.96	1	b31.a1	31
b31	pepb31b14	IEGEVIEGGAFDAGSK		2	1578.77	1	b31.a1	7
b31	pepb31b15	ISNESEFGIQGAVFTQDYPR		2	2258.07	1	b31.a1	22
b31	pepb31b16	NIVAGAFDYSGQR		2	1397.68	1	b31.a1	9
b31	pepb31b17	NYVNGEWK		2	1009.47	1	b31.a1	6
b31	pepb31b18	REPVGIVIAISPFNYPVNIAGSK		2	2441.36	1	b31.a1	27
b31	pepb31b19	RVIVMDSVADEIVEK		2	1702.9	1	b31.a1	2
b31	pepb31b20	SAIGEVVR		2	830.474	1	b31.a1	7
b31	pepb31b21	STVFDISNY		2	1045.48	1	b31.a1	10
b31	pepb31b22	TAEIIHYAAEEGIR		2	1572.8	1	b31.a1	19
b31	pepb31b23	TAEIIHYAAEEGIRIEGEVIEGGAFDAGSK		3	3132.55	1	b31.a1	14
b31	pepb31b24	TSENSITIYAPANGEEIGSVPAMSQAEVDEVYAAAK		3	3712.75	1	b31.a1	8
b31	pepb31b25	TSENSITIYAPANGEEIGSVPAMSQAEVDEVYAAAK	M23:+15.99491	3	3728.75	1	b31.a1	6
b31	pepb31b26	TSENSITIYAPANGEEIGSVPAMSQAEVDEVYAAAK	T1:+42.01056	3	3754.76	1	b31.a1	1
b31	pepb31b27	VIVMDSVADEIVEK		2	1546.8	1	b31.a1	8
b31	pepb31b28	VIVMDSVADEIVEK	M4:+15.99491	2	1562.8	1	b31.a1	9
b31	pepb31b29	VSSVEEAIK		2	961.521	1	b31.a1	3
b31	pepb31b30	VTAIVGNITVGMPEESASVTPIIDTK		3	2642.4	1	b31.a1	5
b31	pepb31b31	VTAIVGNITVGMPEESASVTPIIDTK	M12:+15.99491	3	2658.39	1	b31.a1	1
b31	pepb31b32	YSIEAMTR		2	970.467	1	b31.a1	7
b31	pepb31b33	YSIEAMTR	M6:+15.99491	2	986.462	1	b31.a1	7
b32	pepb32a1	AAGENIYYIPGQAIAQEIDFDIIK		3	2652.36	1	b32.a1	4
b32	pepb32a2	AAHGYSSYGNQIGIATTYVR		2	2129.04	1	b32.a1	5
b32	pepb32a3	AAIDSFIER		2	1021.53	1	b32.a1	1
b32	pepb32a4	ADQGIAMEVDDIIFIQDYFK		2	2331.12	1	b32.a1	3
b32	pepb32a5	ADQGIAMEVDDIIFIQDYFK	M7:+15.99491	2	2347.12	1	b32.a1	7
b32	pepb32a6	AEKPQTIMDMATIFGR		2	1808.9	1	b32.a1	1
b32	pepb32a7	AGKIPQQVISK		2	1168.71	1	b32.a1	8
b32	pepb32a8	AGKIPQQVISKK		3	1296.8	1	b32.a1	6
b32	pepb32a9	AKEVVEKPVVYIPVFPGTNSEYDSAK		3	2866.49	1	b32.a1	6
b32	pepb32b10	ANIIFIAGGFSAADEPDGAAK		2	2035.01	1	b32.a1	6
[truncated: 10,760 more rows]

## Sheet: compar_Spectra
Compar_spectra mode :
Comparison of the different samples from one experiment
A line corresponds to one sub-group of the identified protein
This sheet gives the total number of spectras which identify the protein, in each samples
Informations Table
Group	Name of the group of proteins with common peptides
Sub-group	Sub-group of proteins identified with the same group of peptides. These proteins are indistinguishable
Top protein id	ID of the first protein among the sub-group. If there are several different proteins among the group
Top Protein Description	Description of the first protein among the sub-group, if several different proteins are present among the group
Number of proteins	Number of proteins in the sub-group
Column labelled with sample name	Number of spectra(s) identified in this sample
Group ID	Sub-group ID	Top Protein ID	Top Protein Description	WT1	Mut1	WT2	Mut2	WT3	Mut3	WT4	Mut4
a1	a1.a1	a1.a1.a1	gi|116627146|ref|YP_819765.1|STER_0253|groEL|Chaperonin GroEL (HSP60 family) [Streptococcus thermophilus LMD-9]_hit-name:groEL _hit-score:962_hit-evalue:0.0_identity-percent:95.5473098330241	421	282	405	332	336	276	285	313
a2	a2.a1	a2.a1.a1	gi|116627519|ref|YP_820138.1|STER_0684|eno|Enolase [Streptococcus thermophilus LMD-9]_hit-name:eno _hit-score:853_hit-evalue:0.0_identity-percent:99.5391705069124	181	159	178	177	140	135	163	156
a3	a3.a1	a3.a1.a1	gi|116627379|ref|YP_819998.1|STER_0524|GTPase - translation elongation factor [Streptococcus thermophilus LMD-9]_hit-name:tuf _hit-score:726_hit-evalue:0.0_identity-percent:92.713567839196	176	163	156	165	126	145	159	153
a4	a4.a1	a4.a1.a1	gi|116627931|ref|YP_820550.1|STER_1163|Pyruvate kinase [Streptococcus thermophilus LMD-9]_hit-name:pyk _hit-score:909_hit-evalue:0.0_identity-percent:94.2	139	114	136	137	114	105	137	133
a5	a5.a1	a5.a1.a1	gi|116628305|ref|YP_820924.1|STER_1578|ATP-binding subunit of Clp protease and DnaK/DnaJ chaperones [Streptococcus thermophilus LMD-9]_hit-name:clpL _hit-score:1241_hit-evalue:0.0_identity-percent:93.7134502923977	115	113	126	107	121	109	102	114
a6	a6.a1	a6.a1.a1	gi|116627083|ref|YP_819702.1|STER_0163|Molecular chaperone [Streptococcus thermophilus LMD-9]_hit-name:dnaK _hit-score:1061_hit-evalue:0.0_identity-percent:92.5864909390445	121	99	118	108	117	102	100	90
a7	a7.a1	a7.a1.a1	gi|116628477|ref|YP_821096.1|STER_1761|Glyceraldehyde-3-phosphate dehydrogenase [Streptococcus thermophilus LMD-9]_hit-name:gapA1 _hit-score:633_hit-evalue:0.0_identity-percent:94.6428571428571	100	110	111	99	94	101	96	103
a8	a8.a1	a8.a1.a1	gi|116628116|ref|YP_820735.1|STER_1366|Beta-galactosidase [Streptococcus thermophilus LMD-9]_hit-name:lacZ _hit-score:2081_hit-evalue:0.0_identity-percent:98.5380116959064	109	109	96	102	112	98	95	90
a9	a9.a1	a9.a1.a1	gi|116628478|ref|YP_821097.1|STER_1762|Translation elongation factor (GTPase) [Streptococcus thermophilus LMD-9]_hit-name:fus _hit-score:1366_hit-evalue:0.0_identity-percent:100	91	92	82	91	79	90	87	81
b10	b10.a1	b10.a1.a1	gi|116628547|ref|YP_821166.1|STER_1845|rpoB|DNA-directed RNA polymerase, beta subunit/140 kD subunit [Streptococcus thermophilus LMD-9]_hit-name:rpoB _hit-score:2296_hit-evalue:0.0_identity-percent:97.4015088013412	78	78	77	75	71	77	80	82
b11	b11.a1	b11.a1.a1	gi|116628546|ref|YP_821165.1|STER_1844|DNA-directed RNA polymerase, beta' subunit/160 kD subunit [Streptococcus thermophilus LMD-9]_hit-name:rpoC _hit-score:2248_hit-evalue:0.0_identity-percent:96.1312026913373	80	73	78	77	54	61	69	68
b12	b12.a1	b12.a1.a1	gi|116628471|ref|YP_821090.1|STER_1755|pgk|3-phosphoglycerate kinase [Streptococcus thermophilus LMD-9]_hit-name:pgk _hit-score:748_hit-evalue:0.0_identity-percent:96.2406015037594	66	70	63	79	67	66	76	67
b13	b13.a1	b13.a1.a1	gi|116627411|ref|YP_820030.1|STER_0559|carB|Carbamoylphosphate synthase large subunit [Streptococcus thermophilus LMD-9]_hit-name:carB _hit-score:2038_hit-evalue:0.0_identity-percent:98.8668555240793	67	74	72	65	56	69	61	68
b14	b14.a1	b14.a1.a1	gi|116627487|ref|YP_820106.1|STER_0648|ATP-binding subunit of Clp protease and DnaK/DnaJ chaperones [Streptococcus thermophilus LMD-9]_hit-name:clpE _hit-score:1377_hit-evalue:0.0_identity-percent:94.1489361702128	42	36	37	41	28	36	31	39
b14	b14.a2	b14.a2.a1	gi|116627036|ref|YP_819655.1|STER_0109|ATP-binding subunit of Clp protease and DnaK/DnaJ chaperones [Streptococcus thermophilus LMD-9]_hit-name:clpC _hit-score:1558_hit-evalue:0.0_identity-percent:99.3872549019608	18	22	24	23	15	22	15	20
b15	b15.a1	b15.a1.a1	gi|116628674|ref|YP_821293.1|STER_1992|IMP dehydrogenase/GMP reductase [Streptococcus thermophilus LMD-9]_hit-name:guaB _hit-score:923_hit-evalue:0.0_identity-percent:96.551724137931	57	53	53	59	45	52	59	53
b16	b16.a1	b16.a1.a1	gi|116627481|ref|YP_820100.1|STER_0639|rpsA|Ribosomal protein S1 [Streptococcus thermophilus LMD-9]_hit-name:rpsA _hit-score:694_hit-evalue:0.0_identity-percent:92	50	55	54	52	47	59	55	54
b17	b17.a1	b17.a1.a1	gi|116627134|ref|YP_819753.1|STER_0241|p gi|Glucose-6-phosphate isomerase [Streptococcus thermophilus LMD-9]_hit-name:pgi _hit-score:890_hit-evalue:0.0_identity-percent:100	51	51	46	48	44	55	52	58
b18	b18.a1	b18.a1.a1	gi|116627327|ref|YP_819946.1|STER_0467|Glutamate dehydrogenase/leucine dehydrogenase [Streptococcus thermophilus LMD-9]_hit-name:gdhA _hit-score:893_hit-evalue:0.0_identity-percent:100	56	52	48	53	43	44	60	47
b19	b19.a1	b19.a1.a1	gi|116627655|ref|YP_820274.1|STER_0833|Phosphomannomutase [Streptococcus thermophilus LMD-9]_hit-name:pgmA _hit-score:1127_hit-evalue:0.0_identity-percent:99.8251748251748	57	44	53	48	46	46	44	45
b20	b20.a1	b20.a1.a1	gi|116627590|ref|YP_820209.1|STER_0760|Phosphoenolpyruvate carboxylase [Streptococcus thermophilus LMD-9]_hit-name:ppc _hit-score:1776_hit-evalue:0.0_identity-percent:97.1276595744681	50	51	50	62	38	41	48	40
b21	b21.a1	b21.a1.a1	gi|116627799|ref|YP_820418.1|STER_1012|aminopeptidase N [Streptococcus thermophilus LMD-9]_hit-name:pepN _hit-score:1691_hit-evalue:0.0_identity-percent:100	46	47	50	49	45	43	55	42
b22	b22.a1	b22.a1.a1	gi|116628346|ref|YP_820965.1|STER_1622|Pyruvate-formate lyase [Streptococcus thermophilus LMD-9]_hit-name:pfl _hit-score:1562_hit-evalue:0.0_identity-percent:100	46	56	44	53	41	44	42	45
b23	b23.a1	b23.a1.a1	gi|116627803|ref|YP_820422.1|STER_1016|Glucan phosphorylase [Streptococcus thermophilus LMD-9]_hit-name:glgP _hit-score:1439_hit-evalue:0.0_identity-percent:95.8885941644562	49	49	51	48	54	35	36	40
b24	b24.a1	b24.a1.a1	gi|116628152|ref|YP_820771.1|STER_1411|ABC-type oligopeptide transport system, periplasmic component [Streptococcus thermophilus LMD-9]_hit-name:amiA3 _hit-score:1162_hit-evalue:0.0_identity-percent:89.3455098934551	30	35	34	36	29	27	33	28
b24	b24.a2	b24.a2.a1	gi|116628150|ref|YP_820769.1|STER_1409|ABC-type oligopeptide transport system, periplasmic component [Streptococcus thermophilus LMD-9]_hit-name:amiA2 _hit-score:1218_hit-evalue:0.0_identity-percent:94.3511450381679	26	28	24	21	25	20	21	17
b25	b25.a1	b25.a1.a1	gi|116627611|ref|YP_820230.1|STER_0783|ileS|Isoleucyl-tRNA synthetase [Streptococcus thermophilus LMD-9]_hit-name:ileS _hit-score:1856_hit-evalue:0.0_identity-percent:98.708288482239	48	47	52	38	43	35	48	47
b26	b26.a1	b26.a1.a1	gi|116627368|ref|YP_819987.1|STER_0513|valS|Valyl-tRNA synthetase [Streptococcus thermophilus LMD-9]_hit-name:valS _hit-score:1765_hit-evalue:0.0_identity-percent:97.9614949037373	46	53	48	49	32	38	44	40
b27	b27.a1	b27.a1.a1	gi|116628570|ref|YP_821189.1|STER_1876|Fructose/tagatose bisphosphate aldolase [Streptococcus thermophilus LMD-9]_hit-name:tnp1191 _hit-score:_hit-evalue:1.2_identity-percent:29.1666666666667	37	47	39	51	46	41	41	45
b28	b28.a1	b28.a1.a1	gi|116627229|ref|YP_819848.1|STER_0349|Transketolase [Streptococcus thermophilus LMD-9]_hit-name:tkt _hit-score:1313_hit-evalue:0.0_identity-percent:99.6960486322188	39	50	44	47	38	43	37	47
b29	b29.a1	b29.a1.a1	gi|116628007|ref|YP_820626.1|STER_1242|Phosphoenolpyruvate-protein kinase (PTS system EI component in bacteria) [Streptococcus thermophilus LMD-9]_hit-name:ptsI _hit-score:1082_hit-evalue:0.0_identity-percent:97.5736568457539	48	41	50	43	41	40	33	37
b30	b30.a1	b30.a1.a1	gi|116627351|ref|YP_819970.1|STER_0493|alaS|Alanyl-tRNA synthetase [Streptococcus thermophilus LMD-9]_hit-name:alaS _hit-score:1669_hit-evalue:0.0_identity-percent:96.7889908256881	45	48	42	41	40	36	43	34
b31	b31.a1	b31.a1.a1	gi|116628006|ref|YP_820625.1|STER_1241|NAD-dependent aldehyde dehydrogenase [Streptococcus thermophilus LMD-9]_hit-name:gapN _hit-score:853_hit-evalue:0.0_identity-percent:93.5010482180294	40	45	43	42	35	36	42	44
b32	b32.a1	b32.a1.a1	gi|116626999|ref|YP_819618.1|STER_0050|Phosphoribosylformylglycinamidine (FGAM) synthase [Streptococcus thermophilus LMD-9]_hit-name:purL _hit-score:2397_hit-evalue:0.0_identity-percent:98.7912973408541	41	50	40	46	28	45	39	31
b33	b33.a1	b33.a1.a1	gi|116627140|ref|YP_819759.1|STER_0247|Prolyl-tRNA synthetase [Streptococcus thermophilus LMD-9]_hit-name:proS _hit-score:1208_hit-evalue:0.0_identity-percent:99.8373983739837	39	47	45	41	36	33	40	39
b34	b34.a1	b34.a1.a1	gi|116627940|ref|YP_820559.1|STER_1172|Phosphoglycerate mutase 1 [Streptococcus thermophilus LMD-9]_hit-name:gpmA _hit-score:469_hit-evalue:1e-134_identity-percent:100	33	44	41	42	40	36	40	37
b35	b35.a1	b35.a1.a1	gi|116627714|ref|YP_820333.1|STER_0912|guaA|GMP synthase [Streptococcus thermophilus LMD-9]_hit-name:guaA _hit-score:993_hit-evalue:0.0_identity-percent:96.1538461538462	38	49	38	40	36	34	36	39
b36	b36.a1	b36.a1.a1	gi|116627032|ref|YP_819651.1|STER_0105|rpsB|Ribosomal protein S2 [Streptococcus thermophilus LMD-9]_hit-name:rpsB _hit-score:478_hit-evalue:1e-137_identity-percent:95.6862745098039	41	39	37	42	35	34	37	44
b37	b37.a1	b37.a1.a1	gi|116627261|ref|YP_819880.1|STER_0383|infB|Translation initiation factor 2 [Streptococcus thermophilus LMD-9]_hit-name:infB _hit-score:1414_hit-evalue:0.0_identity-percent:81.4422057264051	38	35	39	42	37	37	38	37
b38	b38.a1	b38.a1.a1	gi|116628655|ref|YP_821274.1|STER_1973|rpsD|Ribosomal protein S4 [Streptococcus thermophilus LMD-9]_hit-name:rpsD _hit-score:401_hit-evalue:1e-114_identity-percent:100	33	33	34	47	40	36	38	38
b39	b39.a1	b39.a1.a1	gi|116627033|ref|YP_819652.1|STER_0106|tsf|Translation elongation factor Ts [Streptococcus thermophilus LMD-9]_hit-name:tsf _hit-score:578_hit-evalue:1e-167_identity-percent:89.3063583815029	42	34	39	37	28	30	49	40
b40	b40.a1	b40.a1.a1	gi|116627090|ref|YP_819709.1|STER_0191|tig|FKBP-type peptidyl-prolyl cis-trans isomerase (trigger factor) [Streptococcus thermophilus LMD-9]_hit-name:tig _hit-score:737_hit-evalue:0.0_identity-percent:90.632318501171	31	43	27	40	37	34	37	36
b41	b41.a1	b41.a1.a1	gi|116628027|ref|YP_820646.1|STER_1267|pheT|Phenylalanyl-tRNA synthetase beta chain [Streptococcus thermophilus LMD-9]_hit-name:pheT _hit-score:1547_hit-evalue:0.0_identity-percent:97.9166666666667	37	31	40	38	38	32	37	30
b42	b42.a1	b42.a1.a1	gi|116627932|ref|YP_820551.1|STER_1164|6-phosphofructokinase [Streptococcus thermophilus LMD-9]_hit-name:pfkA _hit-score:637_hit-evalue:0.0_identity-percent:96.4601769911504	38	26	39	38	37	33	35	34
b43	b43.a1	b43.a1.a1	gi|116627011|ref|YP_819630.1|STER_0064|Adenylosuccinate lyase [Streptococcus thermophilus LMD-9]_hit-name:purB _hit-score:863_hit-evalue:0.0_identity-percent:100	30	35	32	38	29	37	38	33
b44	b44.a1	b44.a1.a1	gi|116628425|ref|YP_821044.1|STER_1705|secA|Preprotein translocase subunit SecA (ATPase, RNA helicase) [Streptococcus thermophilus LMD-9]_hit-name:secA _hit-score:1643_hit-evalue:0.0_identity-percent:98.5865724381625	32	33	45	34	28	31	35	33
b45	b45.a1	b45.a1.a1	gi|116627817|ref|YP_820436.1|STER_1033|Pyruvate/2-oxoglutarate dehydrogenase complex, dihydrolipoamide dehydrogenase (E3) component, or related enzyme [Streptococcus thermophilus LMD-9]_hit-name:acoL _hit-score:1001_hit-evalue:0.0_identity-percent:89.7260273972603	24	29	23	19	18	22	17	17
b45	b45.a2	b45.a2.a1	gi|116627818|ref|YP_820437.1|STER_1034|Pyruvate dehydrogenase complex, dihydrolipoamide acyltransferase (E2) component [Streptococcus thermophilus LMD-9]_hit-name:acoC _hit-score:735_hit-evalue:0.0_identity-percent:84.8484848484848	18	17	21	16	15	10	11	15
b46	b46.a1	b46.a1.a1	gi|116628604|ref|YP_821223.1|STER_1913|Adenylosuccinate synthase [Streptococcus thermophilus LMD-9]_hit-name:purA _hit-score:862_hit-evalue:0.0_identity-percent:99.7674418604651	32	41	27	43	27	32	34	35
b47	b47.a1	b47.a1.a1	gi|116627157|ref|YP_819776.1|STER_0268|leuS|Leucyl-tRNA synthetase [Streptococcus thermophilus LMD-9]_hit-name:leuS _hit-score:1707_hit-evalue:0.0_identity-percent:100	32	43	35	39	33	28	30	28
b48	b48.a1	b48.a1.a1	gi|116627708|ref|YP_820327.1|STER_0903|Glucosamine 6-phosphate synthetase, contains amidotransferase and phosphosugar isomerase domains [Streptococcus thermophilus LMD-9]_hit-name:glmS _hit-score:1160_hit-evalue:0.0_identity-percent:98.8372093023256	32	33	40	38	23	32	37	29
b49	b49.a1	b49.a1.a1	gi|116627376|ref|YP_819995.1|STER_0521|F0F1-type ATP synthase, beta subunit [Streptococcus thermophilus LMD-9]_hit-name:atpD _hit-score:830_hit-evalue:0.0_identity-percent:92.948717948718	33	40	32	38	29	29	28	31
b50	b50.a1	b50.a1.a1	gi|116627343|ref|YP_819962.1|STER_0485|Methyonyl-tRNA synthetase [Streptococcus thermophilus LMD-9]_hit-name:metG _hit-score:1309_hit-evalue:0.0_identity-percent:97.3013493253373	28	36	32	36	27	29	31	25
b51	b51.a1	b51.a1.a1	gi|116627393|ref|YP_820012.1|STER_0540|glyS|Glycyl-tRNA synthetase, beta subunit [Streptococcus thermophilus LMD-9]_hit-name:glyS _hit-score:1190_hit-evalue:0.0_identity-percent:92.0353982300885	29	32	29	36	27	26	30	32
b52	b52.a1	b52.a1.a1	gi|116628468|ref|YP_821087.1|STER_1751|Glutamine synthetase [Streptococcus thermophilus LMD-9]_hit-name:tnp1239 _hit-score:_hit-evalue:9.6_identity-percent:35.1351351351351	31	41	31	28	27	18	31	33
b53	b53.a1	b53.a1.a1	gi|116627605|ref|YP_820224.1|STER_0777|Cell division GTPase [Streptococcus thermophilus LMD-9]_hit-name:ftsZ _hit-score:718_hit-evalue:0.0_identity-percent:87.0454545454545	30	37	33	30	30	28	27	25
b54	b54.a1	b54.a1.a1	gi|116628117|ref|YP_820736.1|STER_1367|Na+/xyloside symporter or related transporter [Streptococcus thermophilus LMD-9]_hit-name:lacS _hit-score:1133_hit-evalue:0.0_identity-percent:91.1671924290221	32	26	30	34	30	24	31	33
b55	b55.a1	b55.a1.a1	gi|116627458|ref|YP_820077.1|STER_0613|thrS|Threonyl-tRNA synthetase [Streptococcus thermophilus LMD-9]_hit-name:thrS _hit-score:1282_hit-evalue:0.0_identity-percent:97.6851851851852	33	36	35	35	22	26	26	26
b56	b56.a1	b56.a1.a1	gi|116627679|ref|YP_820298.1|STER_0864|asnC|Aspartyl/asparaginyl-tRNA synthetase [Streptococcus thermophilus LMD-9]_hit-name:asnS _hit-score:874_hit-evalue:0.0_identity-percent:96.6517857142857	28	36	33	27	27	27	26	33
b57	b57.a1	b57.a1.a1	gi|116627374|ref|YP_819993.1|STER_0519|F0F1-type ATP synthase, alpha subunit [Streptococcus thermophilus LMD-9]_hit-name:atpA _hit-score:948_hit-evalue:0.0_identity-percent:98.0039920159681	32	32	26	30	28	27	25	34
b58	b58.a1	b58.a1.a1	gi|116627120|ref|YP_819739.1|STER_0222|ABC-type transport system involved in Fe-S cluster assembly, permease component [Streptococcus thermophilus LMD-9]_hit-name:polC _hit-score:25_hit-evalue:2.1_identity-percent:29.7297297297297	30	40	30	31	25	29	24	24
b59	b59.a1	b59.a1.a1	gi|116628586|ref|YP_821205.1|STER_1895|rplE|Ribosomal protein L5 [Streptococcus thermophilus LMD-9]_hit-name:rplE _hit-score:320_hit-evalue:9e-90_identity-percent:91.6666666666667	27	27	31	30	34	21	30	33
b60	b60.a1	b60.a1.a1	gi|116628467|ref|YP_821086.1|STER_1749|mRNA degradation ribonuclease J1/J2, metallo-beta-lactamase superfamily enzyme [Streptococcus thermophilus LMD-9]_hit-name:vicX _hit-score:45_hit-evalue:2e-06_identity-percent:25	25	35	31	42	25	22	26	27
b61	b61.a1	b61.a1.a1	gi|116628595|ref|YP_821214.1|STER_1904|rplB|Ribosomal protein L2 [Streptococcus thermophilus LMD-9]_hit-name:rplB _hit-score:557_hit-evalue:1e-161_identity-percent:100	31	32	28	32	28	25	27	29
b62	b62.a1	b62.a1.a1	gi|116627012|ref|YP_819631.1|STER_0065|argS|Arginyl-tRNA synthetase [Streptococcus thermophilus LMD-9]_hit-name:argS _hit-score:1080_hit-evalue:0.0_identity-percent:97.5133214920071	27	30	27	31	27	28	29	31
b63	b63.a1	b63.a1.a1	gi|116628572|ref|YP_821191.1|STER_1881|DNA-directed RNA polymerase, alpha subunit/40 kD subunit [Streptococcus thermophilus LMD-9]_hit-name:rpoA _hit-score:608_hit-evalue:1e-176_identity-percent:100	26	34	32	29	25	24	31	28
b64	b64.a1	b64.a1.a1	gi|116628018|ref|YP_820637.1|STER_1256|DNA gyrase, A subunit [Streptococcus thermophilus LMD-9]_hit-name:gyrA _hit-score:1499_hit-evalue:0.0_identity-percent:95.6843403205919	19	23	20	19	10	14	18	12
b64	b64.a2	b64.a2.a1	gi|116627478|ref|YP_820097.1|STER_0634|DNA topoisomerase IV subunit A [Streptococcus thermophilus LMD-9]_hit-name:parC _hit-score:1550_hit-evalue:0.0_identity-percent:98.6352357320099	10	14	11	14	12	11	11	9
b65	b65.a1	b65.a1.a1	gi|116626986|ref|YP_819605.1|STER_0014|ATP-dependent Zn protease [Streptococcus thermophilus LMD-9]_hit-name:ftsH _hit-score:1214_hit-evalue:0.0_identity-percent:96.1832061068702	30	35	33	27	23	30	22	24
b66	b66.a1	b66.a1.a1	gi|116627672|ref|YP_820291.1|STER_0856|Uncharacterized ABC-type transport system, periplasmic component/surface lipoprotein [Streptococcus thermophilus LMD-9]_hit-name:ileS _hit-score:26_hit-evalue:1.1_identity-percent:21.6216216216216	30	25	25	31	27	29	27	29
b67	b67.a1	b67.a1.a1	gi|116628019|ref|YP_820638.1|STER_1257|ldh|L-lactate dehydrogenase [Streptococcus thermophilus LMD-9]_hit-name:ldh _hit-score:642_hit-evalue:0.0_identity-percent:100	29	33	26	32	17	24	31	31
b68	b68.a1	b68.a1.a1	gi|116627604|ref|YP_820223.1|STER_0776|Actin-like ATPase involved in cell division [Streptococcus thermophilus LMD-9]_hit-name:ftsA _hit-score:850_hit-evalue:0.0_identity-percent:96.5065502183406	32	30	23	30	25	26	24	28
b69	b69.a1	b69.a1.a1	gi|116627441|ref|YP_820060.1|STER_0596|Pyruvate/2-oxoglutarate dehydrogenase complex, dihydrolipoamide dehydrogenase (E3) component [Streptococcus thermophilus LMD-9]_hit-name:acoL _hit-score:172_hit-evalue:7e-45_identity-percent:27.7056277056277	26	30	30	31	26	24	20	31
b70	b70.a1	b70.a1.a1	gi|116628424|ref|YP_821043.1|STER_1704|3-deoxy-D-arabino-heptulosonate 7-phosphate (DAHP) synthase [Streptococcus thermophilus LMD-9]_hit-name:aroG2 _hit-score:691_hit-evalue:0.0_identity-percent:99.7084548104956	14	14	17	19	12	17	13	17
b70	b70.a2	b70.a2.a1	gi|116628423|ref|YP_821042.1|STER_1703|3-deoxy-D-arabino-heptulosonate 7-phosphate (DAHP) synthase [Streptococcus thermophilus LMD-9]_hit-name:aroG1 _hit-score:687_hit-evalue:0.0_identity-percent:99.7084548104956	15	19	19	18	13	14	12	12
b71	b71.a1	b71.a1.a1	gi|116628502|ref|YP_821121.1|STER_1793|gltX|Glutamyl- and glutaminyl-tRNA synthetase [Streptococcus thermophilus LMD-9]_hit-name:gltX _hit-score:943_hit-evalue:0.0_identity-percent:96.6942148760331	29	30	30	28	21	23	27	25
b72	b72.a1	b72.a1.a1	gi|116628343|ref|YP_820962.1|STER_1619|ABC-type amino acid transport/signal transduction system, periplasmic component/domain [Streptococcus thermophilus LMD-9]_hit-name:gnlP _hit-score:85_hit-evalue:1e-18_identity-percent:25.9259259259259	15	13	16	13	13	18	11	16
b72	b72.a2	b72.a2.a1	gi|116627220|ref|YP_819839.1|STER_0339|ABC-type amino acid transport/signal transduction system, periplasmic component/domain [Streptococcus thermophilus LMD-9]_hit-name:gnlP _hit-score:64_hit-evalue:2e-12_identity-percent:26.5217391304348	12	8	11	9	10	9	6	14
b72	b72.a3	b72.a3.a1	gi|116627214|ref|YP_819833.1|STER_0333|ABC-type amino acid transport/signal transduction system, periplasmic component/domain [Streptococcus thermophilus LMD-9]_hit-name:gnlP _hit-score:60_hit-evalue:4e-11_identity-percent:25.2173913043478	7	7	8	9	8	5	6	9
b73	b73.a1	b73.a1.a1	gi|116628318|ref|YP_820937.1|STER_1591|gatA|Asp-tRNA-Asn/Glu-tRNA-Gln amidotransferase A subunit [Streptococcus thermophilus LMD-9]_hit-name:gatA _hit-score:897_hit-evalue:0.0_identity-percent:94.8770491803279	25	31	25	25	30	25	28	23
b74	b74.a1	b74.a1.a1	gi|116627418|ref|YP_820037.1|STER_0568|rplL|Ribosomal protein L7/L12 [Streptococcus thermophilus LMD-9]_hit-name:rplL _hit-score:125_hit-evalue:2e-31_identity-percent:68.5714285714286	17	29	20	23	33	22	30	35
b75	b75.a1	b75.a1.a1	gi|116627598|ref|YP_820217.1|STER_0770|Transcriptional regulator/sugar kinase [Streptococcus thermophilus LMD-9]_hit-name:glcK _hit-score:570_hit-evalue:1e-165_identity-percent:90.9937888198758	30	27	23	33	23	19	22	32
b76	b76.a1	b76.a1.a1	gi|116628556|ref|YP_821175.1|STER_1854|Predicted kinase related to dihydroxyacetone kinase [Streptococcus thermophilus LMD-9]_hit-name:rpoC _hit-score:30_hit-evalue:0.10_identity-percent:19.8412698412698	22	28	26	23	24	26	28	31
b77	b77.a1	b77.a1.a1	gi|116627783|ref|YP_820402.1|STER_0994|Superfamily I DNA and RNA helicase [Streptococcus thermophilus LMD-9]_hit-name:pcrA _hit-score:1430_hit-evalue:0.0_identity-percent:95.0649350649351	23	27	26	32	18	30	22	30
b78	b78.a1	b78.a1.a1	gi|116628597|ref|YP_821216.1|STER_1906|rplD|Ribosomal protein L4 [Streptococcus thermophilus LMD-9]_hit-name:rplD _hit-score:395_hit-evalue:1e-112_identity-percent:100	24	22	22	31	21	22	37	29
b79	b79.a1	b79.a1.a1	gi|116627658|ref|YP_820277.1|STER_0837|Formyltetrahydrofolate synthetase [Streptococcus thermophilus LMD-9]_hit-name:fhs _hit-score:1073_hit-evalue:0.0_identity-percent:98.2014388489209	26	26	23	24	20	26	32	24
b80	b80.a1	b80.a1.a1	gi|116627164|ref|YP_819783.1|STER_0276|Aminopeptidase C [Streptococcus thermophilus LMD-9]_hit-name:pepC _hit-score:892_hit-evalue:0.0_identity-percent:99.5505617977528	21	30	24	28	22	26	22	28
b81	b81.a1	b81.a1.a1	gi|116628584|ref|YP_821203.1|STER_1893|rpsH|Ribosomal protein S8 [Streptococcus thermophilus LMD-9]_hit-name:rpsH _hit-score:258_hit-evalue:2e-71_identity-percent:100	25	26	22	28	25	22	24	26
b82	b82.a1	b82.a1.a1	gi|116628317|ref|YP_820936.1|STER_1590|gatB|Asp-tRNA-Asn/Glu-tRNA-Gln amidotransferase B subunit [Streptococcus thermophilus LMD-9]_hit-name:tnp1191 _hit-score:_hit-evalue:8.0_identity-percent:45.4545454545455	23	30	24	27	16	24	25	28
b83	b83.a1	b83.a1.a1	gi|116627599|ref|YP_820218.1|STER_0771|Predicted membrane GTPase involved in stress response [Streptococcus thermophilus LMD-9]_hit-name:typA _hit-score:1145_hit-evalue:0.0_identity-percent:95.7723577235772	22	25	30	26	19	20	24	26
b84	b84.a1	b84.a1.a1	gi|116627316|ref|YP_819935.1|STER_0455|rplU|Ribosomal protein L21 [Streptococcus thermophilus LMD-9]_hit-name:rplU _hit-score:172_hit-evalue:1e-45_identity-percent:86.5384615384615	15	13	18	28	26	22	36	34
b85	b85.a1	b85.a1.a1	gi|116627664|ref|YP_820283.1|STER_0846|Subtilisin-like serine protease [Streptococcus thermophilus LMD-9]_hit-name:cbpD3 _hit-score:33_hit-evalue:0.048_identity-percent:38.6363636363636	30	21	28	24	21	18	29	19
b86	b86.a1	b86.a1.a1	gi|116628560|ref|YP_821179.1|STER_1860|neutral endopeptidase [Streptococcus thermophilus LMD-9]_hit-name:pepO _hit-score:1249_hit-evalue:0.0_identity-percent:96.9889064976228	28	28	21	24	16	25	27	21
b87	b87.a1	b87.a1.a1	gi|116628592|ref|YP_821211.1|STER_1901|rpsC|Ribosomal protein S3 [Streptococcus thermophilus LMD-9]_hit-name:rpsC _hit-score:428_hit-evalue:1e-122_identity-percent:99.5391705069124	25	15	27	26	24	27	24	20
b88	b88.a1	b88.a1.a1	gi|116628355|ref|YP_820974.1|STER_1633|X-prolyl dipeptidyl aminopeptidase [Streptococcus thermophilus LMD-9]_hit-name:tnp1193 _hit-score:28_hit-evalue:0.54_identity-percent:24	22	23	26	27	23	19	27	21
b89	b89.a1	b89.a1.a1	gi|116627549|ref|YP_820168.1|STER_0716|Transcriptional accessory protein [Streptococcus thermophilus LMD-9]_hit-name:tex _hit-score:1290_hit-evalue:0.0_identity-percent:95.2112676056338	23	23	27	23	23	26	24	19
b90	b90.a1	b90.a1.a1	gi|116627469|ref|YP_820088.1|STER_0625|clpX|ATP-dependent protease Clp, ATPase subunit [Streptococcus thermophilus LMD-9]_hit-name:clpX _hit-score:785_hit-evalue:0.0_identity-percent:99.7549019607843	22	27	26	24	23	19	21	24
b91	b91.a1	b91.a1.a1	gi|116627653|ref|YP_820272.1|STER_0831|Methionine synthase II (cobalamin-independent) [Streptococcus thermophilus LMD-9]_hit-name:metE _hit-score:1492_hit-evalue:0.0_identity-percent:100	32	26	24	24	17	16	27	20
b92	b92.a1	b92.a1.a1	gi|116628598|ref|YP_821217.1|STER_1907|rplC|Ribosomal protein L3 [Streptococcus thermophilus LMD-9]_hit-name:rplC _hit-score:409_hit-evalue:1e-116_identity-percent:99.0384615384615	22	23	19	26	24	17	22	29
b93	b93.a1	b93.a1.a1	gi|116627299|ref|YP_819918.1|STER_0434|3-oxoacyl-(acyl-carrier-protein) synthase [Streptococcus thermophilus LMD-9]_hit-name:fabF _hit-score:785_hit-evalue:0.0_identity-percent:96.5853658536585	23	20	22	23	23	24	24	22
b94	b94.a1	b94.a1.a1	gi|116627566|ref|YP_820185.1|STER_0733|lysS|Lysyl-tRNA synthetase (class II) [Streptococcus thermophilus LMD-9]_hit-name:lysS _hit-score:968_hit-evalue:0.0_identity-percent:96.7741935483871	18	29	24	28	17	20	21	23
b95	b95.a1	b95.a1.a1	gi|116627170|ref|YP_819789.1|STER_0283|hypothetical protein STER_0283 [Streptococcus thermophilus LMD-9]_hit-name:pcsB _hit-score:34_hit-evalue:0.006_identity-percent:21.6981132075472	23	21	25	27	18	23	21	22
b96	b96.a1	b96.a1.a1	gi|116627296|ref|YP_819915.1|STER_0431|Dioxygenase related to 2-nitropropane dioxygenase [Streptococcus thermophilus LMD-9]_hit-name:fabK _hit-score:596_hit-evalue:1e-172_identity-percent:96.2616822429907	24	20	19	28	22	18	27	22
b97	b97.a1	b97.a1.a1	gi|116628646|ref|YP_821265.1|STER_1962|hypothetical protein STER_1962 [Streptococcus thermophilus LMD-9]_hit-name:grpE _hit-score:24_hit-evalue:1.4_identity-percent:36.3636363636364	23	22	20	21	26	20	19	23
b98	b98.a1	b98.a1.a1	gi|116627053|ref|YP_819672.1|STER_0127|rplM|Ribosomal protein L13 [Streptococcus thermophilus LMD-9]_hit-name:rplM _hit-score:297_hit-evalue:6e-83_identity-percent:100	20	24	24	24	20	20	20	22
b99	b99.a1	b99.a1.a1	gi|116628581|ref|YP_821200.1|STER_1890|rpsE|Ribosomal protein S5 [Streptococcus thermophilus LMD-9]_hit-name:rpsE _hit-score:259_hit-evalue:1e-71_identity-percent:85.9756097560976	20	19	22	25	20	25	24	18
c100	c100.a1	c100.a1.a1	gi|116627995|ref|YP_820614.1|STER_1230|Phosphomannomutase [Streptococcus thermophilus LMD-9]_hit-name:pgmA _hit-score:49_hit-evalue:2e-07_identity-percent:37.0967741935484	26	23	22	21	20	20	18	21
c101	c101.a1	c101.a1.a1	gi|116627717|ref|YP_820336.1|STER_0915|Signal recognition particle GTPase [Streptococcus thermophilus LMD-9]_hit-name:ffh _hit-score:926_hit-evalue:0.0_identity-percent:95.8415841584158	25	20	24	23	22	17	23	16
c102	c102.a1	c102.a1.a1	gi|116628215|ref|YP_820834.1|STER_1479|Negative regulator of septation ring formation [Streptococcus thermophilus LMD-9]_hit-name:ezrA _hit-score:991_hit-evalue:0.0_identity-percent:96.4218455743879	28	21	21	28	19	21	13	18
c103	c103.a1	c103.a1.a1	gi|116628013|ref|YP_820632.1|STER_1248|Ribonucleotide reductase, alpha subunit [Streptococcus thermophilus LMD-9]_hit-name:nrdE _hit-score:1439_hit-evalue:0.0_identity-percent:100	23	25	26	21	18	22	16	16
c104	c104.a1	c104.a1.a1	gi|116628440|ref|YP_821059.1|STER_1722|uvrA|Excinuclease ATPase subunit [Streptococcus thermophilus LMD-9]_hit-name:uvrA _hit-score:1821_hit-evalue:0.0_identity-percent:97.98087141339	17	23	16	30	19	21	18	23
c105	c105.a1	c105.a1.a1	gi|116627542|ref|YP_820161.1|STER_0709|CRISPR-system related protein, contains RuvC-like nuclease and HNH-nuclease domains [Streptococcus thermophilus LMD-9]_hit-name:smc _hit-score:31_hit-evalue:0.096_identity-percent:31.6666666666667	26	16	21	19	24	17	24	18
c106	c106.a1	c106.a1.a1	gi|116627246|ref|YP_819865.1|STER_0368|Seryl-tRNA synthetase [Streptococcus thermophilus LMD-9]_hit-name:serS _hit-score:840_hit-evalue:0.0_identity-percent:99.0588235294118	19	22	24	19	19	18	18	19
c107	c107.a1	c107.a1.a1	gi|116627003|ref|YP_819622.1|STER_0054|purH|AICAR transformylase/IMP cyclohydrolase PurH [Streptococcus thermophilus LMD-9]_hit-name:purH _hit-score:955_hit-evalue:0.0_identity-percent:94.368932038835	18	22	23	25	12	24	18	16
c108	c108.a1	c108.a1.a1	gi|116628549|ref|YP_821168.1|STER_1847|Tyrosyl-tRNA synthetase [Streptococcus thermophilus LMD-9]_hit-name:tyrS _hit-score:829_hit-evalue:0.0_identity-percent:99.7607655502392	21	19	22	20	19	22	19	16
c109	c109.a1	c109.a1.a1	gi|116628020|ref|YP_820639.1|STER_1258|Uncharacterized NAD(FAD)-dependent dehydrogenase [Streptococcus thermophilus LMD-9]_hit-name:nox _hit-score:896_hit-evalue:0.0_identity-percent:99.781181619256	30	16	20	19	21	19	19	14
c110	c110.a1	c110.a1.a1	gi|116628120|ref|YP_820739.1|STER_1370|Galactose-1-phosphate uridyltransferase [Streptococcus thermophilus LMD-9]_hit-name:galT _hit-score:988_hit-evalue:0.0_identity-percent:97.609561752988	15	22	24	21	22	17	20	16
c111	c111.a1	c111.a1.a1	gi|116627774|ref|YP_820393.1|STER_0981|pyrE|Orotate phosphoribosyltransferase [Streptococcus thermophilus LMD-9]_hit-name:pyrE _hit-score:408_hit-evalue:1e-116_identity-percent:99.5215311004785	15	21	17	15	26	20	20	23
c112	c112.a1	c112.a1.a1	gi|116628550|ref|YP_821169.1|STER_1848|Ketol-acid reductoisomerase [Streptococcus thermophilus LMD-9]_hit-name:ilvC _hit-score:657_hit-evalue:0.0_identity-percent:96.7647058823529	17	24	20	22	21	13	21	16
c113	c113.a1	c113.a1.a1	gi|116628505|ref|YP_821124.1|STER_1797|rplA|Ribosomal protein L1 [Streptococcus thermophilus LMD-9]_hit-name:rplA _hit-score:417_hit-evalue:1e-119_identity-percent:94.7598253275109	18	16	15	24	21	16	24	20
c114	c114.a1	c114.a1.a1	gi|116628537|ref|YP_821156.1|STER_1834|Acetate kinase [Streptococcus thermophilus LMD-9]_hit-name:ackA _hit-score:747_hit-evalue:0.0_identity-percent:96.4735516372796	21	23	18	22	20	16	16	17
c115	c115.a1	c115.a1.a1	gi|116628198|ref|YP_820817.1|STER_1461|ABC-type amino acid transport system, periplasmic and permease components [Streptococcus thermophilus LMD-9]_hit-name:gnlP _hit-score:1298_hit-evalue:0.0_identity-percent:91.5760869565217	18	21	22	16	17	20	22	16
c116	c116.a1	c116.a1.a1	gi|116628121|ref|YP_820740.1|STER_1371|Galactokinase [Streptococcus thermophilus LMD-9]_hit-name:galK _hit-score:733_hit-evalue:0.0_identity-percent:94.5876288659794	23	20	18	18	16	17	20	19
c117	c117.a1	c117.a1.a1	gi|116627380|ref|YP_819999.1|STER_0525|tpiA|Triosephosphate isomerase [Streptococcus thermophilus LMD-9]_hit-name:tpiA _hit-score:496_hit-evalue:1e-142_identity-percent:100	18	19	19	14	25	19	21	16
c118	c118.a1	c118.a1.a1	gi|116627347|ref|YP_819966.1|STER_0489|oligoendopeptidase F [Streptococcus thermophilus LMD-9]_hit-name:pepB _hit-score:1116_hit-evalue:0.0_identity-percent:92.3460898502496	17	23	19	21	14	19	19	19
c119	c119.a1	c119.a1.a1	gi|116628480|ref|YP_821099.1|STER_1764|rpsL|Ribosomal protein S12 [Streptococcus thermophilus LMD-9]_hit-name:rpsL _hit-score:272_hit-evalue:2e-75_identity-percent:100	15	19	19	22	19	16	22	18
c120	c120.a1	c120.a1.a1	gi|116628583|ref|YP_821202.1|STER_1892|rplF|Ribosomal protein L6P/L9E [Streptococcus thermophilus LMD-9]_hit-name:rplF _hit-score:353_hit-evalue:1e-99_identity-percent:100	16	20	17	24	19	15	19	18
c121	c121.a1	c121.a1.a1	gi|116627434|ref|YP_820053.1|STER_0588|Predicted sulfurtransferase [Streptococcus thermophilus LMD-9]_hit-name:rheB _hit-score:28_hit-evalue:0.27_identity-percent:44.7368421052632	20	26	20	17	12	17	15	21
c122	c122.a1	c122.a1.a1	gi|116628677|ref|YP_821296.1|STER_1995|ATPase component of ABC transporter with duplicated ATPase domains [Streptococcus thermophilus LMD-9]_hit-name:blpA _hit-score:69_hit-evalue:2e-13_identity-percent:25.5813953488372	19	20	28	19	10	15	15	22
c123	c123.a1	c123.a1.a1	gi|116627173|ref|YP_819792.1|STER_0286|murC|UDP-N-acetylmuramate-alanine ligase [Streptococcus thermophilus LMD-9]_hit-name:murC _hit-score:889_hit-evalue:0.0_identity-percent:99.7737556561086	17	23	19	22	14	17	19	16
c124	c124.a1	c124.a1.a1	gi|116627052|ref|YP_819671.1|STER_0126|Ketopantoate reductase [Streptococcus thermophilus LMD-9]_hit-name:panE _hit-score:641_hit-evalue:0.0_identity-percent:99.0566037735849	18	21	16	20	20	18	14	20
c125	c125.a1	c125.a1.a1	gi|116627054|ref|YP_819673.1|STER_0128|rpsI|Ribosomal protein S9 [Streptococcus thermophilus LMD-9]_hit-name:rpsI _hit-score:257_hit-evalue:6e-71_identity-percent:100	17	14	13	27	17	13	19	27
c126	c126.a1	c126.a1.a1	gi|116627289|ref|YP_819908.1|STER_0424|Asparagine synthetase A [Streptococcus thermophilus LMD-9]_hit-name:asnA _hit-score:670_hit-evalue:0.0_identity-percent:99.6969696969697	21	22	16	18	18	16	15	20
c127	c127.a1	c127.a1.a1	gi|116627988|ref|YP_820607.1|STER_1222|dTDP-D-glucose 4,6-dehydratase [Streptococcus thermophilus LMD-9]_hit-name:rmlB _hit-score:720_hit-evalue:0.0_identity-percent:100	17	18	21	17	19	17	19	17
c128	c128.a1	c128.a1.a1	gi|116627077|ref|YP_819696.1|STER_0157|hypothetical protein STER_0157 [Streptococcus thermophilus LMD-9]_hit-name:acoL _hit-score:26_hit-evalue:1.1_identity-percent:22.6519337016575	15	22	16	22	16	17	18	19
c129	c129.a1	c129.a1.a1	gi|116628216|ref|YP_820835.1|STER_1480|gyrB|Type IIA topoisomerase (DNA gyrase/topo II, topoisomerase IV), B subunit [Streptococcus thermophilus LMD-9]_hit-name:gyrB _hit-score:1207_hit-evalue:0.0_identity-percent:94.6153846153846	18	22	20	16	16	18	15	18
c130	c130.a1	c130.a1.a1	gi|116627284|ref|YP_819903.1|STER_0419|Inorganic pyrophosphatase/exopolyphosphatase [Streptococcus thermophilus LMD-9]_hit-name:ppaC _hit-score:528_hit-evalue:1e-152_identity-percent:90.3225806451613	18	22	17	21	15	16	17	17
c131	c131.a1	c131.a1.a1	gi|116627620|ref|YP_820239.1|STER_0793|prfA|Protein chain release factor A [Streptococcus thermophilus LMD-9]_hit-name:prfA _hit-score:653_hit-evalue:0.0_identity-percent:94.4289693593315	15	20	19	19	15	16	20	18
c132	c132.a1	c132.a1.a1	gi|116627234|ref|YP_819853.1|STER_0354|DNA-binding response regulator, OmpR family (Rec-wHTH domains) [Streptococcus thermophilus LMD-9]_hit-name:rr01 _hit-score:444_hit-evalue:1e-127_identity-percent:99.5633187772926	20	16	17	19	17	15	18	19
c133	c133.a1	c133.a1.a1	gi|116627350|ref|YP_819969.1|STER_0492|Parvulin-like peptidyl-prolyl isomerase [Streptococcus thermophilus LMD-9]_hit-name:prtM _hit-score:506_hit-evalue:1e-145_identity-percent:89.0728476821192	18	20	19	19	17	18	15	14
c134	c134.a1	c134.a1.a1	gi|116627905|ref|YP_820524.1|STER_1135|S-adenosylmethionine synthetase [Streptococcus thermophilus LMD-9]_hit-name:metK _hit-score:776_hit-evalue:0.0_identity-percent:99.7481108312343	18	21	21	13	12	20	19	16
c135	c135.a1	c135.a1.a1	gi|116628431|ref|YP_821050.1|STER_1711|beta-fructofuranosidase [Streptococcus thermophilus LMD-9]_hit-name:scrB _hit-score:969_hit-evalue:0.0_identity-percent:97.2916666666667	21	17	18	20	16	15	17	14
c136	c136.a1	c136.a1.a1	gi|116627740|ref|YP_820359.1|STER_0940|Thiamine pyrophosphate-requiring enzyme (acetolactate synthase, pyruvate dehydrogenase (cytochrome), glyoxylate carboligase, phosphonopyruvate decarboxylase) [Streptococcus thermophilus LMD-9]_hit-name:als _hit-score:1057_hit	17	14	18	22	18	15	21	13
c137	c137.a1	c137.a1.a1	gi|116628593|ref|YP_821212.1|STER_1902|rplV|Ribosomal protein L22 [Streptococcus thermophilus LMD-9]_hit-name:rplV _hit-score:218_hit-evalue:3e-59_identity-percent:100	19	15	19	17	19	13	17	18
c138	c138.a1	c138.a1.a1	gi|116627512|ref|YP_820131.1|STER_0676|Peptidyl-prolyl cis-trans isomerase (rotamase) - cyclophilin family [Streptococcus thermophilus LMD-9]_hit-name:pplB _hit-score:833_hit-evalue:0.0_identity-percent:91.0087719298246	14	18	19	16	16	18	17	19
c139	c139.a1	c139.a1.a1	gi|116628084|ref|YP_820703.1|STER_1332|hypothetical protein STER_1332 [Streptococcus thermophilus LMD-9]_hit-name:hemK _hit-score:30_hit-evalue:0.088_identity-percent:31.5068493150685	15	22	18	18	16	19	16	13
c140	c140.a1	c140.a1.a1	gi|116627270|ref|YP_819889.1|STER_0394|upp|Uracil phosphoribosyltransferase [Streptococcus thermophilus LMD-9]_hit-name:upp _hit-score:409_hit-evalue:1e-116_identity-percent:100	14	17	18	19	17	13	19	20
c141	c141.a1	c141.a1.a1	gi|116628574|ref|YP_821193.1|STER_1883|rpsM|Ribosomal protein S13 [Streptococcus thermophilus LMD-9]_hit-name:rpsM _hit-score:212_hit-evalue:1e-57_identity-percent:100	15	16	18	18	15	15	20	19
c142	c142.a1	c142.a1.a1	gi|116627913|ref|YP_820532.1|STER_1144|rplS|Ribosomal protein L19 [Streptococcus thermophilus LMD-9]_hit-name:rplS _hit-score:226_hit-evalue:1e-61_identity-percent:100	13	19	16	17	20	14	19	18
c143	c143.a1	c143.a1.a1	gi|116627417|ref|YP_820036.1|STER_0567|Ribosomal protein L10 [Streptococcus thermophilus LMD-9]_hit-name:rplJ _hit-score:306_hit-evalue:9e-86_identity-percent:100	14	13	16	21	17	17	20	18
c144	c144.a1	c144.a1.a1	gi|116628479|ref|YP_821098.1|STER_1763|Ribosomal protein S7 [Streptococcus thermophilus LMD-9]_hit-name:rpsG _hit-score:309_hit-evalue:1e-86_identity-percent:100	13	18	16	17	18	17	19	17
c145	c145.a1	c145.a1.a1	gi|116627145|ref|YP_819764.1|STER_0252|groES|Co-chaperonin GroES (HSP10) [Streptococcus thermophilus LMD-9]_hit-name:groES _hit-score:181_hit-evalue:2e-48_identity-percent:100	15	23	18	19	14	14	15	16
c146	c146.a1	c146.a1.a1	gi|116627877|ref|YP_820496.1|STER_1107|Cation transport ATPase [Streptococcus thermophilus LMD-9]_hit-name:pacL2 _hit-score:1630_hit-evalue:0.0_identity-percent:94.9664429530201	12	21	17	21	17	18	15	12
c147	c147.a1	c147.a1.a1	gi|116627781|ref|YP_820400.1|STER_0992|trmE|tRNA modification GTPase, TrmE [Streptococcus thermophilus LMD-9]_hit-name:thdF _hit-score:840_hit-evalue:0.0_identity-percent:96.7105263157895	16	19	19	17	12	17	17	16
c148	c148.a1	c148.a1.a1	gi|116628637|ref|YP_821256.1|STER_1950|hisS|Histidyl-tRNA synthetase [Streptococcus thermophilus LMD-9]_hit-name:hisS _hit-score:775_hit-evalue:0.0_identity-percent:92.7230046948357	20	17	23	20	15	14	12	11
c149	c149.a1	c149.a1.a1	gi|116628515|ref|YP_821134.1|STER_1810|UDP-glucose pyrophosphorylase [Streptococcus thermophilus LMD-9]_hit-name:galU _hit-score:595_hit-evalue:1e-172_identity-percent:98.3552631578947	16	19	12	19	15	14	17	20
c150	c150.a1	c150.a1.a1	gi|116627302|ref|YP_819921.1|STER_0437|Biotin carboxylase [Streptococcus thermophilus LMD-9]_hit-name:accC _hit-score:886_hit-evalue:0.0_identity-percent:99.5604395604396	15	27	19	17	13	14	10	15
c151	c151.a1	c151.a1.a1	gi|116628243|ref|YP_820862.1|STER_1513|ligA|NAD-dependent DNA ligase [Streptococcus thermophilus LMD-9]_hit-name:ligA _hit-score:1229_hit-evalue:0.0_identity-percent:97.5308641975309	10	23	21	22	12	10	13	19
c152	c152.a1	c152.a1.a1	gi|116627024|ref|YP_819643.1|STER_0077|recA|RecA/RadA recombinase [Streptococcus thermophilus LMD-9]_hit-name:recA _hit-score:622_hit-evalue:1e-180_identity-percent:88.6486486486487	15	15	18	16	17	19	15	15
c153	c153.a1	c153.a1.a1	gi|116627510|ref|YP_820129.1|STER_0674|Exoribonuclease R [Streptococcus thermophilus LMD-9]_hit-name:rnr _hit-score:1553_hit-evalue:0.0_identity-percent:96.2056303549572	17	19	19	20	13	16	12	13
c154	c154.a1	c154.a1.a1	gi|116627934|ref|YP_820553.1|STER_1166|Putative translation factor (SUA5) [Streptococcus thermophilus LMD-9]_hit-name:potA _hit-score:23_hit-evalue:5.0_identity-percent:37.5	10	18	21	19	11	15	19	16
c155	c155.a1	c155.a1.a1	gi|116628119|ref|YP_820738.1|STER_1369|UDP-glucose 4-epimerase [Streptococcus thermophilus LMD-9]_hit-name:galE1 _hit-score:674_hit-evalue:0.0_identity-percent:99.3993993993994	17	13	18	16	17	12	15	21
c156	c156.a1	c156.a1.a1	gi|116626993|ref|YP_819612.1|STER_0043|Phosphoribosylpyrophosphate synthetase [Streptococcus thermophilus LMD-9]_hit-name:prsA1 _hit-score:624_hit-evalue:0.0_identity-percent:100	14	18	17	18	12	16	20	14
c157	c157.a1	c157.a1.a1	gi|116627117|ref|YP_819736.1|STER_0219|ABC-type transport system involved in Fe-S cluster assembly, permease component [Streptococcus thermophilus LMD-9]_hit-name:glgP _hit-score:26_hit-evalue:1.1_identity-percent:30.1369863013699	15	19	16	18	14	16	16	14
c158	c158.a1	c158.a1.a1	gi|116627206|ref|YP_819825.1|STER_0325|ureC|Urea amidohydrolase (urease) alpha subunit [Streptococcus thermophilus LMD-9]_hit-name:ureC _hit-score:1120_hit-evalue:0.0_identity-percent:97.5524475524475	16	19	17	17	13	15	17	14
c159	c159.a1	c159.a1.a1	gi|116628588|ref|YP_821207.1|STER_1897|rplN|Ribosomal protein L14 [Streptococcus thermophilus LMD-9]_hit-name:rplN _hit-score:202_hit-evalue:1e-54_identity-percent:87.7049180327869	12	13	17	12	18	14	21	21
c160	c160.a1	c160.a1.a1	gi|116627116|ref|YP_819735.1|STER_0218|ABC-type transport system involved in Fe-S cluster assembly, ATPase component [Streptococcus thermophilus LMD-9]_hit-name:gnlQ _hit-score:76_hit-evalue:5e-16_identity-percent:24.8927038626609	12	21	10	16	15	15	15	23
c161	c161.a1	c161.a1.a1	gi|116627595|ref|YP_820214.1|STER_0767|DNA-binding ferritin-like protein (oxidative damage protectant) [Streptococcus thermophilus LMD-9]_hit-name:dpr _hit-score:340_hit-evalue:6e-96_identity-percent:98.8439306358381	16	16	24	14	18	11	16	11
c162	c162.a1	c162.a1.a1	gi|116627804|ref|YP_820423.1|STER_1017|4-alpha-glucanotransferase [Streptococcus thermophilus LMD-9]_hit-name:malQ _hit-score:1031_hit-evalue:0.0_identity-percent:99.7971602434077	21	14	17	20	18	12	9	15
c163	c163.a1	c163.a1.a1	gi|116628582|ref|YP_821201.1|STER_1891|rplR|Ribosomal protein L18 [Streptococcus thermophilus LMD-9]_hit-name:rplR _hit-score:227_hit-evalue:4e-62_identity-percent:98.3050847457627	15	14	14	17	21	15	15	15
c164	c164.a1	c164.a1.a1	gi|116628255|ref|YP_820874.1|STER_1526|Superfamily II DNA and RNA helicase [Streptococcus thermophilus LMD-9]_hit-name:rheA _hit-score:910_hit-evalue:0.0_identity-percent:90.719696969697	18	18	15	17	17	15	14	11
c165	c165.a1	c165.a1.a1	gi|116627361|ref|YP_819980.1|STER_0506|Homoserine dehydrogenase [Streptococcus thermophilus LMD-9]_hit-name:hom _hit-score:826_hit-evalue:0.0_identity-percent:99.7663551401869	15	18	19	14	16	14	16	13
c166	c166.a1	c166.a1.a1	gi|116627939|ref|YP_820558.1|STER_1171|Isopropylmalate synthase [Streptococcus thermophilus LMD-9]_hit-name:leuA _hit-score:971_hit-evalue:0.0_identity-percent:95.9615384615385	18	18	16	13	14	12	20	14
c167	c167.a1	c167.a1.a1	gi|116627622|ref|YP_820241.1|STER_0796|glyA|Glycine/serine hydroxymethyltransferase [Streptococcus thermophilus LMD-9]_hit-name:glyA _hit-score:808_hit-evalue:0.0_identity-percent:98.5576923076923	11	19	16	22	11	14	15	16
c168	c168.a1	c168.a1.a1	gi|116628140|ref|YP_820759.1|STER_1399|Signal recognition particle GTPase [Streptococcus thermophilus LMD-9]_hit-name:ftsY _hit-score:790_hit-evalue:0.0_identity-percent:90.7127429805616	18	16	15	15	15	13	16	14
c169	c169.a1	c169.a1.a1	gi|116627092|ref|YP_819711.1|STER_0193|CTP synthase (UTP-ammonia lyase) [Streptococcus thermophilus LMD-9]_hit-name:pyrG _hit-score:1035_hit-evalue:0.0_identity-percent:97.3782771535581	15	16	20	14	11	13	17	16
c170	c170.a1	c170.a1.a1	gi|116627465|ref|YP_820084.1|STER_0621|3-hydroxy-3-methylglutaryl CoA synthase [Streptococcus thermophilus LMD-9]_hit-name:mvaS _hit-score:746_hit-evalue:0.0_identity-percent:97.1867007672634	18	19	17	16	11	13	13	14
c171	c171.a1	c171.a1.a1	gi|116627856|ref|YP_820475.1|STER_1083|dipeptidase [Streptococcus thermophilus LMD-9]_hit-name:pepV _hit-score:924_hit-evalue:0.0_identity-percent:97.2222222222222	18	15	18	12	15	11	20	12
c172	c172.a1	c172.a1.a1	gi|116627448|ref|YP_820067.1|STER_0603|N-acetylglucosamine-1-phosphate uridyltransferase (contains nucleotidyltransferase and I-patch acetyltransferase domains) [Streptococcus thermophilus LMD-9]_hit-name:gcaD _hit-score:895_hit-evalue:0.0_identity-percent:99.1304	16	16	17	13	12	12	17	17
c173	c173.a1	c173.a1.a1	gi|116627161|ref|YP_819780.1|STER_0273|Nicotinic acid phosphoribosyltransferase [Streptococcus thermophilus LMD-9]_hit-name:pncB _hit-score:961_hit-evalue:0.0_identity-percent:99.1735537190083	14	16	17	15	12	16	13	17
c174	c174.a1	c174.a1.a1	gi|116627921|ref|YP_820540.1|STER_1152|Predicted hydrolase of the metallo-beta-lactamase superfamily [Streptococcus thermophilus LMD-9]_hit-name:cmhR _hit-score:28_hit-evalue:0.50_identity-percent:28.3333333333333	19	15	14	15	11	15	17	13
c175	c175.a1	c175.a1.a1	gi|116627313|ref|YP_819932.1|STER_0451|Thiamine biosynthesis ATP pyrophosphatase [Streptococcus thermophilus LMD-9]_hit-name:thiI _hit-score:797_hit-evalue:0.0_identity-percent:99.7542997542998	12	13	15	17	15	13	17	16
c176	c176.a1	c176.a1.a1	gi|116626977|ref|YP_819596.1|STER_0005|Predicted GTPase, probable translation factor [Streptococcus thermophilus LMD-9]_hit-name:obg _hit-score:77_hit-evalue:5e-16_identity-percent:34.3283582089552	16	17	9	17	10	18	15	16
c177	c177.a1	c177.a1.a1	gi|116627258|ref|YP_819877.1|STER_0380|nusA|Transcription elongation factor [Streptococcus thermophilus LMD-9]_hit-name:nusA _hit-score:699_hit-evalue:0.0_identity-percent:92.8388746803069	14	15	18	11	13	12	17	17
c178	c178.a1	c178.a1.a1	gi|116628635|ref|YP_821254.1|STER_1948|aspS|Aspartyl-tRNA synthetase [Streptococcus thermophilus LMD-9]_hit-name:aspS _hit-score:1147_hit-evalue:0.0_identity-percent:99.4854202401372	18	18	11	19	7	15	16	13
c179	c179.a1	c179.a1.a1	gi|116627165|ref|YP_819784.1|STER_0277|Membrane carboxypeptidase (penicillin-binding protein) [Streptococcus thermophilus LMD-9]_hit-name:pbp1A _hit-score:1404_hit-evalue:0.0_identity-percent:92.4479166666667	13	22	13	20	10	15	14	9
c180	c180.a1	c180.a1.a1	gi|116627099|ref|YP_819718.1|STER_0200|Guanosine polyphosphate pyrophosphohydrolase/synthetase [Streptococcus thermophilus LMD-9]_hit-name:relA _hit-score:1384_hit-evalue:0.0_identity-percent:94.5872801082544	19	12	16	18	8	12	16	14
c181	c181.a1	c181.a1.a1	gi|116627084|ref|YP_819703.1|STER_0164|DnaJ-class molecular chaperone with C-terminal Zn finger domain [Streptococcus thermophilus LMD-9]_hit-name:dnaJ _hit-score:712_hit-evalue:0.0_identity-percent:93.368700265252	19	16	17	13	12	15	10	12
c182	c182.a1	c182.a1.a1	gi|116628261|ref|YP_820880.1|STER_1532|prfC|Peptide chain release factor RF-3 [Streptococcus thermophilus LMD-9]_hit-name:prfC _hit-score:974_hit-evalue:0.0_identity-percent:94.7470817120623	16	19	20	14	9	12	11	13
c183	c183.a1	c183.a1.a1	gi|116628571|ref|YP_821190.1|STER_1880|rplQ|Ribosomal protein L17 [Streptococcus thermophilus LMD-9]_hit-name:rplQ _hit-score:246_hit-evalue:7e-68_identity-percent:100	15	14	14	15	8	16	17	15
c184	c184.a1	c184.a1.a1	gi|116627754|ref|YP_820373.1|STER_0960|Fibronectin-binding protein [Streptococcus thermophilus LMD-9]_hit-name:fbp _hit-score:1040_hit-evalue:0.0_identity-percent:96.5579710144928	12	18	18	18	8	12	16	11
c185	c185.a1	c185.a1.a1	gi|116627893|ref|YP_820512.1|STER_1123|UDP-N-acetylglucosamine enolpyruvyl transferase [Streptococcus thermophilus LMD-9]_hit-name:murA _hit-score:810_hit-evalue:0.0_identity-percent:99.290780141844	15	14	19	16	10	13	13	13
c186	c186.a1	c186.a1.a1	gi|116627222|ref|YP_819841.1|STER_0342|ABC-type metal ion transport system, ATPase component [Streptococcus thermophilus LMD-9]_hit-name:gnlQ _hit-score:180_hit-evalue:4e-47_identity-percent:38.0952380952381	13	20	13	12	10	16	14	14
c187	c187.a1	c187.a1.a1	gi|116627372|ref|YP_819991.1|STER_0517|F0F1-type ATP synthase, subunit b [Streptococcus thermophilus LMD-9]_hit-name:atpF _hit-score:312_hit-evalue:2e-87_identity-percent:100	13	13	16	15	13	14	13	14
c188	c188.a1	c188.a1.a1	gi|116627526|ref|YP_820145.1|STER_0691|Chorismate synthase [Streptococcus thermophilus LMD-9]_hit-name:aroF _hit-score:675_hit-evalue:0.0_identity-percent:89.4329896907217	11	17	16	17	8	13	14	15
c189	c189.a1	c189.a1.a1	gi|116627673|ref|YP_820292.1|STER_0857|ABC-type uncharacterized transport system, ATPase component [Streptococcus thermophilus LMD-9]_hit-name:livG _hit-score:121_hit-evalue:3e-29_identity-percent:30.5676855895196	13	16	14	15	17	11	14	11
c190	c190.a1	c190.a1.a1	gi|116628430|ref|YP_821049.1|STER_1710|sucrose PTS, EIIBCA [Streptococcus thermophilus LMD-9]_hit-name:scrA _hit-score:1031_hit-evalue:0.0_identity-percent:85.4660347551343	15	14	16	15	16	11	14	10
c191	c191.a1	c191.a1.a1	gi|116627848|ref|YP_820467.1|STER_1072|Purine-nucleoside phosphorylase [Streptococcus thermophilus LMD-9]_hit-name:deoD _hit-score:446_hit-evalue:1e-127_identity-percent:94.9152542372881	12	11	15	16	17	9	18	13
c192	c192.a1	c192.a1.a1	gi|116627290|ref|YP_819909.1|STER_0425|Aspartokinase [Streptococcus thermophilus LMD-9]_hit-name:lysC _hit-score:886_hit-evalue:0.0_identity-percent:99.7787610619469	15	14	13	12	16	12	14	14
c193	c193.a1	c193.a1.a1	gi|116627221|ref|YP_819840.1|STER_0340|ABC-type metal ion transport system, periplasmic component/surface antigen [Streptococcus thermophilus LMD-9]_hit-name:purL _hit-score:28_hit-evalue:0.24_identity-percent:29.3103448275862	16	17	13	17	10	12	14	11
c194	c194.a1	c194.a1.a1	gi|116628454|ref|YP_821073.1|STER_1736|DNA polymerase I - 3'-5' exonuclease and polymerase domains [Streptococcus thermophilus LMD-9]_hit-name:polA _hit-score:1684_hit-evalue:0.0_identity-percent:98.06598407281	14	11	11	16	15	17	14	12
c195	c195.a1	c195.a1.a1	gi|116628587|ref|YP_821206.1|STER_1896|rplX|Ribosomal protein L24 [Streptococcus thermophilus LMD-9]_hit-name:rplX _hit-score:197_hit-evalue:4e-53_identity-percent:99.009900990099	13	14	15	13	17	13	14	9
c196	c196.a1	c196.a1.a1	gi|116627250|ref|YP_819869.1|STER_0372|Phosphotransferase system, mannose/fructose-specific component IIA [Streptococcus thermophilus LMD-9]_hit-name:manL _hit-score:609_hit-evalue:1e-176_identity-percent:94.8484848484848	11	17	17	16	11	11	12	13
c197	c197.a1	c197.a1.a1	gi|116626994|ref|YP_819613.1|STER_0045|Aspartate/tyrosine/aromatic aminotransferase [Streptococcus thermophilus LMD-9]_hit-name:araT _hit-score:741_hit-evalue:0.0_identity-percent:96.6751918158568	13	14	16	14	11	12	18	10
c198	c198.a1	c198.a1.a1	gi|116628382|ref|YP_821001.1|STER_1660|Predicted Fe-S-cluster redox enzyme [Streptococcus thermophilus LMD-9]_hit-name:hk09 _hit-score:25_hit-evalue:1.6_identity-percent:26.2626262626263	12	16	13	16	12	12	14	12
c199	c199.a1	c199.a1.a1	gi|116628497|ref|YP_821116.1|STER_1788|Predicted RNA-binding protein [Streptococcus thermophilus LMD-9]_hit-name:jag _hit-score:597_hit-evalue:1e-173_identity-percent:89.9713467048711	11	12	12	13	9	16	15	18
c200	c200.a1	c200.a1.a1	gi|116628187|ref|YP_820806.1|STER_1448|DNA-directed RNA polymerase, sigma subunit (sigma70/sigma32) [Streptococcus thermophilus LMD-9]_hit-name:rpoD _hit-score:717_hit-evalue:0.0_identity-percent:99.4579945799458	14	12	12	12	12	12	19	13
c201	c201.a1	c201.a1.a1	gi|116627732|ref|YP_820351.1|STER_0932|Membrane GTPase LepA [Streptococcus thermophilus LMD-9]_hit-name:lepA _hit-score:1150_hit-evalue:0.0_identity-percent:97.7049180327869	11	17	11	16	11	14	14	12
c202	c202.a1	c202.a1.a1	gi|116628164|ref|YP_820783.1|STER_1425|Phosphoribosylpyrophosphate synthetase [Streptococcus thermophilus LMD-9]_hit-name:prsA2 _hit-score:625_hit-evalue:0.0_identity-percent:99.6904024767802	14	10	12	13	13	15	14	15
c203	c203.a1	c203.a1.a1	gi|116627279|ref|YP_819898.1|STER_0404|Cysteine synthase [Streptococcus thermophilus LMD-9]_hit-name:cysM1 _hit-score:522_hit-evalue:1e-150_identity-percent:87.6623376623377	11	11	12	14	15	13	15	14
c204	c204.a1	c204.a1.a1	gi|116627238|ref|YP_819857.1|STER_0359|engA|Predicted GTPase [Streptococcus thermophilus LMD-9]_hit-name:thdF _hit-score:94_hit-evalue:3e-21_identity-percent:30.8035714285714	12	19	12	14	12	13	11	12
c205	c205.a1	c205.a1.a1	gi|116627040|ref|YP_819659.1|STER_0114|Polyribonucleotide nucleotidyltransferase (polynucleotide phosphorylase) [Streptococcus thermophilus LMD-9]_hit-name:pnpA _hit-score:1425_hit-evalue:0.0_identity-percent:98.9203778677463	13	17	12	20	13	9	10	11
c206	c206.a1	c206.a1.a1	gi|116627784|ref|YP_820403.1|STER_0995|O-acetylhomoserine sulfhydrylase [Streptococcus thermophilus LMD-9]_hit-name:cysD _hit-score:812_hit-evalue:0.0_identity-percent:94.7368421052632	14	17	14	15	12	10	13	10
c207	c207.a1	c207.a1.a1	gi|116627960|ref|YP_820579.1|STER_1193|Metal-dependent hydrolase of the beta-lactamase superfamily III [Streptococcus thermophilus LMD-9]_hit-name:elaC _hit-score:611_hit-evalue:1e-177_identity-percent:100	14	20	9	13	14	13	11	10
c208	c208.a1	c208.a1.a1	gi|116627586|ref|YP_820205.1|STER_0756|hypothetical protein STER_0756 [Streptococcus thermophilus LMD-9]_hit-name:tnp1193 _hit-score:_hit-evalue:6.9_identity-percent:22.2222222222222	16	14	16	10	9	10	14	15
c209	c209.a1	c209.a1.a1	gi|116627850|ref|YP_820469.1|STER_1077|Phosphopentomutase [Streptococcus thermophilus LMD-9]_hit-name:deoB _hit-score:819_hit-evalue:0.0_identity-percent:99.5037220843672	13	14	17	14	12	11	12	11
c210	c210.a1	c210.a1.a1	gi|116628034|ref|YP_820653.1|STER_1274|Aspartate-semialdehyde dehydrogenase [Streptococcus thermophilus LMD-9]_hit-name:asd _hit-score:652_hit-evalue:0.0_identity-percent:97.6608187134503	13	13	14	13	13	12	13	12
c211	c211.a1	c211.a1.a1	gi|116627798|ref|YP_820417.1|STER_1011|Phosphate uptake regulator [Streptococcus thermophilus LMD-9]_hit-name:phoU _hit-score:419_hit-evalue:1e-119_identity-percent:99.5412844036697	13	14	11	15	9	12	15	14
c212	c212.a1	c212.a1.a1	gi|116627515|ref|YP_820134.1|STER_0679|catabolite control protein A [Streptococcus thermophilus LMD-9]_hit-name:tnp1191 _hit-score:_hit-evalue:0.042_identity-percent:34.1463414634146	11	13	15	14	15	8	14	13
c213	c213.a1	c213.a1.a1	gi|116627990|ref|YP_820609.1|STER_1224|dTDP-glucose pyrophosphorylase [Streptococcus thermophilus LMD-9]_hit-name:rmlA _hit-score:568_hit-evalue:1e-164_identity-percent:99.3079584775086	11	16	12	15	9	12	15	12
c214	c214.a1	c214.a1.a1	gi|116627881|ref|YP_820500.1|STER_1111|Predicted hydrolase of the HAD superfamily [Streptococcus thermophilus LMD-9]_hit-name:pplB _hit-score:77_hit-evalue:3e-16_identity-percent:27.6515151515151	17	15	13	13	9	8	13	14
c215	c215.a1	c215.a1.a1	gi|116627945|ref|YP_820564.1|STER_1178|hypothetical protein STER_1178 [Streptococcus thermophilus LMD-9]_hit-name:obg _hit-score:27_hit-evalue:0.29_identity-percent:26.4367816091954	10	10	14	18	14	12	10	14
c216	c216.a1	c216.a1.a1	gi|116628579|ref|YP_821198.1|STER_1888|rplO|Ribosomal protein L15 [Streptococcus thermophilus LMD-9]_hit-name:rplO _hit-score:258_hit-evalue:2e-71_identity-percent:91.0958904109589	12	14	12	15	8	10	15	15
c217	c217.a1	c217.a1.a1	gi|116628232|ref|YP_820851.1|STER_1500|neopullulanase [Streptococcus thermophilus LMD-9]_hit-name:amyL _hit-score:1028_hit-evalue:0.0_identity-percent:100	10	21	15	9	13	12	12	9
c218	c218.a1	c218.a1.a1	gi|116628268|ref|YP_820887.1|STER_1539|ABC-type amino acid transport/signal transduction system, periplasmic component/domain [Streptococcus thermophilus LMD-9]_hit-name:tnp1193 _hit-score:_hit-evalue:5.5_identity-percent:40.9090909090909	12	14	15	15	10	7	15	12
c219	c219.a1	c219.a1.a1	gi|116627725|ref|YP_820344.1|STER_0923|DNA topoisomerase I, TopA [Streptococcus thermophilus LMD-9]_hit-name:topA _hit-score:1267_hit-evalue:0.0_identity-percent:93.411420204978	14	20	18	14	9	8	11	6
c220	c220.a1	c220.a1.a1	gi|116628173|ref|YP_820792.1|STER_1434|ABC-type polysaccharide/polyol phosphate transport system, ATPase component [Streptococcus thermophilus LMD-9]_hit-name:rgpD _hit-score:530_hit-evalue:1e-152_identity-percent:68.1592039800995	12	15	11	11	11	19	11	10
c221	c221.a1	c221.a1.a1	gi|116628021|ref|YP_820640.1|STER_1259|ATPase component of ABC transporter with duplicated ATPase domains [Streptococcus thermophilus LMD-9]_hit-name:livG _hit-score:64_hit-evalue:7e-12_identity-percent:23.6734693877551	10	13	13	15	11	14	12	12
c222	c222.a1	c222.a1.a1	gi|116628559|ref|YP_821178.1|STER_1857|Threonine synthase [Streptococcus thermophilus LMD-9]_hit-name:thrC _hit-score:931_hit-evalue:0.0_identity-percent:96.3562753036437	16	9	10	11	10	15	18	11
c223	c223.a1	c223.a1.a1	gi|116628596|ref|YP_821215.1|STER_1905|rplW|Ribosomal protein L23 [Streptococcus thermophilus LMD-9]_hit-name:rplW _hit-score:187_hit-evalue:2e-50_identity-percent:100	11	10	13	15	10	12	12	16
c224	c224.a1	c224.a1.a1	gi|116627112|ref|YP_819731.1|STER_0214|ABC-type amino acid transport system, permease and periplasmic component [Streptococcus thermophilus LMD-9]_hit-name:gnlP _hit-score:203_hit-evalue:5e-54_identity-percent:29.8174442190669	11	15	15	12	10	11	13	11
c225	c225.a1	c225.a1.a1	gi|116627610|ref|YP_820229.1|STER_0782|Cell division initiation protein [Streptococcus thermophilus LMD-9]_hit-name:divIVA _hit-score:550_hit-evalue:1e-158_identity-percent:98.2817869415807	10	15	12	13	12	9	13	13
c226	c226.a1	c226.a1.a1	gi|116628030|ref|YP_820649.1|STER_1270|pheS|Phenylalanyl-tRNA synthetase alpha subunit [Streptococcus thermophilus LMD-9]_hit-name:pheS _hit-score:687_hit-evalue:0.0_identity-percent:99.135446685879	13	8	15	12	11	12	13	12
c227	c227.a1	c227.a1.a1	gi|116628577|ref|YP_821196.1|STER_1886|Adenylate kinase [Streptococcus thermophilus LMD-9]_hit-name:adk _hit-score:433_hit-evalue:1e-123_identity-percent:99.5412844036697	10	15	7	16	11	7	17	13
c228	c228.a1	c228.a1.a1	gi|116628031|ref|YP_820650.1|STER_1271|Chromosome segregation ATPase [Streptococcus thermophilus LMD-9]_hit-name:smc _hit-score:2160_hit-evalue:0.0_identity-percent:96.856414613424	16	13	13	14	14	9	7	10
c229	c229.a1	c229.a1.a1	gi|116627858|ref|YP_820477.1|STER_1087|rplT|Ribosomal protein L20 [Streptococcus thermophilus LMD-9]_hit-name:rplT _hit-score:120_hit-evalue:9e-30_identity-percent:83.3333333333333	12	10	12	15	12	12	9	14
c230	c230.a1	c230.a1.a1	gi|116627820|ref|YP_820439.1|STER_1036|Pyruvate/2-oxoglutarate dehydrogenase complex, dehydrogenase (E1) component, alpha subunit [Streptococcus thermophilus LMD-9]_hit-name:acoA _hit-score:605_hit-evalue:1e-175_identity-percent:93.1888544891641	10	18	12	10	11	10	11	13
c231	c231.a1	c231.a1.a1	gi|116627888|ref|YP_820507.1|STER_1118|ABC-type amino acid transport/signal transduction system, periplasmic component/domain [Streptococcus thermophilus LMD-9]_hit-name:gnlP _hit-score:80_hit-evalue:3e-17_identity-percent:28.7081339712919	14	12	10	14	11	10	10	13
c232	c232.a1	c232.a1.a1	gi|116627392|ref|YP_820011.1|STER_0539|glyQ|Glycyl-tRNA synthetase, alpha subunit [Streptococcus thermophilus LMD-9]_hit-name:glyQ _hit-score:625_hit-evalue:0.0_identity-percent:100	15	11	12	14	8	11	16	7
c233	c233.a1	c233.a1.a1	gi|116628401|ref|YP_821020.1|STER_1681|ATP-dependent exoDNAse (exonuclease V) beta subunit (contains helicase and exonuclease domains) [Streptococcus thermophilus LMD-9]_hit-name:rexA _hit-score:2185_hit-evalue:0.0_identity-percent:92.9334428923583	12	12	10	13	11	15	7	14
c234	c234.a1	c234.a1.a1	gi|116627678|ref|YP_820297.1|STER_0863|Aspartate/tyrosine/aromatic aminotransferase [Streptococcus thermophilus LMD-9]_hit-name:aspC1 _hit-score:738_hit-evalue:0.0_identity-percent:96.6921119592875	11	12	14	13	11	8	12	13
c235	c235.a1	c235.a1.a1	gi|116627530|ref|YP_820149.1|STER_0695|5-enolpyruvylshikimate-3-phosphate synthase [Streptococcus thermophilus LMD-9]_hit-name:aroA _hit-score:818_hit-evalue:0.0_identity-percent:99.0632318501171	7	16	12	10	11	16	11	10
c236	c236.a1	c236.a1.a1	gi|116628681|ref|YP_821300.1|STER_2002|Trypsin-like serine protease, typically periplasmic, contain C-terminal PDZ domain [Streptococcus thermophilus LMD-9]_hit-name:htrA _hit-score:638_hit-evalue:0.0_identity-percent:83.9416058394161	13	16	13	11	12	9	8	10
c237	c237.a1	c237.a1.a1	gi|116627632|ref|YP_820251.1|STER_0808|Cation transport ATPase [Streptococcus thermophilus LMD-9]_hit-name:pacL1 _hit-score:1602_hit-evalue:0.0_identity-percent:95.6719817767654	15	13	10	15	10	6	10	13
c238	c238.a1	c238.a1.a1	gi|116628146|ref|YP_820765.1|STER_1405|ABC-type oligopeptide transport system, ATPase component [Streptococcus thermophilus LMD-9]_hit-name:amiF1 _hit-score:574_hit-evalue:1e-166_identity-percent:94.4983818770227	9	7	12	18	8	11	13	13
c238	c238.a2	c238.a2.a1	gi|116627121|ref|YP_819740.1|STER_0227|ABC-type oligopeptide transport system, ATPase component [Streptococcus thermophilus LMD-9]_hit-name:optF _hit-score:602_hit-evalue:1e-174_identity-percent:97.1153846153846	1	0	3	2	1	1	1	1
c239	c239.a1	c239.a1.a1	gi|116628014|ref|YP_820633.1|STER_1249|nrdF|Ribonucleotide reductase, beta subunit [Streptococcus thermophilus LMD-9]_hit-name:nrdF _hit-score:618_hit-evalue:1e-179_identity-percent:95.625	13	15	14	11	9	8	13	9
c240	c240.a1	c240.a1.a1	gi|116628221|ref|YP_820840.1|STER_1487|Phosphoglycerate dehydrogenase [Streptococcus thermophilus LMD-9]_hit-name:serA _hit-score:748_hit-evalue:0.0_identity-percent:97.4489795918367	13	9	12	11	9	11	15	11
c241	c241.a1	c241.a1.a1	gi|116627943|ref|YP_820562.1|STER_1175|nucleoid DNA-binding protein [Streptococcus thermophilus LMD-9]_hit-name:hstH _hit-score:142_hit-evalue:7e-37_identity-percent:84.6153846153846	11	7	5	14	14	12	10	17
c242	c242.a1	c242.a1.a1	gi|116627819|ref|YP_820438.1|STER_1035|Pyruvate dehydrogenase (E1) component, beta subunit [Streptococcus thermophilus LMD-9]_hit-name:acoB _hit-score:610_hit-evalue:1e-176_identity-percent:93.4718100890208	11	11	12	12	10	11	8	14
c243	c243.a1	c243.a1.a1	gi|116628514|ref|YP_821133.1|STER_1809|gpsA|Glycerol-3-phosphate dehydrogenase [Streptococcus thermophilus LMD-9]_hit-name:gpsA _hit-score:658_hit-evalue:0.0_identity-percent:99.1176470588235	9	14	10	15	8	13	9	11
c244	c244.a1	c244.a1.a1	gi|116627514|ref|YP_820133.1|STER_0678|proline dipeptidase [Streptococcus thermophilus LMD-9]_hit-name:pepQ _hit-score:725_hit-evalue:0.0_identity-percent:99.4459833795014	11	12	13	13	7	11	11	11
c245	c245.a1	c245.a1.a1	gi|116628455|ref|YP_821074.1|STER_1737|DNA structure-specific ATPase involved in suppression of recombination, MutS family [Streptococcus thermophilus LMD-9]_hit-name:mutS2 _hit-score:1445_hit-evalue:0.0_identity-percent:95.7854406130268	12	9	11	12	5	13	15	11
c246	c246.a1	c246.a1.a1	gi|116627628|ref|YP_820247.1|STER_0802|D-alanine-activating enzyme [Streptococcus thermophilus LMD-9]_hit-name:dltA _hit-score:1021_hit-evalue:0.0_identity-percent:99.4186046511628	8	14	14	12	10	8	10	12
c247	c247.a1	c247.a1.a1	gi|116628446|ref|YP_821065.1|STER_1728|rpsF|Ribosomal protein S6 [Streptococcus thermophilus LMD-9]_hit-name:rpsF _hit-score:190_hit-evalue:4e-51_identity-percent:98.9583333333333	10	12	11	9	12	13	8	13
c248	c248.a1	c248.a1.a1	gi|116627297|ref|YP_819916.1|STER_0432|(acyl-carrier-protein) S-malonyltransferase [Streptococcus thermophilus LMD-9]_hit-name:fabD _hit-score:584_hit-evalue:1e-169_identity-percent:99.6732026143791	12	9	10	11	8	11	11	16
c249	c249.a1	c249.a1.a1	gi|116627407|ref|YP_820026.1|STER_0555|Pyrimidine operon attenuation protein/uracil phosphoribosyltransferase [Streptococcus thermophilus LMD-9]_hit-name:pyrR _hit-score:331_hit-evalue:5e-93_identity-percent:99.4219653179191	10	12	12	11	11	9	11	11
c250	c250.a1	c250.a1.a1	gi|116626973|ref|YP_819592.1|STER_0001|dnaA|ATPase involved in DNA replication initiation [Streptococcus thermophilus LMD-9]_hit-name:dnaA _hit-score:901_hit-evalue:0.0_identity-percent:100	10	16	9	11	9	9	11	12
c251	c251.a1	c251.a1.a1	gi|116627536|ref|YP_820155.1|STER_0701|hypothetical protein STER_0701 [Streptococcus thermophilus LMD-9]_hit-name:mip _hit-score:357_hit-evalue:1e-101_identity-percent:98.3516483516484	9	8	10	16	11	10	10	12
c252	c252.a1	c252.a1.a1	gi|116627980|ref|YP_820599.1|STER_1214|Predicted sugar phosphatase of the HAD superfamily [Streptococcus thermophilus LMD-9]_hit-name:pstS _hit-score:30_hit-evalue:0.031_identity-percent:34.2857142857143	7	11	13	12	11	12	10	10
c253	c253.a1	c253.a1.a1	gi|116628589|ref|YP_821208.1|STER_1898|rpsQ|Ribosomal protein S17 [Streptococcus thermophilus LMD-9]_hit-name:rpsQ _hit-score:168_hit-evalue:2e-44_identity-percent:98.8372093023256	9	10	12	13	10	8	13	10
c254	c254.a1	c254.a1.a1	gi|116627397|ref|YP_820016.1|STER_0545|Peptidyl-prolyl cis-trans isomerase (rotamase) - cyclophilin family [Streptococcus thermophilus LMD-9]_hit-name:tnpSth1 _hit-score:_hit-evalue:3.6_identity-percent:24.1379310344828	9	12	10	12	10	10	8	14
c255	c255.a1	c255.a1.a1	gi|116627106|ref|YP_819725.1|STER_0208|rpsO|Ribosomal protein S15P/S13E [Streptococcus thermophilus LMD-9]_hit-name:rpsO _hit-score:181_hit-evalue:1e-48_identity-percent:100	11	8	10	10	10	11	13	12
c256	c256.a1	c256.a1.a1	gi|116628190|ref|YP_820809.1|STER_1452|ABC-type amino acid transport/signal transduction system, periplasmic component/domain [Streptococcus thermophilus LMD-9]_hit-name:gnlP _hit-score:100_hit-evalue:2e-23_identity-percent:32.8638497652582	8	14	12	12	9	12	9	9
c257	c257.a1	c257.a1.a1	gi|116627333|ref|YP_819952.1|STER_0474|pyrH|Uridylate kinase [Streptococcus thermophilus LMD-9]_hit-name:pyrH _hit-score:473_hit-evalue:1e-135_identity-percent:99.5918367346939	10	14	12	7	9	6	13	13
c258	c258.a1	c258.a1.a1	gi|116627895|ref|YP_820514.1|STER_1125|UDP-glucose 4-epimerase [Streptococcus thermophilus LMD-9]_hit-name:galE2 _hit-score:676_hit-evalue:0.0_identity-percent:98.5163204747775	10	12	12	12	9	8	9	12
c259	c259.a1	c259.a1.a1	gi|116627306|ref|YP_819925.1|STER_0442|Predicted membrane-associated HD superfamily hydrolase [Streptococcus thermophilus LMD-9]_hit-name:smc _hit-score:35_hit-evalue:0.004_identity-percent:20.6349206349206	10	14	10	15	10	7	8	9
c260	c260.a1	c260.a1.a1	gi|116627274|ref|YP_819893.1|STER_0398|ABC-type branched-chain amino acid transport system, periplasmic component [Streptococcus thermophilus LMD-9]_hit-name:livJ _hit-score:757_hit-evalue:0.0_identity-percent:99.7442455242967	11	14	9	10	9	7	15	8
c261	c261.a1	c261.a1.a1	gi|116628396|ref|YP_821015.1|STER_1675|proA|Gamma-glutamyl phosphate reductase [Streptococcus thermophilus LMD-9]_hit-name:proA _hit-score:769_hit-evalue:0.0_identity-percent:96.875	10	12	9	10	8	13	11	10
c262	c262.a1	c262.a1.a1	gi|116628445|ref|YP_821064.1|STER_1727|Single-stranded DNA-binding protein [Streptococcus thermophilus LMD-9]_hit-name:tnpSth1 _hit-score:_hit-evalue:8.1_identity-percent:28	9	11	11	10	10	11	8	13
c263	c263.a1	c263.a1.a1	gi|116627552|ref|YP_820171.1|STER_0719|Serine kinase of the HPr protein, regulates carbohydrate metabolism [Streptococcus thermophilus LMD-9]_hit-name:ptsK _hit-score:574_hit-evalue:1e-166_identity-percent:94.8220064724919	13	13	13	9	9	10	8	7
c264	c264.a1	c264.a1.a1	gi|116627886|ref|YP_820505.1|STER_1116|DNA-binding response regulator, OmpR family (Rec-wHTH domains) [Streptococcus thermophilus LMD-9]_hit-name:rr05 _hit-score:463_hit-evalue:1e-132_identity-percent:99.5744680851064	11	8	8	14	8	8	11	14
c265	c265.a1	c265.a1.a1	gi|116628004|ref|YP_820623.1|STER_1239|Superfamily II DNA and RNA helicase [Streptococcus thermophilus LMD-9]_hit-name:deaD _hit-score:655_hit-evalue:0.0_identity-percent:93.8888888888889	10	11	11	13	9	7	11	9
c266	c266.a1	c266.a1.a1	gi|116627082|ref|YP_819701.1|STER_0162|Molecular chaperone GrpE (heat shock protein) [Streptococcus thermophilus LMD-9]_hit-name:grpE _hit-score:252_hit-evalue:3e-69_identity-percent:91.4893617021277	12	9	15	9	10	11	7	7
c267	c267.a1	c267.a1.a1	gi|116627292|ref|YP_819911.1|STER_0427|Dihydroxynaphthoic acid synthase [Streptococcus thermophilus LMD-9]_hit-name:phaB _hit-score:485_hit-evalue:1e-139_identity-percent:95.8174904942966	8	13	8	13	12	10	7	9
c268	c268.a1	c268.a1.a1	gi|116628386|ref|YP_821005.1|STER_1664|Superfamily II DNA and RNA helicase [Streptococcus thermophilus LMD-9]_hit-name:rheB _hit-score:790_hit-evalue:0.0_identity-percent:99.7506234413965	7	10	9	12	7	9	14	12
c269	c269.a1	c269.a1.a1	gi|116628353|ref|YP_820972.1|STER_1630|hypothetical protein STER_1630 [Streptococcus thermophilus LMD-9]_hit-name:cppA _hit-score:474_hit-evalue:1e-136_identity-percent:95.2191235059761	9	9	10	10	7	10	8	17
c270	c270.a1	c270.a1.a1	gi|116628325|ref|YP_820944.1|STER_1600|Aspartate/tyrosine/aromatic aminotransferase [Streptococcus thermophilus LMD-9]_hit-name:aspC2 _hit-score:794_hit-evalue:0.0_identity-percent:96.7821782178218	8	13	11	15	6	9	10	8
c271	c271.a1	c271.a1.a1	gi|116627086|ref|YP_819705.1|STER_0166|Hydroxymethylpyrimidine/phosphomethylpyrimidine kinase [Streptococcus thermophilus LMD-9]_hit-name:thiD _hit-score:498_hit-evalue:1e-143_identity-percent:100	9	9	9	12	10	10	9	12
c272	c272.a1	c272.a1.a1	gi|116626998|ref|YP_819617.1|STER_0049|Phosphoribosylaminoimidazolesuccinocarboxamide (SAICAR) synthase [Streptococcus thermophilus LMD-9]_hit-name:purC _hit-score:464_hit-evalue:1e-133_identity-percent:98.2978723404255	7	12	8	11	10	12	10	9
c273	c273.a1	c273.a1.a1	gi|116628435|ref|YP_821054.1|STER_1715|Translation elongation factor P (EF-P)/translation initiation factor 5A (eIF-5A) [Streptococcus thermophilus LMD-9]_hit-name:efp _hit-score:328_hit-evalue:3e-92_identity-percent:90.8602150537634	9	10	8	11	11	9	12	8
c274	c274.a1	c274.a1.a1	gi|116627871|ref|YP_820490.1|STER_1101|Predicted ATPase involved in cell division [Streptococcus thermophilus LMD-9]_hit-name:ftsE _hit-score:461_hit-evalue:1e-132_identity-percent:100	7	9	7	13	10	10	10	12
c275	c275.a1	c275.a1.a1	gi|116628591|ref|YP_821210.1|STER_1900|rplP|Ribosomal protein L16/L10E [Streptococcus thermophilus LMD-9]_hit-name:rplP _hit-score:275_hit-evalue:2e-76_identity-percent:99.2700729927007	6	10	9	11	16	9	8	9
c276	c276.a1	c276.a1.a1	gi|116627169|ref|YP_819788.1|STER_0282|Predicted N6-adenine-specific DNA methylase [Streptococcus thermophilus LMD-9]_hit-name:sunL _hit-score:32_hit-evalue:0.017_identity-percent:28.7037037037037	9	11	11	13	10	8	7	9
c277	c277.a1	c277.a1.a1	gi|116628294|ref|YP_820913.1|STER_1566|Dihydroxyacid dehydratase/phosphogluconate dehydratase [Streptococcus thermophilus LMD-9]_hit-name:ilvD1 _hit-score:1028_hit-evalue:0.0_identity-percent:92.4162257495591	8	13	10	11	9	10	8	8
c278	c278.a1	c278.a1.a1	gi|116628278|ref|YP_820897.1|STER_1549|Tryptophan synthase beta chain [Streptococcus thermophilus LMD-9]_hit-name:trpB _hit-score:794_hit-evalue:0.0_identity-percent:99.2537313432836	11	7	16	9	10	8	9	7
c279	c279.a1	c279.a1.a1	gi|116628201|ref|YP_820820.1|STER_1464|obgE|Predicted GTPase [Streptococcus thermophilus LMD-9]_hit-name:obg _hit-score:812_hit-evalue:0.0_identity-percent:94.5080091533181	8	11	10	12	7	8	10	10
c280	c280.a1	c280.a1.a1	gi|116627195|ref|YP_819814.1|STER_0309|16S rRNA uridine-516 pseudouridylate synthase or related pseudouridylate synthase [Streptococcus thermophilus LMD-9]_hit-name:rluB _hit-score:504_hit-evalue:1e-145_identity-percent:100	6	10	8	14	10	9	9	9
c281	c281.a1	c281.a1.a1	gi|116627849|ref|YP_820468.1|STER_1075|Purine nucleoside phosphorylase [Streptococcus thermophilus LMD-9]_hit-name:punA _hit-score:526_hit-evalue:1e-151_identity-percent:98.1412639405204	11	10	10	8	10	10	8	8
c282	c282.a1	c282.a1.a1	gi|116627248|ref|YP_819867.1|STER_0370|mannose-specific PTS system component IID [Streptococcus thermophilus LMD-9]_hit-name:manN _hit-score:599_hit-evalue:1e-173_identity-percent:98.019801980198	7	11	9	13	12	4	7	12
c283	c283.a1	c283.a1.a1	gi|116627225|ref|YP_819844.1|STER_0345|hypothetical protein STER_0345 [Streptococcus thermophilus LMD-9]_hit-name:citB _hit-score:27_hit-evalue:0.38_identity-percent:24.2990654205607	8	10	13	10	10	9	8	7
c284	c284.a1	c284.a1.a1	gi|116628263|ref|YP_820882.1|STER_1534|UDP-N-acetylmuramyl pentapeptide synthase [Streptococcus thermophilus LMD-9]_hit-name:murF _hit-score:897_hit-evalue:0.0_identity-percent:99.562363238512	9	11	11	9	9	8	7	10
c285	c285.a1	c285.a1.a1	gi|116627375|ref|YP_819994.1|STER_0520|F0F1-type ATP synthase, gamma subunit [Streptococcus thermophilus LMD-9]_hit-name:atpG _hit-score:566_hit-evalue:1e-163_identity-percent:100	8	7	10	10	11	8	9	11
c286	c286.a1	c286.a1.a1	gi|116627314|ref|YP_819933.1|STER_0452|Glycosyltransferase [Streptococcus thermophilus LMD-9]_hit-name:rip _hit-score:28_hit-evalue:0.45_identity-percent:28.9156626506024	9	13	10	12	4	8	8	9
c287	c287.a1	c287.a1.a1	gi|116627334|ref|YP_819953.1|STER_0475|frr|Ribosome recycling factor [Streptococcus thermophilus LMD-9]_hit-name:frr _hit-score:351_hit-evalue:5e-99_identity-percent:99.4594594594595	8	10	7	8	8	11	9	12
c288	c288.a1	c288.a1.a1	gi|116628273|ref|YP_820892.1|STER_1544|ddl|D-alanine-D-alanine ligase or related ATP-grasp enzyme [Streptococcus thermophilus LMD-9]_hit-name:ddl _hit-score:678_hit-evalue:0.0_identity-percent:99.7126436781609	8	11	8	12	9	8	10	7
c289	c289.a1	c289.a1.a1	gi|116628312|ref|YP_820931.1|STER_1585|Predicted GTPase [Streptococcus thermophilus LMD-9]_hit-name:thdF _hit-score:37_hit-evalue:4e-04_identity-percent:35.5263157894737	8	8	9	10	8	11	12	7
c290	c290.a1	c290.a1.a1	gi|116627271|ref|YP_819890.1|STER_0395|clpP|Protease subunit of ATP-dependent Clp protease [Streptococcus thermophilus LMD-9]_hit-name:clpP _hit-score:362_hit-evalue:1e-102_identity-percent:94.8979591836735	8	9	11	8	10	8	9	10
c291	c291.a1	c291.a1.a1	gi|116627162|ref|YP_819781.1|STER_0274|nadE|NAD synthase [Streptococcus thermophilus LMD-9]_hit-name:nadE _hit-score:540_hit-evalue:1e-156_identity-percent:100	10	6	8	9	11	12	9	8
[truncated: 592 more rows]

## Sheet: spectra
Spectra
Details on each spectrum match, One line = one MS/MS spectra or several proteins
Informations Table
[truncated: 65,531 more rows]

[truncated: 1 more sheets: peptides_pos]
